# Supplementary material for: High density genotype storage for plant breeding in the Chado schema of Breedbase
Source: PLoS One. 2020 Nov 11;15(11):e0240059. doi: 10.1371/journal.pone.0240059 (PMC7657515; doi:10.1371/journal.pone.0240059)
Supplement: S1 Appendix — (TXT) [file pone.0240059.s001.txt]

From the Performance Benchmark: The Perl test script, the three genotypic data VCF files, the four phenotypic data CSV files, and an SQL dump of the data loaded into the test Breedbase instance.
