# Supplementary material for: High density genotype storage for plant breeding in the Chado schema of Breedbase
Source: PLoS One. 2020 Nov 11;15(11):e0240059. doi: 10.1371/journal.pone.0240059 (PMC7657515; doi:10.1371/journal.pone.0240059)
Supplement: S2 File — (CSV) [file pone.0240059.s003.csv]

studyYear	programName	programDescription	studyName	studyDescription	studyDesign	plotWidth	plotLength	locationName	germplasmName	germplasmSynonyms	germplasmPedigree	observationLevel	observationUnitName	replicate	blockNumber	plotNumber	rowNumber	colNumber	entryType	Anthesis [date]|G2F:0000001	Ear Height [cm]|G2F:0000003	Grain Moisture [percent]|G2F:0000005	Grain Yield [bu/acre]|G2F:0000007	Plant Height [cm]|G2F:0000009	Plot Weight [lbs]|G2F:0000011	Pollen DAP [days]|G2F:0000013	Root Lodging [plants]|G2F:0000015	Silk DAP [days]|G2F:0000017	Silking [date]|G2F:0000019	Stalk Lodging [plants]|G2F:0000021	Stand Count [plants]|G2F:0000023	dry yield|CO_334:0000014	fresh shoot weight measurement in kg|CO_334:0000016	notes
2015	G2F	Genomes to Fields	2015_NYH2	G2F NYH2 in 2015	RCBD			P1 Aurora Musgrave Research Farm	PHV63/LH195		PHV63/LH195	plot	2015_NYH2_plot_1	1	1	1	1	45	test	8/3/2015	84	21.9	91.2029938	216	11.1	88	0	88	8/3/2015	8	62			(Operator: janedoe, Time: )
2015	G2F	Genomes to Fields	2015_NYH2	G2F NYH2 in 2015	RCBD			P1 Aurora Musgrave Research Farm	CG106/PHZ51		CG106/PHZ51	plot	2015_NYH2_plot_10	1	1	10	1	54	test	7/22/2015	99	14.9	137.8749484	217	15.4	76	0	77	7/23/2015	0	61			(Operator: janedoe, Time: )
2015	G2F	Genomes to Fields	2015_NYH2	G2F NYH2 in 2015	RCBD			P1 Aurora Musgrave Research Farm	LH145/LH82		LH145/LH82	plot	2015_NYH2_plot_100	1	4	100	2	45	test	7/23/2015	90	15.8	98.32640304	224	11.1	77	0	77	7/23/2015	19	68			(Operator: janedoe, Time: )
2015	G2F	Genomes to Fields	2015_NYH2	G2F NYH2 in 2015	RCBD			P1 Aurora Musgrave Research Farm	PHN11_LH145_0002/PHB47		PHN11_LH145_0002/PHB47	plot	2015_NYH2_plot_101	1	5	101	3	45	test	7/22/2015	83	15.6	106.5513053	229	12	76	0	77	7/23/2015	7	60	3		(Operator: janedoe, Time: )
2015	G2F	Genomes to Fields	2015_NYH2	G2F NYH2 in 2015	RCBD			P1 Aurora Musgrave Research Farm	NYH-081/PHB47		NYH-081/PHB47	plot	2015_NYH2_plot_102	1	5	102	3	46	test	7/23/2015	118	17.3	59.16290687	238	6.8	77	2	76	7/22/2015	17	64			(Operator: janedoe, Time: )
2015	G2F	Genomes to Fields	2015_NYH2	G2F NYH2 in 2015	RCBD			P1 Aurora Musgrave Research Farm	W10005_0029/PHB47		W10005_0029/PHB47	plot	2015_NYH2_plot_103	1	5	103	3	47	test	7/26/2015	94	17.1	116.8676768	234	13.4	80	3	78	7/24/2015	1	73		4	(Operator: janedoe, Time: )
2015	G2F	Genomes to Fields	2015_NYH2	G2F NYH2 in 2015	RCBD			P1 Aurora Musgrave Research Farm	B109/PHZ51		B109/PHZ51	plot	2015_NYH2_plot_104	1	5	104	3	48	test	7/30/2015	128	17.5	151.0213259	271	17.4	84	0	84	7/30/2015	2	64			(Operator: janedoe, Time: )
2015	G2F	Genomes to Fields	2015_NYH2	G2F NYH2 in 2015	RCBD			P1 Aurora Musgrave Research Farm	PH207_PHG47-13/PHB47		PH207_PHG47-13/PHB47	plot	2015_NYH2_plot_105	1	5	105	3	49	test	7/27/2015	101	16	138.7439391	249	15.7	81	8	81	7/27/2015	2	68			(Operator: janedoe, Time: )
2015	G2F	Genomes to Fields	2015_NYH2	G2F NYH2 in 2015	RCBD			P1 Aurora Musgrave Research Farm	PH207_PHG47-19/PHB47		PH207_PHG47-19/PHB47	plot	2015_NYH2_plot_106	1	5	106	3	50	test	7/25/2015	96	16.3	131.2039193	232	14.9	79	1	79	7/25/2015	0	67			Variation between rows at FT (Operator: janedoe, Time: )
2015	G2F	Genomes to Fields	2015_NYH2	G2F NYH2 in 2015	RCBD			P1 Aurora Musgrave Research Farm	CG65/LH82		CG65/LH82	plot	2015_NYH2_plot_107	1	5	107	3	51	test	7/22/2015	85	15.4	151.3053785	202	17	76	0	76	7/22/2015	0	67			(Operator: janedoe, Time: )
2015	G2F	Genomes to Fields	2015_NYH2	G2F NYH2 in 2015	RCBD			P1 Aurora Musgrave Research Farm	CG108/CGR03		CG108/CGR03	plot	2015_NYH2_plot_108	1	5	108	3	52	test	7/18/2015	84	15.4	148.6352836	188	16.7	72	0	73	7/19/2015	5	64			(Operator: janedoe, Time: )
2015	G2F	Genomes to Fields	2015_NYH2	G2F NYH2 in 2015	RCBD			P1 Aurora Musgrave Research Farm	LH57/LH195		LH57/LH195	plot	2015_NYH2_plot_109	1	5	109	3	53	test	7/27/2015	95	18.2	153.1822301	216	17.8	81	0	81	7/27/2015	0	55			(Operator: janedoe, Time: )
2015	G2F	Genomes to Fields	2015_NYH2	G2F NYH2 in 2015	RCBD			P1 Aurora Musgrave Research Farm	BSSSC0_047/LH82		BSSSC0_047/LH82	plot	2015_NYH2_plot_11	1	1	11	1	55	test	7/26/2015	76	15.8	93.89728579	186	10.6	80	0	80	7/26/2015	6	54			(Operator: janedoe, Time: )
2015	G2F	Genomes to Fields	2015_NYH2	G2F NYH2 in 2015	RCBD			P1 Aurora Musgrave Research Farm	A635/LH82		A635/LH82	plot	2015_NYH2_plot_110	1	5	110	3	54	test	7/24/2015	86	15.7	104.6513087	198	11.8	78	0	80	7/26/2015	0	71			(Operator: janedoe, Time: )
2015	G2F	Genomes to Fields	2015_NYH2	G2F NYH2 in 2015	RCBD			P1 Aurora Musgrave Research Farm	LH195/PHZ51		LH195/PHZ51	plot	2015_NYH2_plot_111	1	5	111	3	55	test	8/1/2015	96	15.1	51.80489117	220	5.8	86	0	86	8/1/2015	0	69			(Operator: janedoe, Time: )
2015	G2F	Genomes to Fields	2015_NYH2	G2F NYH2 in 2015	RCBD			P1 Aurora Musgrave Research Farm	LH38/LH195		LH38/LH195	plot	2015_NYH2_plot_112	1	5	112	3	56	test	7/30/2015	75	18.1	124.9358241	205	14.5	84	0	84	7/30/2015	0	51			(Operator: janedoe, Time: )
2015	G2F	Genomes to Fields	2015_NYH2	G2F NYH2 in 2015	RCBD			P1 Aurora Musgrave Research Farm	CG121/PHZ51		CG121/PHZ51	plot	2015_NYH2_plot_113	1	5	113	3	57	test	7/26/2015	92	15.7	140.1263286	221	15.8	80	3	82	7/28/2015	0	68			(Operator: janedoe, Time: )
2015	G2F	Genomes to Fields	2015_NYH2	G2F NYH2 in 2015	RCBD			P1 Aurora Musgrave Research Farm	CGR03/PHB47		CGR03/PHB47	plot	2015_NYH2_plot_114	1	5	114	3	58	test	7/26/2015	103	16.9	168.7304305	228	19.3	80	0	80	7/26/2015	7	62			(Operator: janedoe, Time: )
2015	G2F	Genomes to Fields	2015_NYH2	G2F NYH2 in 2015	RCBD			P1 Aurora Musgrave Research Farm	CG123/PHB47		CG123/PHB47	plot	2015_NYH2_plot_115	1	5	115	3	59	test	7/24/2015	98	15.9	138.9091104	224	15.7	78	0	76	7/22/2015	5	64			(Operator: janedoe, Time: )
2015	G2F	Genomes to Fields	2015_NYH2	G2F NYH2 in 2015	RCBD			P1 Aurora Musgrave Research Farm	A679/LH82		A679/LH82	plot	2015_NYH2_plot_116	1	5	116	3	60	test	7/25/2015	103	16.2	130.479059	212	14.8	79	5	79	7/25/2015	11	61			Variation within row at FT (Operator: janedoe, Time: )
2015	G2F	Genomes to Fields	2015_NYH2	G2F NYH2 in 2015	RCBD			P1 Aurora Musgrave Research Farm	LH61/PHB47		LH61/PHB47	plot	2015_NYH2_plot_117	1	5	117	3	61	test	7/23/2015	96	17.2	164.6369162	212	18.9	77	9	77	7/23/2015	2	65			(Operator: janedoe, Time: )
2015	G2F	Genomes to Fields	2015_NYH2	G2F NYH2 in 2015	RCBD			P1 Aurora Musgrave Research Farm	PH207_PHG47-6/PHB47		PH207_PHG47-6/PHB47	plot	2015_NYH2_plot_118	1	5	118	3	62	test	7/27/2015	114	18.1	141.3067252	240	16.4	81	1	80	7/26/2015	8	56			(Operator: janedoe, Time: )
2015	G2F	Genomes to Fields	2015_NYH2	G2F NYH2 in 2015	RCBD			P1 Aurora Musgrave Research Farm	NYH-029/PHB47		NYH-029/PHB47	plot	2015_NYH2_plot_119	1	5	119	3	63	test	7/26/2015	107	16.5	65.88443421	237	7.5	80	1	80	7/26/2015	26	68			(Operator: janedoe, Time: )
2015	G2F	Genomes to Fields	2015_NYH2	G2F NYH2 in 2015	RCBD			P1 Aurora Musgrave Research Farm	W10004_0248/PHZ51		W10004_0248/PHZ51	plot	2015_NYH2_plot_12	1	1	12	1	56	test	7/28/2015	110	15.9	111.4811969	236	12.6	82	0	82	7/28/2015	6	66			(Operator: janedoe, Time: )
2015	G2F	Genomes to Fields	2015_NYH2	G2F NYH2 in 2015	RCBD			P1 Aurora Musgrave Research Farm	LH198/PHZ51		LH198/PHZ51	plot	2015_NYH2_plot_120	1	5	120	3	64	test	7/28/2015	122	16.8	175.9358994	262	20.1	82	1	83	7/29/2015	2	73			(Operator: janedoe, Time: )
2015	G2F	Genomes to Fields	2015_NYH2	G2F NYH2 in 2015	RCBD			P1 Aurora Musgrave Research Farm	B106/PHZ51		B106/PHZ51	plot	2015_NYH2_plot_121	1	5	121	3	65	test	7/28/2015	140	16.8	154.9286279	288	17.7	82	0	83	7/29/2015	4	72			(Operator: janedoe, Time: )
2015	G2F	Genomes to Fields	2015_NYH2	G2F NYH2 in 2015	RCBD			P1 Aurora Musgrave Research Farm	CG60/CG110		CG60/CG110	plot	2015_NYH2_plot_122	1	5	122	3	66	test	7/17/2015	99	15.2	110.6248308	200	12.4	71	1	71	7/17/2015	4	62			(Operator: janedoe, Time: )
2015	G2F	Genomes to Fields	2015_NYH2	G2F NYH2 in 2015	RCBD			P1 Aurora Musgrave Research Farm	CGX333/LH82		CGX333/LH82	plot	2015_NYH2_plot_123	1	5	123	3	67	test	7/22/2015	92	16.4	60.68627071	210	6.9	76	0	76	7/22/2015	48	66			(Operator: janedoe, Time: )
2015	G2F	Genomes to Fields	2015_NYH2	G2F NYH2 in 2015	RCBD			P1 Aurora Musgrave Research Farm	LH82_PHG47-20/PHB47		LH82_PHG47-20/PHB47	plot	2015_NYH2_plot_124	1	5	124	3	68	test	7/23/2015	99	15.2	149.878803	217	16.8	77	0	76	7/22/2015	3	65			(Operator: janedoe, Time: )
2015	G2F	Genomes to Fields	2015_NYH2	G2F NYH2 in 2015	RCBD			P1 Aurora Musgrave Research Farm	PH207_PHG47-1/PHB47		PH207_PHG47-1/PHB47	plot	2015_NYH2_plot_125	1	5	125	3	69	test	7/23/2015	107	15	153.80925	245	17.2	77	2	77	7/23/2015	16	70			(Operator: janedoe, Time: )
2015	G2F	Genomes to Fields	2015_NYH2	G2F NYH2 in 2015	RCBD			P1 Aurora Musgrave Research Farm	B14A/OH43		B14A/OH43	plot	2015_NYH2_plot_126	1	6	126	3	70	test	7/28/2015	115	17.1	129.0777326	234	14.8	82	0	82	7/28/2015	4	68			(Operator: janedoe, Time: )
2015	G2F	Genomes to Fields	2015_NYH2	G2F NYH2 in 2015	RCBD			P1 Aurora Musgrave Research Farm	LH82/TX777		LH82/TX777	plot	2015_NYH2_plot_127	1	6	127	3	71	test	7/29/2015	122	21.3	113.4306397	237	13.7	83	0	83	7/29/2015	2	50			(Operator: janedoe, Time: )
2015	G2F	Genomes to Fields	2015_NYH2	G2F NYH2 in 2015	RCBD			P1 Aurora Musgrave Research Farm	PHN11_PHW65_0065/LH195		PHN11_PHW65_0065/LH195	plot	2015_NYH2_plot_128	1	6	128	3	72	test	7/30/2015	85	17.3	118.3258137	205	13.6	84	0	85	7/31/2015	1	53			(Operator: janedoe, Time: )
2015	G2F	Genomes to Fields	2015_NYH2	G2F NYH2 in 2015	RCBD			P1 Aurora Musgrave Research Farm	B73/TX205		B73/TX205	plot	2015_NYH2_plot_129	1	6	129	3	73	test	7/29/2015	120	18.3	160.7306663	244	18.7	83	0	83	7/29/2015	5	62			(Operator: janedoe, Time: )
2015	G2F	Genomes to Fields	2015_NYH2	G2F NYH2 in 2015	RCBD			P1 Aurora Musgrave Research Farm	PHN11_LH145_0028/LH195		PHN11_LH145_0028/LH195	plot	2015_NYH2_plot_13	1	1	13	1	57	test	8/1/2015	83	17.4	99.06493993	188	11.4	86	0	86	8/1/2015	0	48			(Operator: janedoe, Time: )
2015	G2F	Genomes to Fields	2015_NYH2	G2F NYH2 in 2015	RCBD			P1 Aurora Musgrave Research Farm	A680/LH82		A680/LH82	plot	2015_NYH2_plot_130	1	6	130	3	74	test	7/25/2015	98	16.1	165.9414543	222	18.8	79	0	79	7/25/2015	6	64			(Operator: janedoe, Time: )
2015	G2F	Genomes to Fields	2015_NYH2	G2F NYH2 in 2015	RCBD			P1 Aurora Musgrave Research Farm	LH82_PHG47-11/PHB47		LH82_PHG47-11/PHB47	plot	2015_NYH2_plot_132	1	6	132	3	76	test	7/24/2015	111	16.8	228.4540784	247	26.1	78	0	75	7/21/2015	1	70			(Operator: janedoe, Time: )
2015	G2F	Genomes to Fields	2015_NYH2	G2F NYH2 in 2015	RCBD			P1 Aurora Musgrave Research Farm	CG121/LH82		CG121/LH82	plot	2015_NYH2_plot_133	1	6	133	3	77	test	7/20/2015	97	15.6	157.1631754	202	17.7	74	1	76	7/22/2015	4	69			(Operator: janedoe, Time: )
2015	G2F	Genomes to Fields	2015_NYH2	G2F NYH2 in 2015	RCBD			P1 Aurora Musgrave Research Farm	CG60/CG102		CG60/CG102	plot	2015_NYH2_plot_134	1	6	134	3	78	test	7/18/2015	103	15.5	135.1248979	213	15.2	72	0	72	7/18/2015	0	49			(Operator: janedoe, Time: )
2015	G2F	Genomes to Fields	2015_NYH2	G2F NYH2 in 2015	RCBD			P1 Aurora Musgrave Research Farm	W10004_0227/LH82		W10004_0227/LH82	plot	2015_NYH2_plot_135	1	6	135	3	79	test	7/24/2015	114	16.1	83.85339448	226	9.5	78	2	78	7/24/2015	15	65			(Operator: janedoe, Time: )
2015	G2F	Genomes to Fields	2015_NYH2	G2F NYH2 in 2015	RCBD			P1 Aurora Musgrave Research Farm	PB80/PHZ51		PB80/PHZ51	plot	2015_NYH2_plot_136	1	6	136	3	80	test	7/28/2015	109	16.5	134.4042458	251	15.3	82	1	82	7/28/2015	5	59			(Operator: janedoe, Time: )
2015	G2F	Genomes to Fields	2015_NYH2	G2F NYH2 in 2015	RCBD			P1 Aurora Musgrave Research Farm	PHN11_PHG47_0287/PHB47		PHN11_PHG47_0287/PHB47	plot	2015_NYH2_plot_137	1	6	137	3	81	test	7/23/2015	87	15.9	132.7157106	230	15	77	1	78	7/24/2015	8	60			(Operator: janedoe, Time: )
2015	G2F	Genomes to Fields	2015_NYH2	G2F NYH2 in 2015	RCBD			P1 Aurora Musgrave Research Farm	Z022E0009/LH195		Z022E0009/LH195	plot	2015_NYH2_plot_138	1	6	138	3	82	test	7/31/2015	98	18.8	96.53161111	211	11.3	85	0	85	7/31/2015	6	56			(Operator: janedoe, Time: )
2015	G2F	Genomes to Fields	2015_NYH2	G2F NYH2 in 2015	RCBD			P1 Aurora Musgrave Research Farm	DKC52-62		DKC52-62	plot	2015_NYH2_plot_139	1	6	139	3	83	test	7/25/2015	102	16.1	166.8241216	212	18.9	79	0	79	7/25/2015	0	68			Variation within row at FT (Operator: janedoe, Time: )
2015	G2F	Genomes to Fields	2015_NYH2	G2F NYH2 in 2015	RCBD			P1 Aurora Musgrave Research Farm	W10001_0012/PHB47		W10001_0012/PHB47	plot	2015_NYH2_plot_14	1	1	14	1	58	test	7/26/2015	83	17.2	51.3945929	203	5.9	80	3	80	7/26/2015	23	51			Variation within row at FT (Operator: janedoe, Time: )
2015	G2F	Genomes to Fields	2015_NYH2	G2F NYH2 in 2015	RCBD			P1 Aurora Musgrave Research Farm	B73/MO17		B73/MO17	plot	2015_NYH2_plot_140	1	6	140	3	84	test	7/29/2015	116	17.7	141.9968679	247	16.4	83	2	83	7/29/2015	4	57			(Operator: janedoe, Time: )
2015	G2F	Genomes to Fields	2015_NYH2	G2F NYH2 in 2015	RCBD			P1 Aurora Musgrave Research Farm	MOG_MO45-078-1-1-1-1-B/LH185		MOG_MO45-078-1-1-1-1-B/LH185	plot	2015_NYH2_plot_141	1	6	141	3	85	test	7/26/2015	114	18.3	49.85229221	252	5.8	80	6	81	7/27/2015	42	60			(Operator: janedoe, Time: )
2015	G2F	Genomes to Fields	2015_NYH2	G2F NYH2 in 2015	RCBD			P1 Aurora Musgrave Research Farm	CG122/PHB47		CG122/PHB47	plot	2015_NYH2_plot_142	1	6	142	3	86	test	7/21/2015	99	15.9	69.89694091	209	7.9	75	0	73	7/19/2015	8	39			(Operator: janedoe, Time: )
2015	G2F	Genomes to Fields	2015_NYH2	G2F NYH2 in 2015	RCBD			P1 Aurora Musgrave Research Farm	PH207_PHG47-23/PHB47		PH207_PHG47-23/PHB47	plot	2015_NYH2_plot_143	1	6	143	3	87	test	7/25/2015	93	16.1	174.7681274	224	19.8	79	1	79	7/25/2015	0	69			(Operator: janedoe, Time: )
2015	G2F	Genomes to Fields	2015_NYH2	G2F NYH2 in 2015	RCBD			P1 Aurora Musgrave Research Farm	PHG83/PHB47		PHG83/PHB47	plot	2015_NYH2_plot_144	1	6	144	3	88	test	7/29/2015	113	16.5	122.1058181	233	13.9	83	2	83	7/29/2015	7	62			(Operator: janedoe, Time: )
2015	G2F	Genomes to Fields	2015_NYH2	G2F NYH2 in 2015	RCBD			P1 Aurora Musgrave Research Farm	CG105/CG102		CG105/CG102	plot	2015_NYH2_plot_145	1	6	145	3	89	test	7/18/2015	82	16.2	79.34537371	220	9	72	1	72	7/18/2015	0	38			(Operator: janedoe, Time: )
2015	G2F	Genomes to Fields	2015_NYH2	G2F NYH2 in 2015	RCBD			P1 Aurora Musgrave Research Farm	W10001_0022/PHB47		W10001_0022/PHB47	plot	2015_NYH2_plot_146	1	6	146	3	90	test	7/26/2015	104	16.6	156.1784595	245	17.8	80	0	80	7/26/2015	2	69			(Operator: janedoe, Time: )
2015	G2F	Genomes to Fields	2015_NYH2	G2F NYH2 in 2015	RCBD			P1 Aurora Musgrave Research Farm	NYH-258/PHB47		NYH-258/PHB47	plot	2015_NYH2_plot_147	1	6	147	3	91	test	7/25/2015	95	16.7	141.0931597	240	16.1	79	6	79	7/25/2015	4	69			Variation within row at FT (Operator: janedoe, Time: )
2015	G2F	Genomes to Fields	2015_NYH2	G2F NYH2 in 2015	RCBD			P1 Aurora Musgrave Research Farm	PHB47/PHZ51		PHB47/PHZ51	plot	2015_NYH2_plot_148	1	6	148	3	92	test	7/28/2015	105	16.1	100.6240734	244	11.4	82	0	82	7/28/2015	2	66			(Operator: janedoe, Time: )
2015	G2F	Genomes to Fields	2015_NYH2	G2F NYH2 in 2015	RCBD			P1 Aurora Musgrave Research Farm	CG126/PHB47		CG126/PHB47	plot	2015_NYH2_plot_149	1	6	149	3	93	test	7/20/2015	107	16.4	145.9988542	231	16.6	74	0	73	7/19/2015	11	66			(Operator: janedoe, Time: )
2015	G2F	Genomes to Fields	2015_NYH2	G2F NYH2 in 2015	RCBD			P1 Aurora Musgrave Research Farm	M0058/LH185		M0058/LH185	plot	2015_NYH2_plot_15	1	1	15	1	59	test	7/28/2015	81	20.3	134.9954961	217	16.1	82	0	82	7/28/2015	2	62			(Operator: janedoe, Time: )
2015	G2F	Genomes to Fields	2015_NYH2	G2F NYH2 in 2015	RCBD			P1 Aurora Musgrave Research Farm	CG60/LH162		CG60/LH162	plot	2015_NYH2_plot_150	1	6	150	3	94	test	7/17/2015	87	15.9	92.01622601	195	10.4	71	3	72	7/18/2015	4	65			(Operator: janedoe, Time: )
2015	G2F	Genomes to Fields	2015_NYH2	G2F NYH2 in 2015	RCBD			P1 Aurora Musgrave Research Farm	PHG72/LH82		PHG72/LH82	plot	2015_NYH2_plot_151	1	7	151	4	94	test	7/22/2015	98	15.8	134.6451645	196	15.2	76	2	76	7/22/2015	2	71			(Operator: janedoe, Time: )
2015	G2F	Genomes to Fields	2015_NYH2	G2F NYH2 in 2015	RCBD			P1 Aurora Musgrave Research Farm	PHZ51/LH195		PHZ51/LH195	plot	2015_NYH2_plot_152	1	7	152	4	93	test	7/28/2015	112	17.1	134.3106136	246	15.4	82	0	82	7/28/2015	6	60			(Operator: janedoe, Time: )
2015	G2F	Genomes to Fields	2015_NYH2	G2F NYH2 in 2015	RCBD			P1 Aurora Musgrave Research Farm	W10004_0127/LH82		W10004_0127/LH82	plot	2015_NYH2_plot_153	1	7	153	4	92	test	7/21/2015	120	15.8	77.06664022	218	8.7	75	2	74	7/20/2015	31	66			(Operator: janedoe, Time: )
2015	G2F	Genomes to Fields	2015_NYH2	G2F NYH2 in 2015	RCBD			P1 Aurora Musgrave Research Farm	PHG80/PHZ51		PHG80/PHZ51	plot	2015_NYH2_plot_154	1	7	154	4	91	test	7/28/2015	143	16.9	176.598689	273	20.2	82	8	82	7/28/2015	0	69			(Operator: janedoe, Time: )
2015	G2F	Genomes to Fields	2015_NYH2	G2F NYH2 in 2015	RCBD			P1 Aurora Musgrave Research Farm	A634/PHZ51		A634/PHZ51	plot	2015_NYH2_plot_155	1	7	155	4	90	test	7/26/2015	127	15.7	74.49754181	258	8.4	80	0	80	7/26/2015	40	68			(Operator: janedoe, Time: )
2015	G2F	Genomes to Fields	2015_NYH2	G2F NYH2 in 2015	RCBD			P1 Aurora Musgrave Research Farm	SD101/PHB47		SD101/PHB47	plot	2015_NYH2_plot_156	1	7	156	4	89	test	7/27/2015	122	16.4	37.8189803	236	4.3	81	3	80	7/26/2015	45	61			(Operator: janedoe, Time: )
2015	G2F	Genomes to Fields	2015_NYH2	G2F NYH2 in 2015	RCBD			P1 Aurora Musgrave Research Farm	B119/PHZ51		B119/PHZ51	plot	2015_NYH2_plot_157	1	7	157	4	88	test	7/27/2015	134	16	36.23249364	245	4.1	81	2	81	7/27/2015	13	64			(Operator: janedoe, Time: )
2015	G2F	Genomes to Fields	2015_NYH2	G2F NYH2 in 2015	RCBD			P1 Aurora Musgrave Research Farm	PHW52/TX205		PHW52/TX205	plot	2015_NYH2_plot_158	1	7	158	4	87	test	7/29/2015	131	18	69.0142736	261	8	83	0	83	7/29/2015	47	67			(Operator: janedoe, Time: )
2015	G2F	Genomes to Fields	2015_NYH2	G2F NYH2 in 2015	RCBD			P1 Aurora Musgrave Research Farm	PHN11_OH43_0215/PHB47		PHN11_OH43_0215/PHB47	plot	2015_NYH2_plot_159	1	7	159	4	86	test	7/27/2015	124	16.4	79.15600527	261	9	81	0	81	7/27/2015	21	60			(Operator: janedoe, Time: )
2015	G2F	Genomes to Fields	2015_NYH2	G2F NYH2 in 2015	RCBD			P1 Aurora Musgrave Research Farm	PH207_PHG47-18/PHB47		PH207_PHG47-18/PHB47	plot	2015_NYH2_plot_16	1	1	16	1	60	test	7/24/2015	91	16.2	141.0584421	200	16	78	0	78	7/24/2015	0	53			(Operator: janedoe, Time: )
2015	G2F	Genomes to Fields	2015_NYH2	G2F NYH2 in 2015	RCBD			P1 Aurora Musgrave Research Farm	W10004_0076/LH82		W10004_0076/LH82	plot	2015_NYH2_plot_160	1	7	160	4	85	test	7/22/2015	95	15.5	110.2334693	206	12.4	76	1	77	7/23/2015	21	68			(Operator: janedoe, Time: )
2015	G2F	Genomes to Fields	2015_NYH2	G2F NYH2 in 2015	RCBD			P1 Aurora Musgrave Research Farm	BSSSC0_048/LH82		BSSSC0_048/LH82	plot	2015_NYH2_plot_161	1	7	161	4	84	test	7/25/2015	118	16.2	42.31753264	222	4.8	79	3	80	7/26/2015	44	60			(Operator: janedoe, Time: )
2015	G2F	Genomes to Fields	2015_NYH2	G2F NYH2 in 2015	RCBD			P1 Aurora Musgrave Research Farm	M0033/LH82		M0033/LH82	plot	2015_NYH2_plot_162	1	7	162	4	83	test	7/25/2015	95	16.4	51.89115901	217	5.9	79	1	79	7/25/2015	44	64			(Operator: janedoe, Time: )
2015	G2F	Genomes to Fields	2015_NYH2	G2F NYH2 in 2015	RCBD			P1 Aurora Musgrave Research Farm	B73/PHG35		B73/PHG35	plot	2015_NYH2_plot_163	1	7	163	4	82	test	7/29/2015	128	17.4	172.9291495	244	19.9	83	3	83	7/29/2015	0	53			(Operator: janedoe, Time: )
2015	G2F	Genomes to Fields	2015_NYH2	G2F NYH2 in 2015	RCBD			P1 Aurora Musgrave Research Farm	CGR03/LH82		CGR03/LH82	plot	2015_NYH2_plot_164	1	7	164	4	81	test	7/23/2015	108	15.9	140.6786532	214	15.9	77	0	77	7/23/2015	4	60			(Operator: janedoe, Time: )
2015	G2F	Genomes to Fields	2015_NYH2	G2F NYH2 in 2015	RCBD			P1 Aurora Musgrave Research Farm	PHW52/PHN82		PHW52/PHN82	plot	2015_NYH2_plot_165	1	7	165	4	80	test	7/27/2015	102	18.9	186.8529896	240	21.9	81	0	81	7/27/2015	0	67			(Operator: janedoe, Time: )
2015	G2F	Genomes to Fields	2015_NYH2	G2F NYH2 in 2015	RCBD			P1 Aurora Musgrave Research Farm	CGR03/CG44		CGR03/CG44	plot	2015_NYH2_plot_166	1	7	166	4	79	test	7/20/2015	122	15.6	154.4993927	220	17.4	74	3	74	7/20/2015	8	66			(Operator: janedoe, Time: )
2015	G2F	Genomes to Fields	2015_NYH2	G2F NYH2 in 2015	RCBD			P1 Aurora Musgrave Research Farm	WF9/H95		WF9/H95	plot	2015_NYH2_plot_167	1	7	167	4	78	test	7/28/2015	129	16.3	122.3982871	263	13.9	82	4	82	7/28/2015	11	63			(Operator: janedoe, Time: )
2015	G2F	Genomes to Fields	2015_NYH2	G2F NYH2 in 2015	RCBD			P1 Aurora Musgrave Research Farm	CGX333/PHZ51		CGX333/PHZ51	plot	2015_NYH2_plot_168	1	7	168	4	77	test	7/25/2015	115	17.1	156.9864315	236	18	79	0	78	7/24/2015	11	66			(Operator: janedoe, Time: )
2015	G2F	Genomes to Fields	2015_NYH2	G2F NYH2 in 2015	RCBD			P1 Aurora Musgrave Research Farm	PHM81/PHZ51		PHM81/PHZ51	plot	2015_NYH2_plot_169	1	7	169	4	76	test	7/20/2015	88	16.1	184.4774678	218	20.9	74	0	76	7/22/2015	0	64			(Operator: janedoe, Time: )
2015	G2F	Genomes to Fields	2015_NYH2	G2F NYH2 in 2015	RCBD			P1 Aurora Musgrave Research Farm	PH207_PHG47-25/PHB47		PH207_PHG47-25/PHB47	plot	2015_NYH2_plot_17	1	1	17	1	61	test	7/25/2015	96	15.6	175.8096538	221	19.8	79	0	77	7/23/2015	0	63			(Operator: janedoe, Time: )
2015	G2F	Genomes to Fields	2015_NYH2	G2F NYH2 in 2015	RCBD			P1 Aurora Musgrave Research Farm	MO44_PHG47_0072/LH185		MO44_PHG47_0072/LH185	plot	2015_NYH2_plot_170	1	7	170	4	75	test	7/26/2015	97	16.4	175.0227228	229	19.9	80	0	80	7/26/2015	3	53			(Operator: janedoe, Time: )
2015	G2F	Genomes to Fields	2015_NYH2	G2F NYH2 in 2015	RCBD			P1 Aurora Musgrave Research Farm	B97/LH82		B97/LH82	plot	2015_NYH2_plot_171	1	7	171	4	74	test	7/26/2015	122	17.5	190.0785653	237	21.9	80	0	80	7/26/2015	3	62			(Operator: janedoe, Time: )
2015	G2F	Genomes to Fields	2015_NYH2	G2F NYH2 in 2015	RCBD			P1 Aurora Musgrave Research Farm	M0326/LH185		M0326/LH185	plot	2015_NYH2_plot_172	1	7	172	4	73	test	7/25/2015	107	16.4	107.3003627	222	12.2	79	0	79	7/25/2015	0	26			(Operator: janedoe, Time: )
2015	G2F	Genomes to Fields	2015_NYH2	G2F NYH2 in 2015	RCBD			P1 Aurora Musgrave Research Farm	PHN11_OH43_0001/PHB47		PHN11_OH43_0001/PHB47	plot	2015_NYH2_plot_173	1	7	173	4	72	test	7/25/2015	86	15.9	167.2217954	245	18.9	79	1	79	7/25/2015	3	61			Variation between rows at FT (Operator: janedoe, Time: )
2015	G2F	Genomes to Fields	2015_NYH2	G2F NYH2 in 2015	RCBD			P1 Aurora Musgrave Research Farm	MOG_LH123HT-199-1-1-1-1-B/LH185		MOG_LH123HT-199-1-1-1-1-B/LH185	plot	2015_NYH2_plot_174	1	7	174	4	71	test	7/27/2015	108	19	191.7355391	266	22.5	81	2	81	7/27/2015	5	64			(Operator: janedoe, Time: )
2015	G2F	Genomes to Fields	2015_NYH2	G2F NYH2 in 2015	RCBD			P1 Aurora Musgrave Research Farm	B111/LH82		B111/LH82	plot	2015_NYH2_plot_175	1	7	175	4	70	test	7/25/2015	100	17.8	147.0130273	218	17	79	0	79	7/25/2015	2	60			(Operator: janedoe, Time: )
2015	G2F	Genomes to Fields	2015_NYH2	G2F NYH2 in 2015	RCBD			P1 Aurora Musgrave Research Farm	LH82_PHG47-14/PHB47		LH82_PHG47-14/PHB47	plot	2015_NYH2_plot_176	1	8	176	4	69	test	7/24/2015	109	15.9	163.6827097	242	18.5	78	1	78	7/24/2015	8	65			Variation between rows at FT (Operator: janedoe, Time: )
2015	G2F	Genomes to Fields	2015_NYH2	G2F NYH2 in 2015	RCBD			P1 Aurora Musgrave Research Farm	M0041/LH185		M0041/LH185	plot	2015_NYH2_plot_177	1	8	177	4	68	test	7/23/2015	121	15.4	167.325948	249	18.8	77	1	78	7/24/2015	5	59			(Operator: janedoe, Time: )
2015	G2F	Genomes to Fields	2015_NYH2	G2F NYH2 in 2015	RCBD			P1 Aurora Musgrave Research Farm	A634/LH82		A634/LH82	plot	2015_NYH2_plot_178	1	8	178	4	67	test	7/23/2015	101	15.4	46.28164519	217	5.2	77	0	76	7/22/2015	53	64			(Operator: janedoe, Time: )
2015	G2F	Genomes to Fields	2015_NYH2	G2F NYH2 in 2015	RCBD			P1 Aurora Musgrave Research Farm	LH82_PHG47-12/PHB47		LH82_PHG47-12/PHB47	plot	2015_NYH2_plot_179	1	8	179	4	66	test	7/25/2015	100	16.4	169.7456558	216	19.3	79	0	78	7/24/2015	5	54			(Operator: janedoe, Time: )
2015	G2F	Genomes to Fields	2015_NYH2	G2F NYH2 in 2015	RCBD			P1 Aurora Musgrave Research Farm	PB80/PHZ51		PB80/PHZ51	plot	2015_NYH2_plot_18	1	1	18	1	62	test	7/27/2015	131	20.2	124.2509416	270	14.8	81	0	81	7/27/2015	1	63			(Operator: janedoe, Time: )
2015	G2F	Genomes to Fields	2015_NYH2	G2F NYH2 in 2015	RCBD			P1 Aurora Musgrave Research Farm	W10002_0001/PHB47		W10002_0001/PHB47	plot	2015_NYH2_plot_180	1	8	180	4	65	test	7/26/2015	100	14.9	27.75404805	221	3.1	80	10	80	7/26/2015	4	60			(Operator: janedoe, Time: )
2015	G2F	Genomes to Fields	2015_NYH2	G2F NYH2 in 2015	RCBD			P1 Aurora Musgrave Research Farm	LH82_PHG47-9/PHB47		LH82_PHG47-9/PHB47	plot	2015_NYH2_plot_181	1	8	181	4	64	test	7/24/2015	90	15.1	108.0757212	207	12.1	78	5	76	7/22/2015	15	66			(Operator: janedoe, Time: )
2015	G2F	Genomes to Fields	2015_NYH2	G2F NYH2 in 2015	RCBD			P1 Aurora Musgrave Research Farm	PHN11_OH43_0142/PHB47		PHN11_OH43_0142/PHB47	plot	2015_NYH2_plot_182	1	8	182	4	63	test	7/26/2015	95	17.6	136.968084	221	15.8	80	5	80	7/26/2015	4	67			Variation within row at FT (Operator: janedoe, Time: )
2015	G2F	Genomes to Fields	2015_NYH2	G2F NYH2 in 2015	RCBD			P1 Aurora Musgrave Research Farm	PHN11_PHW65_0323/PHB47		PHN11_PHW65_0323/PHB47	plot	2015_NYH2_plot_183	1	8	183	4	62	test	7/29/2015	94	17.3	133.9865832	229	15.4	83	0	83	7/29/2015	0	53			(Operator: janedoe, Time: )
2015	G2F	Genomes to Fields	2015_NYH2	G2F NYH2 in 2015	RCBD			P1 Aurora Musgrave Research Farm	PHRE1/LH82		PHRE1/LH82	plot	2015_NYH2_plot_184	1	8	184	4	61	test	7/22/2015	92	15.5	148.4595918	191	16.7	76	3	74	7/20/2015	2	65			(Operator: janedoe, Time: )
2015	G2F	Genomes to Fields	2015_NYH2	G2F NYH2 in 2015	RCBD			P1 Aurora Musgrave Research Farm	LH51/PHB47		LH51/PHB47	plot	2015_NYH2_plot_185	1	8	185	4	60	test	7/28/2015	115	18.2	166.9514193	243	19.4	82	0	82	7/28/2015	1	55			(Operator: janedoe, Time: )
2015	G2F	Genomes to Fields	2015_NYH2	G2F NYH2 in 2015	RCBD			P1 Aurora Musgrave Research Farm	B103/PHZ51		B103/PHZ51	plot	2015_NYH2_plot_186	1	8	186	4	59	test	8/1/2015	107	19.6	129.4143876	250	15.3	86	0	86	8/1/2015	3	61			(Operator: janedoe, Time: )
2015	G2F	Genomes to Fields	2015_NYH2	G2F NYH2 in 2015	RCBD			P1 Aurora Musgrave Research Farm	LH198/CGR01		LH198/CGR01	plot	2015_NYH2_plot_187	1	8	187	4	58	test	7/27/2015	91	17	180.7521699	227	20.7	81	0	81	7/27/2015	0	63			(Operator: janedoe, Time: )
2015	G2F	Genomes to Fields	2015_NYH2	G2F NYH2 in 2015	RCBD			P1 Aurora Musgrave Research Farm	W10001_0013/PHB47		W10001_0013/PHB47	plot	2015_NYH2_plot_188	1	8	188	4	57	test	7/27/2015	88	16.1	80.32272523	204	9.1	81	3	81	7/27/2015	2	42			(Operator: janedoe, Time: )
2015	G2F	Genomes to Fields	2015_NYH2	G2F NYH2 in 2015	RCBD			P1 Aurora Musgrave Research Farm	SD101/PHZ51		SD101/PHZ51	plot	2015_NYH2_plot_189	1	8	189	4	56	test	7/31/2015	103	18	137.1658688	236	15.9	85	1	85	7/31/2015	3	54			(Operator: janedoe, Time: )
2015	G2F	Genomes to Fields	2015_NYH2	G2F NYH2 in 2015	RCBD			P1 Aurora Musgrave Research Farm	W10008_0063/PHB47		W10008_0063/PHB47	plot	2015_NYH2_plot_19	1	1	19	1	63	test	7/26/2015	117	17.7	53.68174276	228	6.2	80	0	79	7/25/2015	48	66			Variation between rows at FT (Operator: janedoe, Time: )
2015	G2F	Genomes to Fields	2015_NYH2	G2F NYH2 in 2015	RCBD			P1 Aurora Musgrave Research Farm	PH207_PHG47-15/PHB47		PH207_PHG47-15/PHB47	plot	2015_NYH2_plot_190	1	8	190	4	55	test	7/25/2015	100	16.6	182.5006718	210	20.8	79	0	79	7/25/2015	0	62			(Operator: janedoe, Time: )
2015	G2F	Genomes to Fields	2015_NYH2	G2F NYH2 in 2015	RCBD			P1 Aurora Musgrave Research Farm	CG60/CG111		CG60/CG111	plot	2015_NYH2_plot_191	1	8	191	4	54	test	7/17/2015	94	15	148.4438111	203	16.6	71	0	72	7/18/2015	3	67			(Operator: janedoe, Time: )
2015	G2F	Genomes to Fields	2015_NYH2	G2F NYH2 in 2015	RCBD			P1 Aurora Musgrave Research Farm	PHN11_OH43_0075/LH185		PHN11_OH43_0075/LH185	plot	2015_NYH2_plot_192	1	8	192	4	53	test	7/25/2015	106	17	173.7665788	230	19.9	79	0	78	7/24/2015	3	58			(Operator: janedoe, Time: )
2015	G2F	Genomes to Fields	2015_NYH2	G2F NYH2 in 2015	RCBD			P1 Aurora Musgrave Research Farm	CG65/LH185		CG65/LH185	plot	2015_NYH2_plot_193	1	8	193	4	52	test	7/23/2015	85	15.4	159.3156632	217	17.9	77	8	77	7/23/2015	0	60			(Operator: janedoe, Time: )
2015	G2F	Genomes to Fields	2015_NYH2	G2F NYH2 in 2015	RCBD			P1 Aurora Musgrave Research Farm	PHN11_LH145_0085/LH185		PHN11_LH145_0085/LH185	plot	2015_NYH2_plot_194	1	8	194	4	51	test	7/25/2015	81	16.2	175.4414374	214	19.9	79	1	78	7/24/2015	5	58			(Operator: janedoe, Time: )
2015	G2F	Genomes to Fields	2015_NYH2	G2F NYH2 in 2015	RCBD			P1 Aurora Musgrave Research Farm	A672/LH82		A672/LH82	plot	2015_NYH2_plot_195	1	8	195	4	50	test	7/24/2015	74	15.1	118.7939746	192	13.3	78	1	78	7/24/2015	5	65			(Operator: janedoe, Time: )
2015	G2F	Genomes to Fields	2015_NYH2	G2F NYH2 in 2015	RCBD			P1 Aurora Musgrave Research Farm	PB80/LH82		PB80/LH82	plot	2015_NYH2_plot_196	1	8	196	4	49	test	7/28/2015	95	15.7	108.1988107	208	12.2	82	5	82	7/28/2015	13	69			(Operator: janedoe, Time: )
2015	G2F	Genomes to Fields	2015_NYH2	G2F NYH2 in 2015	RCBD			P1 Aurora Musgrave Research Farm	TX303/LH82		TX303/LH82	plot	2015_NYH2_plot_197	1	8	197	4	48	test	8/1/2015	142	18.1	56.00571426	249	6.5	86	0	87	8/2/2015	50	68			(Operator: janedoe, Time: )
2015	G2F	Genomes to Fields	2015_NYH2	G2F NYH2 in 2015	RCBD			P1 Aurora Musgrave Research Farm	B73/PHM49		B73/PHM49	plot	2015_NYH2_plot_198	1	8	198	4	47	test	7/30/2015	116	21	119.6808501	235	14.4	84	0	84	7/30/2015	14	64			(Operator: janedoe, Time: )
2015	G2F	Genomes to Fields	2015_NYH2	G2F NYH2 in 2015	RCBD			P1 Aurora Musgrave Research Farm	CGR04/LH195		CGR04/LH195	plot	2015_NYH2_plot_199	1	8	199	4	46	test	7/27/2015	81	17.7	110.8268238	222	12.8	81	0	81	7/27/2015	25	65			(Operator: janedoe, Time: )
2015	G2F	Genomes to Fields	2015_NYH2	G2F NYH2 in 2015	RCBD			P1 Aurora Musgrave Research Farm	FS6296VT3		FS6296VT3	plot	2015_NYH2_plot_2	1	1	2	1	46	test	7/28/2015	81	17.5	108.4923318	226	12.5	82		82	7/28/2015	3	73			(Operator: janedoe, Time: )
2015	G2F	Genomes to Fields	2015_NYH2	G2F NYH2 in 2015	RCBD			P1 Aurora Musgrave Research Farm	LH212HT/LH195		LH212HT/LH195	plot	2015_NYH2_plot_20	1	1	20	1	64	test	7/31/2015	126	17.6	171.6435483	248	19.8	85	0	84	7/30/2015	1	48			(Operator: janedoe, Time: )
2015	G2F	Genomes to Fields	2015_NYH2	G2F NYH2 in 2015	RCBD			P1 Aurora Musgrave Research Farm	CG124/PHB47		CG124/PHB47	plot	2015_NYH2_plot_200	1	8	200	4	45	test	7/23/2015	113	15.2	90.99784466	256	10.2	77	0	76	7/22/2015	25	66			(Operator: janedoe, Time: )
2015	G2F	Genomes to Fields	2015_NYH2	G2F NYH2 in 2015	RCBD			P1 Aurora Musgrave Research Farm	M0015/LH82		M0015/LH82	plot	2015_NYH2_plot_201	1	9	201	5	45	test	7/23/2015	101	18.5	64.30636393	211	7.5	77	0	78	7/24/2015	32	70			Variation within row at FT (Operator: janedoe, Time: )
2015	G2F	Genomes to Fields	2015_NYH2	G2F NYH2 in 2015	RCBD			P1 Aurora Musgrave Research Farm	W10008_0119/PHB47		W10008_0119/PHB47	plot	2015_NYH2_plot_202	1	9	202	5	46	test	7/27/2015	108	18.2	57.65847986	233	6.7	81	0	81	7/27/2015	50	68			(Operator: janedoe, Time: )
2015	G2F	Genomes to Fields	2015_NYH2	G2F NYH2 in 2015	RCBD			P1 Aurora Musgrave Research Farm	PHN11_PHW65_0312/PHB47		PHN11_PHW65_0312/PHB47	plot	2015_NYH2_plot_203	1	9	203	5	47	test	7/27/2015	92	17.8	113.2865093	205	13.1	81	1	80	7/26/2015	3	64			(Operator: janedoe, Time: )
2015	G2F	Genomes to Fields	2015_NYH2	G2F NYH2 in 2015	RCBD			P1 Aurora Musgrave Research Farm	CG110/LH82		CG110/LH82	plot	2015_NYH2_plot_204	1	9	204	5	48	test	7/20/2015	84	15.9	127.4070822	185	14.4	74	0	74	7/20/2015	7	65			(Operator: janedoe, Time: )
2015	G2F	Genomes to Fields	2015_NYH2	G2F NYH2 in 2015	RCBD			P1 Aurora Musgrave Research Farm	Z022E0097/LH185		Z022E0097/LH185	plot	2015_NYH2_plot_205	1	9	205	5	49	test	7/28/2015	101	18	163.9088998	247	19	82	0	82	7/28/2015	1	58			(Operator: janedoe, Time: )
2015	G2F	Genomes to Fields	2015_NYH2	G2F NYH2 in 2015	RCBD			P1 Aurora Musgrave Research Farm	W10006_0004/PHB47		W10006_0004/PHB47	plot	2015_NYH2_plot_206	1	9	206	5	50	test	7/24/2015	98	16	81.30218086	227	9.2	78	0	79	7/25/2015	20	59			(Operator: janedoe, Time: )
2015	G2F	Genomes to Fields	2015_NYH2	G2F NYH2 in 2015	RCBD			P1 Aurora Musgrave Research Farm	LH74/PHM49		LH74/PHM49	plot	2015_NYH2_plot_207	1	9	207	5	51	test	7/30/2015	87	18.4	166.5432251	204	19.4	84	0	84	7/30/2015	0	54			(Operator: janedoe, Time: )
2015	G2F	Genomes to Fields	2015_NYH2	G2F NYH2 in 2015	RCBD			P1 Aurora Musgrave Research Farm	LH185/LH198		LH185/LH198	plot	2015_NYH2_plot_208	1	9	208	5	52	test	7/29/2015	85	19.5	148.2071005	224	17.5	83	0	83	7/29/2015	0	37			(Operator: janedoe, Time: )
2015	G2F	Genomes to Fields	2015_NYH2	G2F NYH2 in 2015	RCBD			P1 Aurora Musgrave Research Farm	F42/MO17		F42/MO17	plot	2015_NYH2_plot_209	1	9	209	5	53	test	7/29/2015	126	23.1	136.7250612	234	16.9	83	0	83	7/29/2015	7	69			(Operator: janedoe, Time: )
2015	G2F	Genomes to Fields	2015_NYH2	G2F NYH2 in 2015	RCBD			P1 Aurora Musgrave Research Farm	PHN11_PHG47_0251/LH185		PHN11_PHG47_0251/LH185	plot	2015_NYH2_plot_21	1	1	21	1	65	test	7/26/2015	82	16.4	127.5291196	217	14.5	80	1	78	7/24/2015	0	47			(Operator: janedoe, Time: )
2015	G2F	Genomes to Fields	2015_NYH2	G2F NYH2 in 2015	RCBD			P1 Aurora Musgrave Research Farm	PHN11_LH145_0003/PHB47		PHN11_LH145_0003/PHB47	plot	2015_NYH2_plot_210	1	9	210	5	54	test	7/27/2015	71	15.9	109.7116541	206	12.4	81	0	81	7/27/2015	1	55			(Operator: janedoe, Time: )
2015	G2F	Genomes to Fields	2015_NYH2	G2F NYH2 in 2015	RCBD			P1 Aurora Musgrave Research Farm	PHG72/PHB47		PHG72/PHB47	plot	2015_NYH2_plot_211	1	9	211	5	55	test	7/27/2015	83	17.1	157.8585784	204	18.1	81	0	81	7/27/2015	0	54			(Operator: janedoe, Time: )
2015	G2F	Genomes to Fields	2015_NYH2	G2F NYH2 in 2015	RCBD			P1 Aurora Musgrave Research Farm	W10001_0007/PHB47		W10001_0007/PHB47	plot	2015_NYH2_plot_215	1	9	215	5	59	test	7/29/2015	97	18.7	84.67609511	223	9.9	83	0	83	7/29/2015	1	25			(Operator: janedoe, Time: )
2015	G2F	Genomes to Fields	2015_NYH2	G2F NYH2 in 2015	RCBD			P1 Aurora Musgrave Research Farm	CG102/LH82		CG102/LH82	plot	2015_NYH2_plot_216	1	9	216	5	60	test	7/19/2015	74	15.8	152.3616335	186	17.2	73	0	73	7/19/2015	0	55			(Operator: janedoe, Time: )
2015	G2F	Genomes to Fields	2015_NYH2	G2F NYH2 in 2015	RCBD			P1 Aurora Musgrave Research Farm	CG122/CG102		CG122/CG102	plot	2015_NYH2_plot_217	1	9	217	5	61	test	7/18/2015	62	15.5	49.78285712	184	5.6	72	0	73	7/19/2015	2	24			(Operator: janedoe, Time: )
2015	G2F	Genomes to Fields	2015_NYH2	G2F NYH2 in 2015	RCBD			P1 Aurora Musgrave Research Farm	GEMN-0155/PHB47		GEMN-0155/PHB47	plot	2015_NYH2_plot_218	1	9	218	5	62	test	7/31/2015	86	16.6	141.2625392	191	16.1	85	0	84	7/30/2015	3	59			(Operator: janedoe, Time: )
2015	G2F	Genomes to Fields	2015_NYH2	G2F NYH2 in 2015	RCBD			P1 Aurora Musgrave Research Farm	CG108/CGR01		CG108/CGR01	plot	2015_NYH2_plot_219	1	9	219	5	63	test	7/18/2015	87	15.3	151.4842265	181	17	72	0	72	7/18/2015	7	67			(Operator: janedoe, Time: )
2015	G2F	Genomes to Fields	2015_NYH2	G2F NYH2 in 2015	RCBD			P1 Aurora Musgrave Research Farm	A641/PHZ51		A641/PHZ51	plot	2015_NYH2_plot_22	1	1	22	1	66	test	7/24/2015	104	15.3	147.028808	226	16.5	78	2	78	7/24/2015	2	59			(Operator: janedoe, Time: )
2015	G2F	Genomes to Fields	2015_NYH2	G2F NYH2 in 2015	RCBD			P1 Aurora Musgrave Research Farm	EX4104		EX4104	plot	2015_NYH2_plot_220	1	9	220	5	64	test	7/22/2015	93	15	163.6458881	203	18.3	76	0	77	7/23/2015	0	61			(Operator: janedoe, Time: )
2015	G2F	Genomes to Fields	2015_NYH2	G2F NYH2 in 2015	RCBD			P1 Aurora Musgrave Research Farm	CG118/CGR03		CG118/CGR03	plot	2015_NYH2_plot_221	1	9	221	5	65	test	7/18/2015	87	15.4	148.6352836	204	16.7	72	0	73	7/19/2015	0	61			(Operator: janedoe, Time: )
2015	G2F	Genomes to Fields	2015_NYH2	G2F NYH2 in 2015	RCBD			P1 Aurora Musgrave Research Farm	NYH-245/PHB47		NYH-245/PHB47	plot	2015_NYH2_plot_222	1	9	222	5	66	test	7/26/2015	107	16.9	158.2394193	235	18.1	80	0	80	7/26/2015	3	57			Variation within row at FT (Operator: janedoe, Time: )
2015	G2F	Genomes to Fields	2015_NYH2	G2F NYH2 in 2015	RCBD			P1 Aurora Musgrave Research Farm	PHW52/PHG35		PHW52/PHG35	plot	2015_NYH2_plot_223	1	9	223	5	67	test	7/29/2015	93	18	197.5533582	222	22.9	83	0	83	7/29/2015	0	49			(Operator: janedoe, Time: )
2015	G2F	Genomes to Fields	2015_NYH2	G2F NYH2 in 2015	RCBD			P1 Aurora Musgrave Research Farm	CG102/CG60		CG102/CG60	plot	2015_NYH2_plot_224	1	9	224	5	68	test	7/18/2015	96	15.2	122.2225953	210	13.7	72	1	72	7/18/2015	7	64			(Operator: janedoe, Time: )
2015	G2F	Genomes to Fields	2015_NYH2	G2F NYH2 in 2015	RCBD			P1 Aurora Musgrave Research Farm	LH195/TX777		LH195/TX777	plot	2015_NYH2_plot_225	1	9	225	5	69	test	8/1/2015	121	16.5	147.5811326	241	16.8	86	0	86	8/1/2015	0	45			(Operator: janedoe, Time: )
2015	G2F	Genomes to Fields	2015_NYH2	G2F NYH2 in 2015	RCBD			P1 Aurora Musgrave Research Farm	W10001_0018/PHB47		W10001_0018/PHB47	plot	2015_NYH2_plot_226	1	10	226	5	70	test	7/24/2015	106	15.9	74.32079793	228	8.4	78	0	78	7/24/2015	5	30			Variation within row at FT (Operator: janedoe, Time: )
2015	G2F	Genomes to Fields	2015_NYH2	G2F NYH2 in 2015	RCBD			P1 Aurora Musgrave Research Farm	M0101/LH185		M0101/LH185	plot	2015_NYH2_plot_227	1	10	227	5	71	test	7/25/2015	96	15.9	146.8720531	230	16.6	79	0	79	7/25/2015	0	52			Variation within row at FT (Operator: janedoe, Time: )
2015	G2F	Genomes to Fields	2015_NYH2	G2F NYH2 in 2015	RCBD			P1 Aurora Musgrave Research Farm	Z022E0121/PHZ51		Z022E0121/PHZ51	plot	2015_NYH2_plot_228	1	10	228	5	72	test	8/1/2015	134	15.8	161.2198681	265	18.2	86	3	86	8/1/2015	0	61			(Operator: janedoe, Time: )
2015	G2F	Genomes to Fields	2015_NYH2	G2F NYH2 in 2015	RCBD			P1 Aurora Musgrave Research Farm	TX303/PHB47		TX303/PHB47	plot	2015_NYH2_plot_229	1	10	229	5	73	test	8/3/2015	130	17.7	129.8751841	265	15	88	0	86	8/1/2015	8	53			(Operator: janedoe, Time: )
2015	G2F	Genomes to Fields	2015_NYH2	G2F NYH2 in 2015	RCBD			P1 Aurora Musgrave Research Farm	LH74/PHG35		LH74/PHG35	plot	2015_NYH2_plot_23	1	1	23	1	67	test	7/29/2015	113	15.5	158.2383673	218	17.8	83	0	83	7/29/2015	4	63			Variation between rows at FT (Operator: janedoe, Time: )
2015	G2F	Genomes to Fields	2015_NYH2	G2F NYH2 in 2015	RCBD			P1 Aurora Musgrave Research Farm	M0077/LH82		M0077/LH82	plot	2015_NYH2_plot_230	1	10	230	5	74	test	7/26/2015	101	18.9	130.5411297	225	15.3	80	1	80	7/26/2015	2	51			Variation within row at FT (Operator: janedoe, Time: )
2015	G2F	Genomes to Fields	2015_NYH2	G2F NYH2 in 2015	RCBD			P1 Aurora Musgrave Research Farm	EX3101		EX3101	plot	2015_NYH2_plot_231	1	10	231	5	75	test	7/26/2015	96	16.3	99.50364347	231	11.3	80	0	80	7/26/2015	4	30			Variation within row at FT (Operator: janedoe, Time: )
2015	G2F	Genomes to Fields	2015_NYH2	G2F NYH2 in 2015	RCBD			P1 Aurora Musgrave Research Farm	W10001_0006/PHB47		W10001_0006/PHB47	plot	2015_NYH2_plot_232	1	10	232	5	76	test	7/23/2015	104	16.9	92.67059916	239	10.6	77	1	76	7/22/2015	29	56			(Operator: janedoe, Time: )
2015	G2F	Genomes to Fields	2015_NYH2	G2F NYH2 in 2015	RCBD			P1 Aurora Musgrave Research Farm	Z022E0023/LH82		Z022E0023/LH82	plot	2015_NYH2_plot_233	1	10	233	5	77	test	7/25/2015	84	17.9	108.8300388	182	12.6	79	0	79	7/25/2015	0	33			(Operator: janedoe, Time: )
2015	G2F	Genomes to Fields	2015_NYH2	G2F NYH2 in 2015	RCBD			P1 Aurora Musgrave Research Farm	CG44/CGR01		CG44/CGR01	plot	2015_NYH2_plot_234	1	10	234	5	78	test	7/18/2015	92	16.5	144.0672961	207	16.4	72	0	72	7/18/2015	0	50			(Operator: janedoe, Time: )
2015	G2F	Genomes to Fields	2015_NYH2	G2F NYH2 in 2015	RCBD			P1 Aurora Musgrave Research Farm	Z022E0114/PHZ51		Z022E0114/PHZ51	plot	2015_NYH2_plot_235	1	10	235	5	79	test	7/30/2015	146	17.2	121.0821765	267	13.9	84	3	84	7/30/2015	8	54			(Operator: janedoe, Time: )
2015	G2F	Genomes to Fields	2015_NYH2	G2F NYH2 in 2015	RCBD			P1 Aurora Musgrave Research Farm	CG104/LH82		CG104/LH82	plot	2015_NYH2_plot_236	1	10	236	5	80	test	7/18/2015	83	15.4	107.6938282	172	12.1	72	1	72	7/18/2015	10	62			(Operator: janedoe, Time: )
2015	G2F	Genomes to Fields	2015_NYH2	G2F NYH2 in 2015	RCBD			P1 Aurora Musgrave Research Farm	LH61/LH195		LH61/LH195	plot	2015_NYH2_plot_237	1	10	237	5	81	test	7/29/2015	93	17.2	117.5977973	204	13.5	83	0	83	7/29/2015	1	35			(Operator: janedoe, Time: )
2015	G2F	Genomes to Fields	2015_NYH2	G2F NYH2 in 2015	RCBD			P1 Aurora Musgrave Research Farm	LH38/PHB47		LH38/PHB47	plot	2015_NYH2_plot_238	1	10	238	5	82	test	7/25/2015	80	16.3	130.3233561	197	14.8	79	0	78	7/24/2015	2	55			Variation within row at FT (Operator: janedoe, Time: )
2015	G2F	Genomes to Fields	2015_NYH2	G2F NYH2 in 2015	RCBD			P1 Aurora Musgrave Research Farm	B73/PHN82		B73/PHN82	plot	2015_NYH2_plot_239	1	10	239	5	83	test	7/29/2015	110	18.8	164.0183127	230	19.2	83	0	84	7/30/2015	2	56			(Operator: janedoe, Time: )
2015	G2F	Genomes to Fields	2015_NYH2	G2F NYH2 in 2015	RCBD			P1 Aurora Musgrave Research Farm	PH207_PHG47-14/PHB47		PH207_PHG47-14/PHB47	plot	2015_NYH2_plot_24	1	1	24	1	68	test	7/24/2015	97	15.3	140.7912222	223	15.8	78	3	76	7/22/2015	17	62			(Operator: janedoe, Time: )
2015	G2F	Genomes to Fields	2015_NYH2	G2F NYH2 in 2015	RCBD			P1 Aurora Musgrave Research Farm	M0030/PHZ51		M0030/PHZ51	plot	2015_NYH2_plot_240	1	10	240	5	84	test	7/27/2015	119	15.9	168.1065668	246	19	81	0	81	7/27/2015	0	62			(Operator: janedoe, Time: )
2015	G2F	Genomes to Fields	2015_NYH2	G2F NYH2 in 2015	RCBD			P1 Aurora Musgrave Research Farm	PHN11_PHW65_0015/PHB47		PHN11_PHW65_0015/PHB47	plot	2015_NYH2_plot_241	1	10	241	5	85	test	7/27/2015	83	17.9	130.4233005	228	15.1	81	0	80	7/26/2015	1	43			(Operator: janedoe, Time: )
2015	G2F	Genomes to Fields	2015_NYH2	G2F NYH2 in 2015	RCBD			P1 Aurora Musgrave Research Farm	B14A/LH82		B14A/LH82	plot	2015_NYH2_plot_242	1	10	242	5	86	test	7/25/2015	97	16.4	104.6618292	204	11.9	79	0	79	7/25/2015	7	64			Variation between rows at FT (Operator: janedoe, Time: )
2015	G2F	Genomes to Fields	2015_NYH2	G2F NYH2 in 2015	RCBD			P1 Aurora Musgrave Research Farm	LH57/PHB47		LH57/PHB47	plot	2015_NYH2_plot_243	1	10	243	5	87	test	7/24/2015	90	16.3	158.501379	216	18	78	0	76	7/22/2015	0	57			(Operator: janedoe, Time: )
2015	G2F	Genomes to Fields	2015_NYH2	G2F NYH2 in 2015	RCBD			P1 Aurora Musgrave Research Farm	CG118/CGR01		CG118/CGR01	plot	2015_NYH2_plot_244	1	10	244	5	88	test	7/18/2015	91	16	172.3252746	207	19.5	72	0	72	7/18/2015	1	56			(Operator: janedoe, Time: )
2015	G2F	Genomes to Fields	2015_NYH2	G2F NYH2 in 2015	RCBD			P1 Aurora Musgrave Research Farm	B37/C103		B37/C103	plot	2015_NYH2_plot_245	1	10	245	5	89	test	7/30/2015	136	18.9	117.7429798	262	13.8	84	3	86	8/1/2015	3	51			(Operator: janedoe, Time: )
2015	G2F	Genomes to Fields	2015_NYH2	G2F NYH2 in 2015	RCBD			P1 Aurora Musgrave Research Farm	LH185/PHB47		LH185/PHB47	plot	2015_NYH2_plot_246	1	10	246	5	90	test	7/26/2015	95	16.8	167.1828696	245	19.1	80	1	80	7/26/2015	0	44			(Operator: janedoe, Time: )
2015	G2F	Genomes to Fields	2015_NYH2	G2F NYH2 in 2015	RCBD			P1 Aurora Musgrave Research Farm	W10008_0069/PHB47		W10008_0069/PHB47	plot	2015_NYH2_plot_247	1	10	247	5	91	test	7/28/2015	131	16.8	121.6671145	262	13.9	82	0	82	7/28/2015	6	46			(Operator: janedoe, Time: )
2015	G2F	Genomes to Fields	2015_NYH2	G2F NYH2 in 2015	RCBD			P1 Aurora Musgrave Research Farm	PHG39/PHG35		PHG39/PHG35	plot	2015_NYH2_plot_248	1	10	248	5	92	test	7/29/2015	133	17.2	153.3126839	259	17.6	83	0	83	7/29/2015	2	63			(Operator: janedoe, Time: )
2015	G2F	Genomes to Fields	2015_NYH2	G2F NYH2 in 2015	RCBD			P1 Aurora Musgrave Research Farm	CG123/CG102		CG123/CG102	plot	2015_NYH2_plot_249	1	10	249	5	93	test	7/18/2015	107	16	135.2090616	219	15.3	72	1	72	7/18/2015	1	59			(Operator: janedoe, Time: )
2015	G2F	Genomes to Fields	2015_NYH2	G2F NYH2 in 2015	RCBD			P1 Aurora Musgrave Research Farm	CG108/LH162		CG108/LH162	plot	2015_NYH2_plot_25	1	1	25	1	69	test	7/21/2015	61			178		75	0	75	7/21/2015	20	38			(Operator: janedoe, Time: )
2015	G2F	Genomes to Fields	2015_NYH2	G2F NYH2 in 2015	RCBD			P1 Aurora Musgrave Research Farm	PHJ40/LH82		PHJ40/LH82	plot	2015_NYH2_plot_250	1	10	250	5	94	test	7/18/2015	105	16.6	135.1206897	205	15.4	72	2	73	7/19/2015	5	62			(Operator: janedoe, Time: )
2015	G2F	Genomes to Fields	2015_NYH2	G2F NYH2 in 2015	RCBD			P1 Aurora Musgrave Research Farm	CG102/LH82		CG102/LH82	plot	2015_NYH2_plot_251	2	1	251	6	94	test	7/18/2015	89	16.4	127.5291196	202	14.5	72	0	72	7/18/2015	3	55			(Operator: janedoe, Time: )
2015	G2F	Genomes to Fields	2015_NYH2	G2F NYH2 in 2015	RCBD			P1 Aurora Musgrave Research Farm	SD101/PHZ51		SD101/PHZ51	plot	2015_NYH2_plot_252	2	1	252	6	93	test	7/28/2015	116	17.4	110.361819	255	12.7	82	0	82	7/28/2015	8	47			(Operator: janedoe, Time: )
2015	G2F	Genomes to Fields	2015_NYH2	G2F NYH2 in 2015	RCBD			P1 Aurora Musgrave Research Farm	B14A/MO17		B14A/MO17	plot	2015_NYH2_plot_253	2	1	253	6	92	test	7/28/2015	118	17.2	111.5001337	260	12.8	82	0	82	7/28/2015	3	54			(Operator: janedoe, Time: )
2015	G2F	Genomes to Fields	2015_NYH2	G2F NYH2 in 2015	RCBD			P1 Aurora Musgrave Research Farm	PHN11_LH145_0085/PHB47		PHN11_LH145_0085/PHB47	plot	2015_NYH2_plot_254	2	1	254	6	91	test	7/24/2015	120	16.1	119.1600869	239	13.5	78	0	78	7/24/2015	5	49			(Operator: janedoe, Time: )
2015	G2F	Genomes to Fields	2015_NYH2	G2F NYH2 in 2015	RCBD			P1 Aurora Musgrave Research Farm	LH82_PHG47-7/PHB47		LH82_PHG47-7/PHB47	plot	2015_NYH2_plot_255	2	1	255	6	90	test	7/24/2015	98	16	163.4880811	231	18.5	78	1	78	7/24/2015	0	57			Variation within row at FT (Operator: janedoe, Time: )
2015	G2F	Genomes to Fields	2015_NYH2	G2F NYH2 in 2015	RCBD			P1 Aurora Musgrave Research Farm	CG118/CGR01		CG118/CGR01	plot	2015_NYH2_plot_256	2	1	256	6	89	test	7/18/2015	74	16.2	116.3732148	214	13.2	72	0	72	7/18/2015	5	57			(Operator: janedoe, Time: )
2015	G2F	Genomes to Fields	2015_NYH2	G2F NYH2 in 2015	RCBD			P1 Aurora Musgrave Research Farm	PHKE6/PHZ51		PHKE6/PHZ51	plot	2015_NYH2_plot_257	2	1	257	6	88	test	7/27/2015	104	16.2	152.5194406	246	17.3	81	0	81	7/27/2015	0	51			Variation within row at FT (Operator: janedoe, Time: )
2015	G2F	Genomes to Fields	2015_NYH2	G2F NYH2 in 2015	RCBD			P1 Aurora Musgrave Research Farm	GEMS-0162/PHZ51		GEMS-0162/PHZ51	plot	2015_NYH2_plot_258	2	1	258	6	87	test	7/31/2015	115	16.7	122.6897041	267	14	85	0	85	7/31/2015	1	55			(Operator: janedoe, Time: )
2015	G2F	Genomes to Fields	2015_NYH2	G2F NYH2 in 2015	RCBD			P1 Aurora Musgrave Research Farm	PB80/LH82		PB80/LH82	plot	2015_NYH2_plot_259	2	1	259	6	86	test	7/26/2015	102	16.8	134.7966593	202	15.4	80	0	80	7/26/2015	7	68			Variation within row at FT (Operator: janedoe, Time: )
2015	G2F	Genomes to Fields	2015_NYH2	G2F NYH2 in 2015	RCBD			P1 Aurora Musgrave Research Farm	M0014/LH82		M0014/LH82	plot	2015_NYH2_plot_26	1	2	26	1	70	test	7/27/2015	65	19.2	119.8575939	178	14.1	81	0	83	7/29/2015	0	50			Variation between rows at FT (Operator: janedoe, Time: )
2015	G2F	Genomes to Fields	2015_NYH2	G2F NYH2 in 2015	RCBD			P1 Aurora Musgrave Research Farm	LH82/LH195		LH82/LH195	plot	2015_NYH2_plot_260	2	1	260	6	85	test	7/28/2015	88	17.2	107.1446598	192	12.3	82	0	82	7/28/2015	0	38			(Operator: janedoe, Time: )
2015	G2F	Genomes to Fields	2015_NYH2	G2F NYH2 in 2015	RCBD			P1 Aurora Musgrave Research Farm	B73/PHG35		B73/PHG35	plot	2015_NYH2_plot_261	2	1	261	6	84	test	7/31/2015	111	17.8	164.3086776	223	19	85	1	84	7/30/2015	0	44			(Operator: janedoe, Time: )
2015	G2F	Genomes to Fields	2015_NYH2	G2F NYH2 in 2015	RCBD			P1 Aurora Musgrave Research Farm	PHG83/PHB47		PHG83/PHB47	plot	2015_NYH2_plot_262	2	1	262	6	83	test	8/1/2015	101	17.4	112.9687912	215	13	86	1	84	7/30/2015	0	40			(Operator: janedoe, Time: )
2015	G2F	Genomes to Fields	2015_NYH2	G2F NYH2 in 2015	RCBD			P1 Aurora Musgrave Research Farm	B37/H95		B37/H95	plot	2015_NYH2_plot_263	2	1	263	6	82	test	8/1/2015	99	18.8	93.96882497	216	11	86	0	86	8/1/2015	1	24			(Operator: janedoe, Time: )
2015	G2F	Genomes to Fields	2015_NYH2	G2F NYH2 in 2015	RCBD			P1 Aurora Musgrave Research Farm	M0143/LH185		M0143/LH185	plot	2015_NYH2_plot_264	2	1	264	6	81	test	7/29/2015	98	21.4	91.7868798	216	11.1	83	0	83	7/29/2015	2	32			(Operator: janedoe, Time: )
2015	G2F	Genomes to Fields	2015_NYH2	G2F NYH2 in 2015	RCBD			P1 Aurora Musgrave Research Farm	GEMS-0163/PHZ51		GEMS-0163/PHZ51	plot	2015_NYH2_plot_265	2	1	265	6	80	test	8/5/2015	134	17.1	129.9498794	242	14.9	90	0	88	8/3/2015	3	62			(Operator: janedoe, Time: )
2015	G2F	Genomes to Fields	2015_NYH2	G2F NYH2 in 2015	RCBD			P1 Aurora Musgrave Research Farm	MO44_PHG47_0072/PHB47		MO44_PHG47_0072/PHB47	plot	2015_NYH2_plot_266	2	1	266	6	79	test	7/27/2015	78	16.9	128.5148875	195	14.7	81	0	81	7/27/2015	6	49			Variation between rows at FT (Operator: janedoe, Time: )
2015	G2F	Genomes to Fields	2015_NYH2	G2F NYH2 in 2015	RCBD			P1 Aurora Musgrave Research Farm	CG105/PHB47		CG105/PHB47	plot	2015_NYH2_plot_267	2	1	267	6	78	test	7/27/2015	70	15.9	86.70759759	198	9.8	81	0	81	7/27/2015	0	26			(Operator: janedoe, Time: )
2015	G2F	Genomes to Fields	2015_NYH2	G2F NYH2 in 2015	RCBD			P1 Aurora Musgrave Research Farm	PHN11_PHW65_0015/LH198		PHN11_PHW65_0015/LH198	plot	2015_NYH2_plot_268	2	1	268	6	77	test	8/2/2015	92	19.6	95.58056075	207	11.3	87	0	87	8/2/2015	0	24			(Operator: janedoe, Time: )
2015	G2F	Genomes to Fields	2015_NYH2	G2F NYH2 in 2015	RCBD			P1 Aurora Musgrave Research Farm	A679/LH82		A679/LH82	plot	2015_NYH2_plot_269	2	1	269	6	76	test	7/26/2015	83	16.4	104.6618292	186	11.9	80	0	82	7/28/2015	16	51			Variation between rows at FT (Operator: janedoe, Time: )
2015	G2F	Genomes to Fields	2015_NYH2	G2F NYH2 in 2015	RCBD			P1 Aurora Musgrave Research Farm	PHN11_LH145_0005/CG102		PHN11_LH145_0005/CG102	plot	2015_NYH2_plot_27	1	2	27	1	71	test	7/24/2015	71	15.4	139.7349672	207	15.7	78	1	76	7/22/2015	0	53			(Operator: janedoe, Time: )
2015	G2F	Genomes to Fields	2015_NYH2	G2F NYH2 in 2015	RCBD			P1 Aurora Musgrave Research Farm	W10004_0127/PHZ51		W10004_0127/PHZ51	plot	2015_NYH2_plot_270	2	1	270	6	75	test	8/1/2015	115	16.3	118.8760342	218	13.5	86	1	86	8/1/2015	0	47			(Operator: janedoe, Time: )
2015	G2F	Genomes to Fields	2015_NYH2	G2F NYH2 in 2015	RCBD			P1 Aurora Musgrave Research Farm	LH82_PHG47-5/PHB47		LH82_PHG47-5/PHB47	plot	2015_NYH2_plot_271	2	1	271	6	74	test	7/27/2015	88	16.3	109.1898389	192	12.4	81	0	81	7/27/2015	4	47			Variation within row at FT (Operator: janedoe, Time: )
2015	G2F	Genomes to Fields	2015_NYH2	G2F NYH2 in 2015	RCBD			P1 Aurora Musgrave Research Farm	Z022E0053/CG102		Z022E0053/CG102	plot	2015_NYH2_plot_272	2	1	272	6	73	test	8/2/2015	110	24.3	87.60394151	212	11	87	0	87	8/2/2015	1	28			(Operator: janedoe, Time: )
2015	G2F	Genomes to Fields	2015_NYH2	G2F NYH2 in 2015	RCBD			P1 Aurora Musgrave Research Farm	PHN11_OH43_0075/PHB47		PHN11_OH43_0075/PHB47	plot	2015_NYH2_plot_273	2	1	273	6	72	test	7/30/2015	100	17	147.5706122	221	16.9	84	6	84	7/30/2015	3	63			(Operator: janedoe, Time: )
2015	G2F	Genomes to Fields	2015_NYH2	G2F NYH2 in 2015	RCBD			P1 Aurora Musgrave Research Farm	A680/PHZ51		A680/PHZ51	plot	2015_NYH2_plot_274	2	1	274	6	71	test	8/3/2015	128	19	134.6409563	250	15.8	88	0	88	8/3/2015	5	63			(Operator: janedoe, Time: )
2015	G2F	Genomes to Fields	2015_NYH2	G2F NYH2 in 2015	RCBD			P1 Aurora Musgrave Research Farm	M0008/LH82		M0008/LH82	plot	2015_NYH2_plot_275	2	1	275	6	70	test	7/29/2015	91	16.9	127.6406366	203	14.6	83	1	83	7/29/2015	8	67			(Operator: janedoe, Time: )
2015	G2F	Genomes to Fields	2015_NYH2	G2F NYH2 in 2015	RCBD			P1 Aurora Musgrave Research Farm	LH132/LH51		LH132/LH51	plot	2015_NYH2_plot_276	2	2	276	6	69	test	7/31/2015	145	19.5	153.2884868	253	18.1	85	0	85	7/31/2015	2	38			(Operator: janedoe, Time: )
2015	G2F	Genomes to Fields	2015_NYH2	G2F NYH2 in 2015	RCBD			P1 Aurora Musgrave Research Farm	LH61/PHB47		LH61/PHB47	plot	2015_NYH2_plot_277	2	2	277	6	68	test	7/25/2015	95	17.1	151.7535505	199	17.4	79	1	79	7/25/2015	4	68			(Operator: janedoe, Time: )
2015	G2F	Genomes to Fields	2015_NYH2	G2F NYH2 in 2015	RCBD			P1 Aurora Musgrave Research Farm	EX4104		EX4104	plot	2015_NYH2_plot_278	2	2	278	6	67	test	7/21/2015	97	15.1	149.1623591	213	16.7	75	0	77	7/23/2015	3	59			(Operator: janedoe, Time: )
2015	G2F	Genomes to Fields	2015_NYH2	G2F NYH2 in 2015	RCBD			P1 Aurora Musgrave Research Farm	PHN11_OH43_0001/PHB47		PHN11_OH43_0001/PHB47	plot	2015_NYH2_plot_279	2	2	279	6	66	test	7/26/2015	101	15.9	161.0283955	249	18.2	80	0	80	7/26/2015	0	53			(Operator: janedoe, Time: )
2015	G2F	Genomes to Fields	2015_NYH2	G2F NYH2 in 2015	RCBD			P1 Aurora Musgrave Research Farm	PHN11_PHG47_0287/LH195		PHN11_PHG47_0287/LH195	plot	2015_NYH2_plot_28	1	2	28	1	72	test	7/30/2015	78	16.5	130.8904093	197	14.9	84	0	84	7/30/2015	0	45			(Operator: janedoe, Time: )
2015	G2F	Genomes to Fields	2015_NYH2	G2F NYH2 in 2015	RCBD			P1 Aurora Musgrave Research Farm	CG44/CGR01		CG44/CGR01	plot	2015_NYH2_plot_280	2	2	280	6	65	test	7/18/2015	83	15.2	148.0945315	214	16.6	72	0	73	7/19/2015	0	65			(Operator: janedoe, Time: )
2015	G2F	Genomes to Fields	2015_NYH2	G2F NYH2 in 2015	RCBD			P1 Aurora Musgrave Research Farm	LH51/PHB47		LH51/PHB47	plot	2015_NYH2_plot_281	2	2	281	6	64	test	7/29/2015	117	18.5	167.1965462	242	19.5	83	0	83	7/29/2015	0	57			(Operator: janedoe, Time: )
2015	G2F	Genomes to Fields	2015_NYH2	G2F NYH2 in 2015	RCBD			P1 Aurora Musgrave Research Farm	PHP02/PHB47		PHP02/PHB47	plot	2015_NYH2_plot_282	2	2	282	6	63	test	7/25/2015	117	16.1	172.1201255	227	19.5	79	0	78	7/24/2015	1	63			(Operator: janedoe, Time: )
2015	G2F	Genomes to Fields	2015_NYH2	G2F NYH2 in 2015	RCBD			P1 Aurora Musgrave Research Farm	PHJ40/LH82		PHJ40/LH82	plot	2015_NYH2_plot_283	2	2	283	6	62	test	7/18/2015	101			184		72	0	72	7/18/2015	2	71			(Operator: janedoe, Time: )
2015	G2F	Genomes to Fields	2015_NYH2	G2F NYH2 in 2015	RCBD			P1 Aurora Musgrave Research Farm	M0012/LH82		M0012/LH82	plot	2015_NYH2_plot_284	2	2	284	6	61	test	7/23/2015	97	18.9	127.9814998	207	15	77	0	78	7/24/2015	9	70			(Operator: janedoe, Time: )
2015	G2F	Genomes to Fields	2015_NYH2	G2F NYH2 in 2015	RCBD			P1 Aurora Musgrave Research Farm	W10004_0204/PHZ51		W10004_0204/PHZ51	plot	2015_NYH2_plot_285	2	2	285	6	60	test	7/30/2015	109	16.9	138.1316478	231	15.8	84	3	84	7/30/2015	1	63			(Operator: janedoe, Time: )
2015	G2F	Genomes to Fields	2015_NYH2	G2F NYH2 in 2015	RCBD			P1 Aurora Musgrave Research Farm	W10008_0092/PHB47		W10008_0092/PHB47	plot	2015_NYH2_plot_286	2	2	286	6	59	test	7/29/2015	105	19	63.91184636	233	7.5	83	0	83	7/29/2015	24	56			(Operator: janedoe, Time: )
2015	G2F	Genomes to Fields	2015_NYH2	G2F NYH2 in 2015	RCBD			P1 Aurora Musgrave Research Farm	W10008_0059/PHB47		W10008_0059/PHB47	plot	2015_NYH2_plot_287	2	2	287	6	58	test	7/28/2015	92	16.7	161.2493254	200	18.4	82	0	82	7/28/2015	0	60			(Operator: janedoe, Time: )
2015	G2F	Genomes to Fields	2015_NYH2	G2F NYH2 in 2015	RCBD			P1 Aurora Musgrave Research Farm	B73_NC230-041-1-1-1-1/LH185		B73_NC230-041-1-1-1-1/LH185	plot	2015_NYH2_plot_288	2	2	288	6	57	test	7/31/2015	81	23.3	138.7902291	138	17.2	85	0	85	7/31/2015	0	52			(Operator: janedoe, Time: )
2015	G2F	Genomes to Fields	2015_NYH2	G2F NYH2 in 2015	RCBD			P1 Aurora Musgrave Research Farm	PHN11_LH145_0003/LH185		PHN11_LH145_0003/LH185	plot	2015_NYH2_plot_289	2	2	289	6	56	test	7/27/2015	61	17.1	67.15530681	190	7.7	81	0	81	7/27/2015	0	51			Variation between rows at FT (Operator: janedoe, Time: )
2015	G2F	Genomes to Fields	2015_NYH2	G2F NYH2 in 2015	RCBD			P1 Aurora Musgrave Research Farm	W10008_0017/PHB47		W10008_0017/PHB47	plot	2015_NYH2_plot_29	1	2	29	1	73	test	7/26/2015	97	16	144.0462552	210	16.3	80	0	80	7/26/2015	1	69			(Operator: janedoe, Time: )
2015	G2F	Genomes to Fields	2015_NYH2	G2F NYH2 in 2015	RCBD			P1 Aurora Musgrave Research Farm	Z022E0123/LH185		Z022E0123/LH185	plot	2015_NYH2_plot_290	2	2	290	6	55	test	7/30/2015	82	22.9	144.3808061	213	17.8	84	0	84	7/30/2015	2	63			(Operator: janedoe, Time: )
2015	G2F	Genomes to Fields	2015_NYH2	G2F NYH2 in 2015	RCBD			P1 Aurora Musgrave Research Farm	B73/MO17		B73/MO17	plot	2015_NYH2_plot_291	2	2	291	6	54	test	8/2/2015	124	21.6	150.9392662	232	18.3	87	0	88	8/3/2015	0	54			(Operator: janedoe, Time: )
2015	G2F	Genomes to Fields	2015_NYH2	G2F NYH2 in 2015	RCBD			P1 Aurora Musgrave Research Farm	PH207_PHG47-7/PHB47		PH207_PHG47-7/PHB47	plot	2015_NYH2_plot_292	2	2	292	6	53	test	7/25/2015	79	16.2	59.94983791	193	6.8	79	0	79	7/25/2015	3	63			(Operator: janedoe, Time: )
2015	G2F	Genomes to Fields	2015_NYH2	G2F NYH2 in 2015	RCBD			P1 Aurora Musgrave Research Farm	A641/LH82		A641/LH82	plot	2015_NYH2_plot_293	2	2	293	6	52	test	7/22/2015	77	16.2	71.41083634	176	8.1	76	0	76	7/22/2015	31	66			(Operator: janedoe, Time: )
2015	G2F	Genomes to Fields	2015_NYH2	G2F NYH2 in 2015	RCBD			P1 Aurora Musgrave Research Farm	PH207_PHG47-8/PHB47		PH207_PHG47-8/PHB47	plot	2015_NYH2_plot_294	2	2	294	6	51	test	7/27/2015		16.9	116.2753744		13.3	81	0	79	7/25/2015	19	62			(Operator: janedoe, Time: )
2015	G2F	Genomes to Fields	2015_NYH2	G2F NYH2 in 2015	RCBD			P1 Aurora Musgrave Research Farm	PHN11_PHW65_0065/PHB47		PHN11_PHW65_0065/PHB47	plot	2015_NYH2_plot_295	2	2	295	6	50	test	7/29/2015	85	18	102.658732	190	11.9	83	0	83	7/29/2015	8	63			(Operator: janedoe, Time: )
2015	G2F	Genomes to Fields	2015_NYH2	G2F NYH2 in 2015	RCBD			P1 Aurora Musgrave Research Farm	CG108/LH162		CG108/LH162	plot	2015_NYH2_plot_296	2	2	296	6	49	test	7/19/2015	74	12.7	27.5531071	113	3	73	0	73	7/19/2015	29	54			(Operator: janedoe, Time: )
2015	G2F	Genomes to Fields	2015_NYH2	G2F NYH2 in 2015	RCBD			P1 Aurora Musgrave Research Farm	WF9/OH43		WF9/OH43	plot	2015_NYH2_plot_297	2	2	297	6	48	test	7/27/2015	98	20	159.0694843	219	18.9	81	0	83	7/29/2015	9	55			(Operator: janedoe, Time: )
2015	G2F	Genomes to Fields	2015_NYH2	G2F NYH2 in 2015	RCBD			P1 Aurora Musgrave Research Farm	SD101/LH82		SD101/LH82	plot	2015_NYH2_plot_298	2	2	298	6	47	test	7/27/2015	82	17.9	102.7839256	171	11.9	81	1	81	7/27/2015	2	50			(Operator: janedoe, Time: )
2015	G2F	Genomes to Fields	2015_NYH2	G2F NYH2 in 2015	RCBD			P1 Aurora Musgrave Research Farm	PHZ51/LH195		PHZ51/LH195	plot	2015_NYH2_plot_299	2	2	299	6	46	test	7/31/2015	99	19	138.0495881	232	16.2	85	0	85	7/31/2015	1	59			(Operator: janedoe, Time: )
2015	G2F	Genomes to Fields	2015_NYH2	G2F NYH2 in 2015	RCBD			P1 Aurora Musgrave Research Farm	A680/PHZ51		A680/PHZ51	plot	2015_NYH2_plot_3	1	1	3	1	47	test	7/31/2015	133	17	79.46109886	258	9.1	85	0	85	7/31/2015	18	63			(Operator: janedoe, Time: )
2015	G2F	Genomes to Fields	2015_NYH2	G2F NYH2 in 2015	RCBD			P1 Aurora Musgrave Research Farm	W10005_0147/PHB47		W10005_0147/PHB47	plot	2015_NYH2_plot_30	1	2	30	1	74	test	7/26/2015	88	15.8	137.3026349	217	15.5	80	0	80	7/26/2015	0	70			(Operator: janedoe, Time: )
2015	G2F	Genomes to Fields	2015_NYH2	G2F NYH2 in 2015	RCBD			P1 Aurora Musgrave Research Farm	F42/MO17		F42/MO17	plot	2015_NYH2_plot_300	2	2	300	6	45	test	7/29/2015	124	20.8	124.1499451	251	14.9	83	0	83	7/29/2015	16	64			(Operator: janedoe, Time: )
2015	G2F	Genomes to Fields	2015_NYH2	G2F NYH2 in 2015	RCBD			P1 Aurora Musgrave Research Farm	A680/LH82		A680/LH82	plot	2015_NYH2_plot_301	2	3	301	7	45	test	7/27/2015	98	17.1	115.1233831	209	13.2	81	0	81	7/27/2015	6	68			(Operator: janedoe, Time: )
2015	G2F	Genomes to Fields	2015_NYH2	G2F NYH2 in 2015	RCBD			P1 Aurora Musgrave Research Farm	PHN11_LH145_0005/LH198		PHN11_LH145_0005/LH198	plot	2015_NYH2_plot_302	2	3	302	7	46	test	7/27/2015	105	16.7	139.3404496	221	15.9	81	0	81	7/27/2015	4	66			(Operator: janedoe, Time: )
2015	G2F	Genomes to Fields	2015_NYH2	G2F NYH2 in 2015	RCBD			P1 Aurora Musgrave Research Farm	Z022E0077/LH82		Z022E0077/LH82	plot	2015_NYH2_plot_303	2	3	303	7	47	test	7/31/2015	124	23.4	141.0268807	244	17.5	85	0	85	7/31/2015	3	55			Replaced by B73/Mo17 (Operator: janedoe, Time: )
2015	G2F	Genomes to Fields	2015_NYH2	G2F NYH2 in 2015	RCBD			P1 Aurora Musgrave Research Farm	M0052/LH82		M0052/LH82	plot	2015_NYH2_plot_304	2	3	304	7	48	test	7/24/2015	101	17.6	77.15290806	205	8.9	78	0	80	7/26/2015	45	69			Variation within row at FT (Operator: janedoe, Time: )
2015	G2F	Genomes to Fields	2015_NYH2	G2F NYH2 in 2015	RCBD			P1 Aurora Musgrave Research Farm	W10008_0037/PHB47		W10008_0037/PHB47	plot	2015_NYH2_plot_305	2	3	305	7	49	test	7/27/2015	80	18.7	124.0205434	217	14.5	81	0	81	7/27/2015	3	60			(Operator: janedoe, Time: )
2015	G2F	Genomes to Fields	2015_NYH2	G2F NYH2 in 2015	RCBD			P1 Aurora Musgrave Research Farm	PB80/PHZ51		PB80/PHZ51	plot	2015_NYH2_plot_306	2	3	306	7	50	test	7/30/2015	100	17.1	145.6485226	238	16.7	84	0	84	7/30/2015	4	59			(Operator: janedoe, Time: )
2015	G2F	Genomes to Fields	2015_NYH2	G2F NYH2 in 2015	RCBD			P1 Aurora Musgrave Research Farm	CG111/PHB47		CG111/PHB47	plot	2015_NYH2_plot_307	2	3	307	7	51	test	7/22/2015	85	15.7	119.7281922	200	13.5	76	4	74	7/20/2015	11	55			(Operator: janedoe, Time: )
2015	G2F	Genomes to Fields	2015_NYH2	G2F NYH2 in 2015	RCBD			P1 Aurora Musgrave Research Farm	F42/OH43		F42/OH43	plot	2015_NYH2_plot_308	2	3	308	7	52	test	7/27/2015	124	18.5	165.4817099	245	19.3	81	1	81	7/27/2015	1	50			Variation within row at FT (Operator: janedoe, Time: )
2015	G2F	Genomes to Fields	2015_NYH2	G2F NYH2 in 2015	RCBD			P1 Aurora Musgrave Research Farm	CG60/CG110		CG60/CG110	plot	2015_NYH2_plot_309	2	3	309	7	53	test	7/18/2015	77			168		72	0	72	7/18/2015	34	52			(Operator: janedoe, Time: )
2015	G2F	Genomes to Fields	2015_NYH2	G2F NYH2 in 2015	RCBD			P1 Aurora Musgrave Research Farm	2369/PHZ51		2369/PHZ51	plot	2015_NYH2_plot_31	1	2	31	1	75	test	7/31/2015	136	16.8	139.1731742	262	15.9	85	0	85	7/31/2015	1	52			(Operator: janedoe, Time: )
2015	G2F	Genomes to Fields	2015_NYH2	G2F NYH2 in 2015	RCBD			P1 Aurora Musgrave Research Farm	Z022E0003/LH82		Z022E0003/LH82	plot	2015_NYH2_plot_310	2	3	310	7	54	test	7/25/2015	86	16	149.3485714	139	16.9	79	0	79	7/25/2015	2	51			Variation within row at FT (Operator: janedoe, Time: )
2015	G2F	Genomes to Fields	2015_NYH2	G2F NYH2 in 2015	RCBD			P1 Aurora Musgrave Research Farm	W10004_0032/LH185		W10004_0032/LH185	plot	2015_NYH2_plot_311	2	3	311	7	55	test	7/25/2015	62	18.5	138.0443279	180	16.1	79	0	79	7/25/2015	3	42			Variation within row at FT (Operator: janedoe, Time: )
2015	G2F	Genomes to Fields	2015_NYH2	G2F NYH2 in 2015	RCBD			P1 Aurora Musgrave Research Farm	A679/PHZ51		A679/PHZ51	plot	2015_NYH2_plot_312	2	3	312	7	56	test	7/28/2015	108	16.5	116.8350633	230	13.3	82	0	83	7/29/2015	8	56			(Operator: janedoe, Time: )
2015	G2F	Genomes to Fields	2015_NYH2	G2F NYH2 in 2015	RCBD			P1 Aurora Musgrave Research Farm	WF9/H95		WF9/H95	plot	2015_NYH2_plot_313	2	3	313	7	57	test	7/30/2015	111	18.9	126.2750798	233	14.8	84	0	85	7/31/2015	11	60			(Operator: janedoe, Time: )
2015	G2F	Genomes to Fields	2015_NYH2	G2F NYH2 in 2015	RCBD			P1 Aurora Musgrave Research Farm	B73/PHN82		B73/PHN82	plot	2015_NYH2_plot_314	2	3	314	7	58	test	7/31/2015	119	20.3	157.6344924	222	18.8	85	0	85	7/31/2015	0	55			(Operator: janedoe, Time: )
2015	G2F	Genomes to Fields	2015_NYH2	G2F NYH2 in 2015	RCBD			P1 Aurora Musgrave Research Farm	2369/PHZ51		2369/PHZ51	plot	2015_NYH2_plot_315	2	3	315	7	59	test		117	17.8	120.2047694	257	13.9		0			4	51			(Operator: janedoe, Time: )
2015	G2F	Genomes to Fields	2015_NYH2	G2F NYH2 in 2015	RCBD			P1 Aurora Musgrave Research Farm	M0001/LH82		M0001/LH82	plot	2015_NYH2_plot_316	2	3	316	7	60	test	7/27/2015	84	15.8	119.5861659	199	13.5	81	4	81	7/27/2015	3	57			(Operator: janedoe, Time: )
2015	G2F	Genomes to Fields	2015_NYH2	G2F NYH2 in 2015	RCBD			P1 Aurora Musgrave Research Farm	TX303/LH82		TX303/LH82	plot	2015_NYH2_plot_317	2	3	317	7	61	test	8/3/2015	150	19.3	97.63520826	238	11.5	88	0	88	8/3/2015	11	55			(Operator: janedoe, Time: )
2015	G2F	Genomes to Fields	2015_NYH2	G2F NYH2 in 2015	RCBD			P1 Aurora Musgrave Research Farm	CG44/CG110		CG44/CG110	plot	2015_NYH2_plot_318	2	3	318	7	62	test	7/20/2015	79			178		74	0	76	7/22/2015	5	66			(Operator: janedoe, Time: )
2015	G2F	Genomes to Fields	2015_NYH2	G2F NYH2 in 2015	RCBD			P1 Aurora Musgrave Research Farm	M0024/LH82		M0024/LH82	plot	2015_NYH2_plot_319	2	3	319	7	63	test	7/28/2015	110	15.6	112.7667982	219	12.7	82	1	82	7/28/2015	15	70			(Operator: janedoe, Time: )
2015	G2F	Genomes to Fields	2015_NYH2	G2F NYH2 in 2015	RCBD			P1 Aurora Musgrave Research Farm	B73/PHZ51		B73/PHZ51	plot	2015_NYH2_plot_32	1	2	32	1	76	test	7/31/2015	132	16.1	156.2321139	259	17.7	85	1	85	7/31/2015	0	58			(Operator: janedoe, Time: )
2015	G2F	Genomes to Fields	2015_NYH2	G2F NYH2 in 2015	RCBD			P1 Aurora Musgrave Research Farm	W10004_0248/LH82		W10004_0248/LH82	plot	2015_NYH2_plot_320	2	3	320	7	64	test	7/27/2015	86	15.7	99.33005574	201	11.2	81	0	81	7/27/2015	21	66			(Operator: janedoe, Time: )
2015	G2F	Genomes to Fields	2015_NYH2	G2F NYH2 in 2015	RCBD			P1 Aurora Musgrave Research Farm	Z022E0072/PHZ51		Z022E0072/PHZ51	plot	2015_NYH2_plot_321	2	3	321	7	65	test	7/29/2015	92	17.5	144.9457553	234	16.7	83	0	83	7/29/2015	2	62			(Operator: janedoe, Time: )
2015	G2F	Genomes to Fields	2015_NYH2	G2F NYH2 in 2015	RCBD			P1 Aurora Musgrave Research Farm	CG108/CGR01		CG108/CGR01	plot	2015_NYH2_plot_322	2	3	322	7	66	test	7/18/2015	87	15.3	92.67270325	195	10.4	72	0	72	7/18/2015	14	61			(Operator: janedoe, Time: )
2015	G2F	Genomes to Fields	2015_NYH2	G2F NYH2 in 2015	RCBD			P1 Aurora Musgrave Research Farm	B14A/OH43		B14A/OH43	plot	2015_NYH2_plot_323	2	3	323	7	67	test	8/1/2015	111	19.5	152.4415891	241	18	86	0	85	7/31/2015	0	60			(Operator: janedoe, Time: )
2015	G2F	Genomes to Fields	2015_NYH2	G2F NYH2 in 2015	RCBD			P1 Aurora Musgrave Research Farm	B103/LH82		B103/LH82	plot	2015_NYH2_plot_324	2	3	324	7	68	test	7/28/2015	95	21	118.8497331	222	14.3	82	0	82	7/28/2015	4	57			(Operator: janedoe, Time: )
2015	G2F	Genomes to Fields	2015_NYH2	G2F NYH2 in 2015	RCBD			P1 Aurora Musgrave Research Farm	PH207_PHG47-11/PHB47		PH207_PHG47-11/PHB47	plot	2015_NYH2_plot_325	2	3	325	7	69	test	7/28/2015	87	15.7	101.1038067	194	11.4	82	0	82	7/28/2015	0	42			(Operator: janedoe, Time: )
2015	G2F	Genomes to Fields	2015_NYH2	G2F NYH2 in 2015	RCBD			P1 Aurora Musgrave Research Farm	MOG_PHG83-090-1-1-1-1-B/LH185		MOG_PHG83-090-1-1-1-1-B/LH185	plot	2015_NYH2_plot_326	2	4	326	7	70	test	8/1/2015	89	21.4	152.1512242	220	18.4	86	6	86	8/1/2015	18	63			(Operator: janedoe, Time: )
2015	G2F	Genomes to Fields	2015_NYH2	G2F NYH2 in 2015	RCBD			P1 Aurora Musgrave Research Farm	PHG39/PHM49		PHG39/PHM49	plot	2015_NYH2_plot_327	2	4	327	7	71	test	8/5/2015	111	19.2	149.609479	215	17.6	90	0	90	8/5/2015	0	49			(Operator: janedoe, Time: )
2015	G2F	Genomes to Fields	2015_NYH2	G2F NYH2 in 2015	RCBD			P1 Aurora Musgrave Research Farm	MO44_LH145_0127/PHB47		MO44_LH145_0127/PHB47	plot	2015_NYH2_plot_328	2	4	328	7	72	test	7/28/2015	72	16.9	133.7603931	193	15.3	82	0	82	7/28/2015	1	50			(Operator: janedoe, Time: )
2015	G2F	Genomes to Fields	2015_NYH2	G2F NYH2 in 2015	RCBD			P1 Aurora Musgrave Research Farm	LH38/LH195		LH38/LH195	plot	2015_NYH2_plot_329	2	4	329	7	73	test	8/1/2015	84	18.5	151.7630189	187	17.7	86	0	86	8/1/2015	0	41			(Operator: janedoe, Time: )
2015	G2F	Genomes to Fields	2015_NYH2	G2F NYH2 in 2015	RCBD			P1 Aurora Musgrave Research Farm	GEMS-0162/LH82		GEMS-0162/LH82	plot	2015_NYH2_plot_33	1	2	33	1	77	test	7/30/2015	90	21.5	116.445806	218	14.1	84	0	83	7/29/2015	6	68			(Operator: janedoe, Time: )
2015	G2F	Genomes to Fields	2015_NYH2	G2F NYH2 in 2015	RCBD			P1 Aurora Musgrave Research Farm	PHN11_PHW65_0275/LH185		PHN11_PHW65_0275/LH185	plot	2015_NYH2_plot_330	2	4	330	7	74	test	7/30/2015	70	22.8	133.1975481	176	16.4	84	0	84	7/30/2015	0	55			(Operator: janedoe, Time: )
2015	G2F	Genomes to Fields	2015_NYH2	G2F NYH2 in 2015	RCBD			P1 Aurora Musgrave Research Farm	CG118/LH82		CG118/LH82	plot	2015_NYH2_plot_331	2	4	331	7	75	test	7/25/2015	61	16.4	103.782318	168	11.8	79	0	79	7/25/2015	9	51			(Operator: janedoe, Time: )
2015	G2F	Genomes to Fields	2015_NYH2	G2F NYH2 in 2015	RCBD			P1 Aurora Musgrave Research Farm	B37/OH43		B37/OH43	plot	2015_NYH2_plot_332	2	4	332	7	76	test	8/2/2015	98	20.8	136.6482617	214	16.4	87	0	87	8/2/2015	3	53			(Operator: janedoe, Time: )
2015	G2F	Genomes to Fields	2015_NYH2	G2F NYH2 in 2015	RCBD			P1 Aurora Musgrave Research Farm	PHG39/PHN82		PHG39/PHN82	plot	2015_NYH2_plot_333	2	4	333	7	77	test	8/2/2015	85	20.7	111.7926028	195	13.4	87	0	87	8/2/2015	0	33			(Operator: janedoe, Time: )
2015	G2F	Genomes to Fields	2015_NYH2	G2F NYH2 in 2015	RCBD			P1 Aurora Musgrave Research Farm	LH132/LH82		LH132/LH82	plot	2015_NYH2_plot_334	2	4	334	7	78	test	7/30/2015	77	19.6	142.1020726	179	16.8	84	0	84	7/30/2015	0	53			(Operator: janedoe, Time: )
2015	G2F	Genomes to Fields	2015_NYH2	G2F NYH2 in 2015	RCBD			P1 Aurora Musgrave Research Farm	FS6296VT3		FS6296VT3	plot	2015_NYH2_plot_335	2	4	335	7	79	test	7/29/2015	97	18.3	158.1520994	228	18.4	83	0	83	7/29/2015	0	60			(Operator: janedoe, Time: )
2015	G2F	Genomes to Fields	2015_NYH2	G2F NYH2 in 2015	RCBD			P1 Aurora Musgrave Research Farm	W10004_0204/LH198		W10004_0204/LH198	plot	2015_NYH2_plot_336	2	4	336	7	80	test	8/2/2015	98	18.9	83.61457984	206	9.8	87	0	87	8/2/2015	14	62			(Operator: janedoe, Time: )
2015	G2F	Genomes to Fields	2015_NYH2	G2F NYH2 in 2015	RCBD			P1 Aurora Musgrave Research Farm	CG65/CG102		CG65/CG102	plot	2015_NYH2_plot_337	2	4	337	7	81	test	7/21/2015	82	16.1	117.3947523	198	13.3	75	0	74	7/20/2015	0	45			(Operator: janedoe, Time: )
2015	G2F	Genomes to Fields	2015_NYH2	G2F NYH2 in 2015	RCBD			P1 Aurora Musgrave Research Farm	A641/PHZ51		A641/PHZ51	plot	2015_NYH2_plot_338	2	4	338	7	82	test	7/24/2015	91	15.7	147.2213326	203	16.6	78	0	77	7/23/2015	2	53			Variation within row at FT (Operator: janedoe, Time: )
2015	G2F	Genomes to Fields	2015_NYH2	G2F NYH2 in 2015	RCBD			P1 Aurora Musgrave Research Farm	W10004_0216/PHZ51		W10004_0216/PHZ51	plot	2015_NYH2_plot_339	2	4	339	7	83	test	8/2/2015	134	16.7	104.2862485	248	11.9	87	0	87	8/2/2015	7	62			Variation within row at FT (Operator: janedoe, Time: )
2015	G2F	Genomes to Fields	2015_NYH2	G2F NYH2 in 2015	RCBD			P1 Aurora Musgrave Research Farm	F42/OH43		F42/OH43	plot	2015_NYH2_plot_34	1	2	34	1	78	test	7/28/2015	87	19	125.2672189	234	14.7	82	1	82	7/28/2015	2	53			Variation within row at FT (Operator: janedoe, Time: )
2015	G2F	Genomes to Fields	2015_NYH2	G2F NYH2 in 2015	RCBD			P1 Aurora Musgrave Research Farm	SD101/PHB47		SD101/PHB47	plot	2015_NYH2_plot_340	2	4	340	7	84	test	7/31/2015	98	18.5	114.8940369	209	13.4	85	7	84	7/30/2015	4	42			Variation within row at FT (Operator: janedoe, Time: )
2015	G2F	Genomes to Fields	2015_NYH2	G2F NYH2 in 2015	RCBD			P1 Aurora Musgrave Research Farm	LH74/PHM49		LH74/PHM49	plot	2015_NYH2_plot_341	2	4	341	7	85	test		95	17.7	100.436809	197	11.6		0			6	48			Variation within row at FT (Operator: janedoe, Time: )
2015	G2F	Genomes to Fields	2015_NYH2	G2F NYH2 in 2015	RCBD			P1 Aurora Musgrave Research Farm	PH207_PHG47-22/PHB47		PH207_PHG47-22/PHB47	plot	2015_NYH2_plot_342	2	4	342	7	86	test	7/27/2015	77	17	57.63112665	200	6.6	81	0	81	7/27/2015	2	26			Variation within row at FT (Operator: janedoe, Time: )
2015	G2F	Genomes to Fields	2015_NYH2	G2F NYH2 in 2015	RCBD			P1 Aurora Musgrave Research Farm	B73/PHM49		B73/PHM49	plot	2015_NYH2_plot_343	2	4	343	7	87	test	7/28/2015	109	19.2	115.6073247	219	13.6	82	0	82	7/28/2015	15				Variation within row at FT (Operator: janedoe, Time: )
2015	G2F	Genomes to Fields	2015_NYH2	G2F NYH2 in 2015	RCBD			P1 Aurora Musgrave Research Farm	CG104/LH82		CG104/LH82	plot	2015_NYH2_plot_344	2	4	344	7	88	test	7/21/2015	80	15.7	109.0856862	168	12.3	75	1	75	7/21/2015	13	70			(Operator: janedoe, Time: )
2015	G2F	Genomes to Fields	2015_NYH2	G2F NYH2 in 2015	RCBD			P1 Aurora Musgrave Research Farm	LH57/LH195		LH57/LH195	plot	2015_NYH2_plot_345	2	4	345	7	89	test	7/28/2015	86	17.6	124.8316715	200	14.4	82	0	82	7/28/2015	0	49			(Operator: janedoe, Time: )
2015	G2F	Genomes to Fields	2015_NYH2	G2F NYH2 in 2015	RCBD			P1 Aurora Musgrave Research Farm	W10002_0002/PHB47		W10002_0002/PHB47	plot	2015_NYH2_plot_346	2	4	346	7	90	test	7/24/2015	95			215		78	0	76	7/22/2015	15	68			Variation within row at FT; Standing water at harvest (Operator: janedoe, Time: )
2015	G2F	Genomes to Fields	2015_NYH2	G2F NYH2 in 2015	RCBD			P1 Aurora Musgrave Research Farm	NYH-250/PHB47		NYH-250/PHB47	plot	2015_NYH2_plot_347	2	4	347	7	91	test	7/26/2015	92	16.2	66.12114476	213	7.5	80	0	80	7/26/2015	10	59			Variation within row at FT (Operator: janedoe, Time: )
2015	G2F	Genomes to Fields	2015_NYH2	G2F NYH2 in 2015	RCBD			P1 Aurora Musgrave Research Farm	B73/TX205		B73/TX205	plot	2015_NYH2_plot_348	2	4	348	7	92	test		135			238			1			10	53			Variation within row at FT; Standing water at harvest (Operator: janedoe, Time: )
2015	G2F	Genomes to Fields	2015_NYH2	G2F NYH2 in 2015	RCBD			P1 Aurora Musgrave Research Farm	PHG80/PHB47		PHG80/PHB47	plot	2015_NYH2_plot_349	2	4	349	7	93	test	7/29/2015	92	18.7	53.02947371	216	6.2	83	0	83	7/29/2015	2	52			Variation within row at FT (Operator: janedoe, Time: )
2015	G2F	Genomes to Fields	2015_NYH2	G2F NYH2 in 2015	RCBD			P1 Aurora Musgrave Research Farm	CG110/PHB47		CG110/PHB47	plot	2015_NYH2_plot_35	1	2	35	1	79	test	7/20/2015	93	16	121.0695519	199	13.7	74		73	7/19/2015		65			(Operator: janedoe, Time: )
2015	G2F	Genomes to Fields	2015_NYH2	G2F NYH2 in 2015	RCBD			P1 Aurora Musgrave Research Farm	W10001_0019/PHB47		W10001_0019/PHB47	plot	2015_NYH2_plot_350	2	4	350	7	94	test	7/25/2015	85	17.2	51.3945929	215	5.9	79	5	79	7/25/2015	6	38			Variation within row at FT (Operator: janedoe, Time: )
2015	G2F	Genomes to Fields	2015_NYH2	G2F NYH2 in 2015	RCBD			P1 Aurora Musgrave Research Farm	PHN11_PHW65_0275/PHB47		PHN11_PHW65_0275/PHB47	plot	2015_NYH2_plot_36	1	2	36	1	80	test	7/27/2015	95	16.7	130.5768993	221	14.9	81	1	83	7/29/2015	2	66			(Operator: janedoe, Time: )
2015	G2F	Genomes to Fields	2015_NYH2	G2F NYH2 in 2015	RCBD			P1 Aurora Musgrave Research Farm	CG65/CG108		CG65/CG108	plot	2015_NYH2_plot_362	2	5	362	8	83	test	7/23/2015	66	15.5	75.56326527	168	8.5	77	0	77	7/23/2015	0	38			Variation within row at FT (Operator: janedoe, Time: )
2015	G2F	Genomes to Fields	2015_NYH2	G2F NYH2 in 2015	RCBD			P1 Aurora Musgrave Research Farm	LH82_PHG47-24/PHB47		LH82_PHG47-24/PHB47	plot	2015_NYH2_plot_363	2	5	363	8	82	test	7/24/2015	74	16.3	73.08674697	175	8.3	78	1	78	7/24/2015	18	51			Variation within row at FT (Operator: janedoe, Time: )
2015	G2F	Genomes to Fields	2015_NYH2	G2F NYH2 in 2015	RCBD			P1 Aurora Musgrave Research Farm	BSSSC0_038/PHZ51		BSSSC0_038/PHZ51	plot	2015_NYH2_plot_364	2	5	364	8	81	test	8/1/2015	110	16.1	131.5174292	196	14.9	86	0	86	8/1/2015	2	52			Variation within row at FT (Operator: janedoe, Time: )
2015	G2F	Genomes to Fields	2015_NYH2	G2F NYH2 in 2015	RCBD			P1 Aurora Musgrave Research Farm	FS5424XRR		FS5424XRR	plot	2015_NYH2_plot_366	2	5	366	8	79	test	7/23/2015	103	16	218.2786812	220	24.7	77	6	77	7/23/2015	0	69			Variation within row at FT (Operator: janedoe, Time: )
2015	G2F	Genomes to Fields	2015_NYH2	G2F NYH2 in 2015	RCBD			P1 Aurora Musgrave Research Farm	M0151/LH185		M0151/LH185	plot	2015_NYH2_plot_367	2	5	367	8	78	test	7/26/2015	89	16.8	111.1634788	216	12.7	80	0	80	7/26/2015	3	50			Variation within row at FT (Operator: janedoe, Time: )
2015	G2F	Genomes to Fields	2015_NYH2	G2F NYH2 in 2015	RCBD			P1 Aurora Musgrave Research Farm	B14A/C103		B14A/C103	plot	2015_NYH2_plot_368	2	5	368	8	77	test	8/1/2015	120	21.2	89.53339544	235	10.8	86	0	86	8/1/2015	4	40			Variation within row at FT (Operator: janedoe, Time: )
2015	G2F	Genomes to Fields	2015_NYH2	G2F NYH2 in 2015	RCBD			P1 Aurora Musgrave Research Farm	LH195/TX777		LH195/TX777	plot	2015_NYH2_plot_369	2	5	369	8	76	test	8/1/2015	125	17.1	158.7307252	238	18.2	86	0	86	8/1/2015	1	57			Variation within row at FT (Operator: janedoe, Time: )
2015	G2F	Genomes to Fields	2015_NYH2	G2F NYH2 in 2015	RCBD			P1 Aurora Musgrave Research Farm	CG118/LH82		CG118/LH82	plot	2015_NYH2_plot_37	1	2	37	1	81	test	7/19/2015	84	15.9	167.2217954	191	18.9	73	0	73	7/19/2015	5	72			(Operator: janedoe, Time: )
2015	G2F	Genomes to Fields	2015_NYH2	G2F NYH2 in 2015	RCBD			P1 Aurora Musgrave Research Farm	PHN11_OH43_0142/LH185		PHN11_OH43_0142/LH185	plot	2015_NYH2_plot_370	2	5	370	8	75	test	7/25/2015	91	21.3	145.7211138	198	17.6	79	0	79	7/25/2015	1	59			Variation within row at FT (Operator: janedoe, Time: )
2015	G2F	Genomes to Fields	2015_NYH2	G2F NYH2 in 2015	RCBD			P1 Aurora Musgrave Research Farm	PHW52/PHN82		PHW52/PHN82	plot	2015_NYH2_plot_371	2	5	371	8	74	test	7/27/2015	93	19	167.8751164	220	19.7	81	0	81	7/27/2015	1	64			Variation within row at FT (Operator: janedoe, Time: )
2015	G2F	Genomes to Fields	2015_NYH2	G2F NYH2 in 2015	RCBD			P1 Aurora Musgrave Research Farm	M0030/LH185		M0030/LH185	plot	2015_NYH2_plot_372	2	5	372	8	73	test	7/26/2015	110	17.8	169.4973727	210	19.6	80	0	80	7/26/2015	0	63			Variation within row at FT (Operator: janedoe, Time: )
2015	G2F	Genomes to Fields	2015_NYH2	G2F NYH2 in 2015	RCBD			P1 Aurora Musgrave Research Farm	LH82_PHG47-19/PHB47		LH82_PHG47-19/PHB47	plot	2015_NYH2_plot_373	2	5	373	8	72	test	7/24/2015	101	15.3	127.424967	218	14.3	78	2	76	7/22/2015	6	64			Variation within row at FT (Operator: janedoe, Time: )
2015	G2F	Genomes to Fields	2015_NYH2	G2F NYH2 in 2015	RCBD			P1 Aurora Musgrave Research Farm	CG125/PHZ51		CG125/PHZ51	plot	2015_NYH2_plot_374	2	5	374	8	71	test	7/23/2015	103	15.2	144.5259886	218	16.2	77	0	78	7/24/2015	0	36			(Operator: janedoe, Time: )
2015	G2F	Genomes to Fields	2015_NYH2	G2F NYH2 in 2015	RCBD			P1 Aurora Musgrave Research Farm	LH82_PHG47-21/PHB47		LH82_PHG47-21/PHB47	plot	2015_NYH2_plot_375	2	5	375	8	70	test	7/27/2015	108	16.2	123.4261369	228	14	81	1	81	7/27/2015	4	64			(Operator: janedoe, Time: )
2015	G2F	Genomes to Fields	2015_NYH2	G2F NYH2 in 2015	RCBD			P1 Aurora Musgrave Research Farm	MO44_LH145_0138/PHB47		MO44_LH145_0138/PHB47	plot	2015_NYH2_plot_376	2	6	376	8	69	test	7/28/2015	107	16	142.2788165	237	16.1	82	0	82	7/28/2015	3	59			(Operator: janedoe, Time: )
2015	G2F	Genomes to Fields	2015_NYH2	G2F NYH2 in 2015	RCBD			P1 Aurora Musgrave Research Farm	LH82_PHG47-17/PHB47		LH82_PHG47-17/PHB47	plot	2015_NYH2_plot_377	2	6	377	8	68	test	7/25/2015	96	16	160.836923	230	18.2	79	0	79	7/25/2015	3	65			Variation within row at FT (Operator: janedoe, Time: )
2015	G2F	Genomes to Fields	2015_NYH2	G2F NYH2 in 2015	RCBD			P1 Aurora Musgrave Research Farm	PHG80/PHZ51		PHG80/PHZ51	plot	2015_NYH2_plot_378	2	6	378	8	67	test	7/28/2015	127	18	202.7294287	259	23.5	82	5	82	7/28/2015	0	72			(Operator: janedoe, Time: )
2015	G2F	Genomes to Fields	2015_NYH2	G2F NYH2 in 2015	RCBD			P1 Aurora Musgrave Research Farm	CG60/CG102		CG60/CG102	plot	2015_NYH2_plot_379	2	6	379	8	66	test	7/18/2015	100	15.3	91.78161956	218	10.3	72	0	72	7/18/2015	0	29			(Operator: janedoe, Time: )
2015	G2F	Genomes to Fields	2015_NYH2	G2F NYH2 in 2015	RCBD			P1 Aurora Musgrave Research Farm	BSSSC0_044/LH82		BSSSC0_044/LH82	plot	2015_NYH2_plot_38	1	2	38	1	82	test	7/26/2015	100	15.6	126.0857113	213	14.2	80	7	80	7/26/2015	1	67			(Operator: janedoe, Time: )
2015	G2F	Genomes to Fields	2015_NYH2	G2F NYH2 in 2015	RCBD			P1 Aurora Musgrave Research Farm	M0163/LH82		M0163/LH82	plot	2015_NYH2_plot_380	2	6	380	8	65	test	7/24/2015	107			213		78	4	78	7/24/2015	0	67			weigh open lost sample (Operator: janedoe, Time: )
2015	G2F	Genomes to Fields	2015_NYH2	G2F NYH2 in 2015	RCBD			P1 Aurora Musgrave Research Farm	Z022E0017/LH185		Z022E0017/LH185	plot	2015_NYH2_plot_381	2	6	381	8	64	test	7/26/2015	123	15.6	176.6975814	227	19.9	80	0	80	7/26/2015	3	69			(Operator: janedoe, Time: )
2015	G2F	Genomes to Fields	2015_NYH2	G2F NYH2 in 2015	RCBD			P1 Aurora Musgrave Research Farm	MO44_LH145_0138/LH185		MO44_LH145_0138/LH185	plot	2015_NYH2_plot_382	2	6	382	8	63	test	7/27/2015	109	15.8	147.9325163	223	16.7	81	0	81	7/27/2015	0	61			(Operator: janedoe, Time: )
2015	G2F	Genomes to Fields	2015_NYH2	G2F NYH2 in 2015	RCBD			P1 Aurora Musgrave Research Farm	PHW52/PHM49		PHW52/PHM49	plot	2015_NYH2_plot_383	2	6	383	8	62	test	7/29/2015	103	18	133.7151551	225	15.5	83	0	83	7/29/2015	0	68			(Operator: janedoe, Time: )
2015	G2F	Genomes to Fields	2015_NYH2	G2F NYH2 in 2015	RCBD			P1 Aurora Musgrave Research Farm	W10005_0029/PHB47		W10005_0029/PHB47	plot	2015_NYH2_plot_384	2	6	384	8	61	test	7/26/2015	120	15.9	147.7568245	232	16.7	80	1	80	7/26/2015	1	67			(Operator: janedoe, Time: )
2015	G2F	Genomes to Fields	2015_NYH2	G2F NYH2 in 2015	RCBD			P1 Aurora Musgrave Research Farm	M0022/LH185		M0022/LH185	plot	2015_NYH2_plot_385	2	6	385	8	60	test	7/28/2015	112	17.1	97.68044627	227	11.2	82	0	82	7/28/2015	1	64			(Operator: janedoe, Time: )
2015	G2F	Genomes to Fields	2015_NYH2	G2F NYH2 in 2015	RCBD			P1 Aurora Musgrave Research Farm	A672/PHZ51		A672/PHZ51	plot	2015_NYH2_plot_386	2	6	386	8	59	test	7/27/2015		15.1	123.2599135		13.8	81	0	81	7/27/2015	4	68			Variation within row at FT (Operator: janedoe, Time: )
2015	G2F	Genomes to Fields	2015_NYH2	G2F NYH2 in 2015	RCBD			P1 Aurora Musgrave Research Farm	B73/PHZ51		B73/PHZ51	plot	2015_NYH2_plot_387	2	6	387	8	58	test	7/29/2015	130	16.9	165.2334268	257	18.9	83	0	83	7/29/2015	2	69			(Operator: janedoe, Time: )
2015	G2F	Genomes to Fields	2015_NYH2	G2F NYH2 in 2015	RCBD			P1 Aurora Musgrave Research Farm	B97/PHB47		B97/PHB47	plot	2015_NYH2_plot_388	2	6	388	8	57	test	7/30/2015		17.5	111.0961478		12.8	84	3	85	7/31/2015	4	50			(Operator: janedoe, Time: )
2015	G2F	Genomes to Fields	2015_NYH2	G2F NYH2 in 2015	RCBD			P1 Aurora Musgrave Research Farm	GEMN-0155/PHB47		GEMN-0155/PHB47	plot	2015_NYH2_plot_389	2	6	389	8	56	test	7/29/2015	97	16.6	85.98589345	208	9.8	83	0	83	7/29/2015	24	67			(Operator: janedoe, Time: )
2015	G2F	Genomes to Fields	2015_NYH2	G2F NYH2 in 2015	RCBD			P1 Aurora Musgrave Research Farm	W10008_0065/PHB47		W10008_0065/PHB47	plot	2015_NYH2_plot_39	1	2	39	1	83	test	7/25/2015	112	16.2	89.0431416	223	10.1	79	0	77	7/23/2015	23	65			(Operator: janedoe, Time: )
2015	G2F	Genomes to Fields	2015_NYH2	G2F NYH2 in 2015	RCBD			P1 Aurora Musgrave Research Farm	CG125/PHB47		CG125/PHB47	plot	2015_NYH2_plot_390	2	6	390	8	55	test	7/21/2015	106	14.9	37.60225865	213	4.2	75	0	75	7/21/2015	1	62			(Operator: janedoe, Time: )
2015	G2F	Genomes to Fields	2015_NYH2	G2F NYH2 in 2015	RCBD			P1 Aurora Musgrave Research Farm	LH82_PHG47-4/PHB47		LH82_PHG47-4/PHB47	plot	2015_NYH2_plot_391	2	6	391	8	54	test	7/24/2015	106	15.8	121.3578128	216	13.7	78	0	75	7/21/2015	10	60			(Operator: janedoe, Time: )
2015	G2F	Genomes to Fields	2015_NYH2	G2F NYH2 in 2015	RCBD			P1 Aurora Musgrave Research Farm	CG120/LH82		CG120/LH82	plot	2015_NYH2_plot_392	2	6	392	8	53	test	7/18/2015	81	15.9	140.6786532	184	15.9	72	0	72	7/18/2015	1	66			(Operator: janedoe, Time: )
2015	G2F	Genomes to Fields	2015_NYH2	G2F NYH2 in 2015	RCBD			P1 Aurora Musgrave Research Farm	MO44_LH145_0127/LH185		MO44_LH145_0127/LH185	plot	2015_NYH2_plot_393	2	6	393	8	52	test	7/22/2015	96	15.6	122.5340011	198	13.8	76	0	75	7/21/2015	12	60			(Operator: janedoe, Time: )
2015	G2F	Genomes to Fields	2015_NYH2	G2F NYH2 in 2015	RCBD			P1 Aurora Musgrave Research Farm	CGR04/LH195		CGR04/LH195	plot	2015_NYH2_plot_394	2	6	394	8	51	test	7/27/2015	97	16.9	137.2573969	210	15.7	81	0	81	7/27/2015	3	64			(Operator: janedoe, Time: )
2015	G2F	Genomes to Fields	2015_NYH2	G2F NYH2 in 2015	RCBD			P1 Aurora Musgrave Research Farm	A635/PHZ51		A635/PHZ51	plot	2015_NYH2_plot_395	2	6	395	8	50	test	7/27/2015	114	16.5	125.6196546	224	14.3	81	0	81	7/27/2015	1	60			Variation between rows at FT (Operator: janedoe, Time: )
2015	G2F	Genomes to Fields	2015_NYH2	G2F NYH2 in 2015	RCBD			P1 Aurora Musgrave Research Farm	CGR03/LH82		CGR03/LH82	plot	2015_NYH2_plot_396	2	6	396	8	49	test	7/24/2015		15.7	127.7100717		14.4	78	0	78	7/24/2015	11	62			Variation between rows at FT (Operator: janedoe, Time: )
2015	G2F	Genomes to Fields	2015_NYH2	G2F NYH2 in 2015	RCBD			P1 Aurora Musgrave Research Farm	LH82_PHG47-3/PHB47		LH82_PHG47-3/PHB47	plot	2015_NYH2_plot_397	2	6	397	8	48	test	7/25/2015	87	15.9	114.1355111	208	12.9	79	1	79	7/25/2015	8	63			Variation within row at FT (Operator: janedoe, Time: )
2015	G2F	Genomes to Fields	2015_NYH2	G2F NYH2 in 2015	RCBD			P1 Aurora Musgrave Research Farm	M0101/LH82		M0101/LH82	plot	2015_NYH2_plot_398	2	6	398	8	47	test	7/25/2015	108	15.9	100.8639401	203	11.4	79	2	79	7/25/2015	8	64			Variation within row at FT (Operator: janedoe, Time: )
2015	G2F	Genomes to Fields	2015_NYH2	G2F NYH2 in 2015	RCBD			P1 Aurora Musgrave Research Farm	LH185/PHB47		LH185/PHB47	plot	2015_NYH2_plot_399	2	6	399	8	46	test	7/26/2015	105	16.9	157.3651684	238	18	80	4	80	7/26/2015	0	61			(Operator: janedoe, Time: )
2015	G2F	Genomes to Fields	2015_NYH2	G2F NYH2 in 2015	RCBD			P1 Aurora Musgrave Research Farm	PHW52/PHM49		PHW52/PHM49	plot	2015_NYH2_plot_4	1	1	4	1	48	test	7/31/2015	96	20.2	168.7462112	232	20.1	85	0	85	7/31/2015	1	64			(Operator: janedoe, Time: )
2015	G2F	Genomes to Fields	2015_NYH2	G2F NYH2 in 2015	RCBD			P1 Aurora Musgrave Research Farm	NYH-167/PHB47		NYH-167/PHB47	plot	2015_NYH2_plot_40	1	2	40	1	84	test	7/25/2015	120	16	58.32547757	238	6.6	79	0	77	7/23/2015	43	63			(Operator: janedoe, Time: )
2015	G2F	Genomes to Fields	2015_NYH2	G2F NYH2 in 2015	RCBD			P1 Aurora Musgrave Research Farm	PHRE1/PHZ51		PHRE1/PHZ51	plot	2015_NYH2_plot_400	2	6	400	8	45	test	7/24/2015	110	15.8	111.6137548	213	12.6	78	0	78	7/24/2015	1	66			Variation within row at FT (Operator: janedoe, Time: )
2015	G2F	Genomes to Fields	2015_NYH2	G2F NYH2 in 2015	RCBD			P1 Aurora Musgrave Research Farm	CG121/PHZ51		CG121/PHZ51	plot	2015_NYH2_plot_401	2	7	401	9	45	test	7/25/2015	82	15.9	110.5964255	214	12.5	79	0	79	7/25/2015	2	66			Variation within row at FT (Operator: janedoe, Time: )
2015	G2F	Genomes to Fields	2015_NYH2	G2F NYH2 in 2015	RCBD			P1 Aurora Musgrave Research Farm	W10004_0076/LH185		W10004_0076/LH185	plot	2015_NYH2_plot_402	2	7	402	9	46	test	7/26/2015	72	17.6	110.9614858	202	12.8	80	0	80	7/26/2015	3	58			(Operator: janedoe, Time: )
2015	G2F	Genomes to Fields	2015_NYH2	G2F NYH2 in 2015	RCBD			P1 Aurora Musgrave Research Farm	M0083/PHZ51		M0083/PHZ51	plot	2015_NYH2_plot_403	2	7	403	9	47	test	7/26/2015	94	16.6	108.7984774	202	12.4	80	0	80	7/26/2015	1	65			Variation within row at FT (Operator: janedoe, Time: )
2015	G2F	Genomes to Fields	2015_NYH2	G2F NYH2 in 2015	RCBD			P1 Aurora Musgrave Research Farm	WF9/MO17		WF9/MO17	plot	2015_NYH2_plot_404	2	7	404	9	48	test	7/28/2015	118	20.1	121.0443028	222	14.4	82	0	82	7/28/2015	15	63			Variation within row at FT (Operator: janedoe, Time: )
2015	G2F	Genomes to Fields	2015_NYH2	G2F NYH2 in 2015	RCBD			P1 Aurora Musgrave Research Farm	MO44_PHW65_0193/LH185		MO44_PHW65_0193/LH185	plot	2015_NYH2_plot_405	2	7	405	9	49	test	7/27/2015	71	18.9	93.85309982	193	11	81	0	81	7/27/2015	1	63			(Operator: janedoe, Time: )
2015	G2F	Genomes to Fields	2015_NYH2	G2F NYH2 in 2015	RCBD			P1 Aurora Musgrave Research Farm	B109/LH82		B109/LH82	plot	2015_NYH2_plot_406	2	7	406	9	50	test	7/25/2015	94	17.6	136.968084	193	15.8	79	0	79	7/25/2015	2	70			Variation between rows at FT (Operator: janedoe, Time: )
2015	G2F	Genomes to Fields	2015_NYH2	G2F NYH2 in 2015	RCBD			P1 Aurora Musgrave Research Farm	LH51/LH195		LH51/LH195	plot	2015_NYH2_plot_407	2	7	407	9	51	test	8/2/2015	116	22.6	141.6854621	213	17.4	87	0	87	8/2/2015	1	66			(Operator: janedoe, Time: )
2015	G2F	Genomes to Fields	2015_NYH2	G2F NYH2 in 2015	RCBD			P1 Aurora Musgrave Research Farm	LH195/LH185		LH195/LH185	plot	2015_NYH2_plot_408	2	7	408	9	52	test	7/29/2015	91	18.7	159.9437352	207	18.7	83	0	83	7/29/2015	0	65			(Operator: janedoe, Time: )
2015	G2F	Genomes to Fields	2015_NYH2	G2F NYH2 in 2015	RCBD			P1 Aurora Musgrave Research Farm	CG110/PHB47		CG110/PHB47	plot	2015_NYH2_plot_409	2	7	409	9	53	test	7/20/2015	90	17.2	129.7931244	191	14.9	74	0	74	7/20/2015	2	66			(Operator: janedoe, Time: )
2015	G2F	Genomes to Fields	2015_NYH2	G2F NYH2 in 2015	RCBD			P1 Aurora Musgrave Research Farm	PHN11_PHG47_0385/PHB47		PHN11_PHG47_0385/PHB47	plot	2015_NYH2_plot_41	1	2	41	1	85	test	7/26/2015	107	16	144.9299746	248	16.4	80	1	77	7/23/2015	4	59			(Operator: janedoe, Time: )
2015	G2F	Genomes to Fields	2015_NYH2	G2F NYH2 in 2015	RCBD			P1 Aurora Musgrave Research Farm	REDEAR2-2-2-1-1-2-B-B-1-B10/LH195		REDEAR2-2-2-1-1-2-B-B-1-B10/LH195	plot	2015_NYH2_plot_410	2	7	410	9	54	test	8/5/2015	115	21.5	118.9233763	212	14.4	90	2	90	8/5/2015	1	61			(Operator: janedoe, Time: )
2015	G2F	Genomes to Fields	2015_NYH2	G2F NYH2 in 2015	RCBD			P1 Aurora Musgrave Research Farm	PHW52/PHG35		PHW52/PHG35	plot	2015_NYH2_plot_411	2	7	411	9	55	test	7/27/2015	91	18.4	173.410987	198	20.2	81	0	81	7/27/2015	1	65			Variation within row at FT (Operator: janedoe, Time: )
2015	G2F	Genomes to Fields	2015_NYH2	G2F NYH2 in 2015	RCBD			P1 Aurora Musgrave Research Farm	W10008_0099/PHB47		W10008_0099/PHB47	plot	2015_NYH2_plot_412	2	7	412	9	56	test	7/26/2015	89	16.7	65.72662719	196	7.5	80	1	82	7/28/2015	13	60			Variation between rows at FT (Operator: janedoe, Time: )
2015	G2F	Genomes to Fields	2015_NYH2	G2F NYH2 in 2015	RCBD			P1 Aurora Musgrave Research Farm	DKC52-62		DKC52-62	plot	2015_NYH2_plot_413	2	7	413	9	57	test	7/25/2015	83	15.7	148.9950836	194	16.8	79	0	79	7/25/2015	2	71			Variation within row at FT (Operator: janedoe, Time: )
2015	G2F	Genomes to Fields	2015_NYH2	G2F NYH2 in 2015	RCBD			P1 Aurora Musgrave Research Farm	M0041/LH82		M0041/LH82	plot	2015_NYH2_plot_414	2	7	414	9	58	test	7/26/2015	98	15.5	122.6791836	200	13.8	80	1	82	7/28/2015	11	69			(Operator: janedoe, Time: )
2015	G2F	Genomes to Fields	2015_NYH2	G2F NYH2 in 2015	RCBD			P1 Aurora Musgrave Research Farm	LH74/PHG35		LH74/PHG35	plot	2015_NYH2_plot_415	2	7	415	9	59	test	8/1/2015	99	15.8	120.4719893	204	13.6	86	0	86	8/1/2015	3	59			(Operator: janedoe, Time: )
2015	G2F	Genomes to Fields	2015_NYH2	G2F NYH2 in 2015	RCBD			P1 Aurora Musgrave Research Farm	LH82_PHG47-15/PHB47		LH82_PHG47-15/PHB47	plot	2015_NYH2_plot_416	2	7	416	9	60	test	7/27/2015	78	17.6	91.02309378	208	10.5	81	0	81	7/27/2015	25	65			(Operator: janedoe, Time: )
2015	G2F	Genomes to Fields	2015_NYH2	G2F NYH2 in 2015	RCBD			P1 Aurora Musgrave Research Farm	A672/LH82		A672/LH82	plot	2015_NYH2_plot_417	2	7	417	9	61	test	7/25/2015	90	15.3	84.65295008	197	9.5	79	0	79	7/25/2015	22	65			(Operator: janedoe, Time: )
2015	G2F	Genomes to Fields	2015_NYH2	G2F NYH2 in 2015	RCBD			P1 Aurora Musgrave Research Farm	B111/PHZ51		B111/PHZ51	plot	2015_NYH2_plot_418	2	7	418	9	62	test	7/31/2015	131	17.9	119.1948044	236	13.8	85	0	85	7/31/2015	5	65			(Operator: janedoe, Time: )
2015	G2F	Genomes to Fields	2015_NYH2	G2F NYH2 in 2015	RCBD			P1 Aurora Musgrave Research Farm	NYH-128/PHB47		NYH-128/PHB47	plot	2015_NYH2_plot_419	2	7	419	9	63	test	7/25/2015	92	16.5	116.8350633	210	13.3	79	1	79	7/25/2015	9	69			(Operator: janedoe, Time: )
2015	G2F	Genomes to Fields	2015_NYH2	G2F NYH2 in 2015	RCBD			P1 Aurora Musgrave Research Farm	CG106/PHB47		CG106/PHB47	plot	2015_NYH2_plot_42	1	2	42	1	86	test	7/21/2015	106	15.5	120.9012244	222	13.6	75	6	76	7/22/2015	0	62			(Operator: janedoe, Time: )
2015	G2F	Genomes to Fields	2015_NYH2	G2F NYH2 in 2015	RCBD			P1 Aurora Musgrave Research Farm	CGR03/CG44		CGR03/CG44	plot	2015_NYH2_plot_420	2	7	420	9	64	test	7/21/2015	107	15.3	155.9396449	213	17.5	75	1	75	7/21/2015	4	70			(Operator: janedoe, Time: )
2015	G2F	Genomes to Fields	2015_NYH2	G2F NYH2 in 2015	RCBD			P1 Aurora Musgrave Research Farm	CG118/CG44		CG118/CG44	plot	2015_NYH2_plot_421	2	7	421	9	65	test	7/18/2015	82	15.1	144.6964202	197	16.2	72	0	72	7/18/2015	0	68			(Operator: janedoe, Time: )
2015	G2F	Genomes to Fields	2015_NYH2	G2F NYH2 in 2015	RCBD			P1 Aurora Musgrave Research Farm	PHRE1/LH82		PHRE1/LH82	plot	2015_NYH2_plot_422	2	7	422	9	66	test	7/21/2015	93	15.8	187.7945716	197	21.2	75	2	74	7/20/2015	0	72			(Operator: janedoe, Time: )
2015	G2F	Genomes to Fields	2015_NYH2	G2F NYH2 in 2015	RCBD			P1 Aurora Musgrave Research Farm	CG60/LH162		CG60/LH162	plot	2015_NYH2_plot_423	2	7	423	9	67	test	7/17/2015	85	15.4	145.075157	189	16.3	71	0	72	7/18/2015	1	67			(Operator: janedoe, Time: )
2015	G2F	Genomes to Fields	2015_NYH2	G2F NYH2 in 2015	RCBD			P1 Aurora Musgrave Research Farm	LH57/PHB47		LH57/PHB47	plot	2015_NYH2_plot_424	2	7	424	9	68	test	7/24/2015	87	15.8	135.530988	204	15.3	78	0	77	7/23/2015	2	64			(Operator: janedoe, Time: )
2015	G2F	Genomes to Fields	2015_NYH2	G2F NYH2 in 2015	RCBD			P1 Aurora Musgrave Research Farm	BSSSC0_044/PHZ51		BSSSC0_044/PHZ51	plot	2015_NYH2_plot_425	2	7	425	9	69	test	7/31/2015	113	16.1	127.1040927	239	14.4	85	1	85	7/31/2015	0	59			(Operator: janedoe, Time: )
2015	G2F	Genomes to Fields	2015_NYH2	G2F NYH2 in 2015	RCBD			P1 Aurora Musgrave Research Farm	B37/C103		B37/C103	plot	2015_NYH2_plot_426	2	8	426	9	70	test	8/2/2015	129	20.2	128.4486086	257	15.3	87	0	90	8/5/2015	2	57			(Operator: janedoe, Time: )
2015	G2F	Genomes to Fields	2015_NYH2	G2F NYH2 in 2015	RCBD			P1 Aurora Musgrave Research Farm	CGX333/PHZ51		CGX333/PHZ51	plot	2015_NYH2_plot_427	2	8	427	9	71	test	7/25/2015	106	17.6	123.0978983	222	14.2	79	0	79	7/25/2015	7	68			Variation within row at FT (Operator: janedoe, Time: )
2015	G2F	Genomes to Fields	2015_NYH2	G2F NYH2 in 2015	RCBD			P1 Aurora Musgrave Research Farm	GEMN-0178/PHB47		GEMN-0178/PHB47	plot	2015_NYH2_plot_428	2	8	428	9	72	test	7/27/2015	111	15.7	145.4475816	247	16.4	81	13	81	7/27/2015	0	66			(Operator: janedoe, Time: )
2015	G2F	Genomes to Fields	2015_NYH2	G2F NYH2 in 2015	RCBD			P1 Aurora Musgrave Research Farm	EX3101		EX3101	plot	2015_NYH2_plot_429	2	8	429	9	73	test	7/25/2015	100	14.8	170.3053447	231	19	79	0	79	7/25/2015	0	64			(Operator: janedoe, Time: )
2015	G2F	Genomes to Fields	2015_NYH2	G2F NYH2 in 2015	RCBD			P1 Aurora Musgrave Research Farm	CG119/LH82		CG119/LH82	plot	2015_NYH2_plot_43	1	2	43	1	87	test	7/20/2015	95	16	129.0230261	195	14.6	74	0	74	7/20/2015	11	66			(Operator: janedoe, Time: )
2015	G2F	Genomes to Fields	2015_NYH2	G2F NYH2 in 2015	RCBD			P1 Aurora Musgrave Research Farm	LH82_PHG47-23/PHB47		LH82_PHG47-23/PHB47	plot	2015_NYH2_plot_431	2	8	431	9	75	test	7/25/2015	81	16.6	109.6758845	193	12.5	79	0	79	7/25/2015	17	62			(Operator: janedoe, Time: )
2015	G2F	Genomes to Fields	2015_NYH2	G2F NYH2 in 2015	RCBD			P1 Aurora Musgrave Research Farm	NYH-269/PHB47		NYH-269/PHB47	plot	2015_NYH2_plot_432	2	8	432	9	76	test	7/27/2015	92	15.5	134.2359183	207	15.1	81	0	81	7/27/2015	5	65			Variation between rows at FT (Operator: janedoe, Time: )
2015	G2F	Genomes to Fields	2015_NYH2	G2F NYH2 in 2015	RCBD			P1 Aurora Musgrave Research Farm	PHN11_LH145_0028/LH198		PHN11_LH145_0028/LH198	plot	2015_NYH2_plot_433	2	8	433	9	77	test	7/27/2015	77	17.3	98.31483053	182	11.3	81	0	81	7/27/2015	20	46			Variation within row at FT (Operator: janedoe, Time: )
2015	G2F	Genomes to Fields	2015_NYH2	G2F NYH2 in 2015	RCBD			P1 Aurora Musgrave Research Farm	Z022E0046/PHZ51		Z022E0046/PHZ51	plot	2015_NYH2_plot_434	2	8	434	9	78	test	7/30/2015	105	15.8	144.3892225	228	16.3	84	0	85	7/31/2015	0	68			(Operator: janedoe, Time: )
2015	G2F	Genomes to Fields	2015_NYH2	G2F NYH2 in 2015	RCBD			P1 Aurora Musgrave Research Farm	GEMS-0162/LH82		GEMS-0162/LH82	plot	2015_NYH2_plot_435	2	8	435	9	79	test	7/27/2015	102	18.1	151.6462417	215	17.6	81	3	83	7/29/2015	1	69			(Operator: janedoe, Time: )
2015	G2F	Genomes to Fields	2015_NYH2	G2F NYH2 in 2015	RCBD			P1 Aurora Musgrave Research Farm	LH82_PHG47-18/PHB47		LH82_PHG47-18/PHB47	plot	2015_NYH2_plot_436	2	8	436	9	80	test	7/23/2015	78	15.6	86.12897182	178	9.7	77	0	77	7/23/2015	18	68			(Operator: janedoe, Time: )
2015	G2F	Genomes to Fields	2015_NYH2	G2F NYH2 in 2015	RCBD			P1 Aurora Musgrave Research Farm	PHN11_PHG47_0048/LH198		PHN11_PHG47_0048/LH198	plot	2015_NYH2_plot_437	2	8	437	9	81	test	7/31/2015	95	17.5	125.8511049	200	14.5	85	0	84	7/30/2015	0	59			(Operator: janedoe, Time: )
2015	G2F	Genomes to Fields	2015_NYH2	G2F NYH2 in 2015	RCBD			P1 Aurora Musgrave Research Farm	PHB47/LH195		PHB47/LH195	plot	2015_NYH2_plot_438	2	8	438	9	82	test	8/3/2015	100	18.2	123.922703	194	14.4	88	0	88	8/3/2015	0	55			(Operator: janedoe, Time: )
2015	G2F	Genomes to Fields	2015_NYH2	G2F NYH2 in 2015	RCBD			P1 Aurora Musgrave Research Farm	NYH-229/PHB47		NYH-229/PHB47	plot	2015_NYH2_plot_439	2	8	439	9	83	test	7/27/2015	80	17.3	109.6253863	198	12.6	81	1	81	7/27/2015	5	58			(Operator: janedoe, Time: )
2015	G2F	Genomes to Fields	2015_NYH2	G2F NYH2 in 2015	RCBD			P1 Aurora Musgrave Research Farm	B14A/H95		B14A/H95	plot	2015_NYH2_plot_44	1	2	44	1	88	test	7/30/2015	124	16.7	109.5443786	250	12.5	84	2	85	7/31/2015	1	64			(Operator: janedoe, Time: )
2015	G2F	Genomes to Fields	2015_NYH2	G2F NYH2 in 2015	RCBD			P1 Aurora Musgrave Research Farm	PHN11_OH43_0215/LH195		PHN11_OH43_0215/LH195	plot	2015_NYH2_plot_440	2	8	440	9	84	test	8/2/2015	80	20.7	87.59868127	193	10.5	87	0	87	8/2/2015	0	35			(Operator: janedoe, Time: )
2015	G2F	Genomes to Fields	2015_NYH2	G2F NYH2 in 2015	RCBD			P1 Aurora Musgrave Research Farm	Z022E0160/LH82		Z022E0160/LH82	plot	2015_NYH2_plot_441	2	8	441	9	85	test	7/28/2015	77	18.8	128.1393068	171	15	82	0	82	7/28/2015	1	58			(Operator: janedoe, Time: )
2015	G2F	Genomes to Fields	2015_NYH2	G2F NYH2 in 2015	RCBD			P1 Aurora Musgrave Research Farm	LH195/PHZ51		LH195/PHZ51	plot	2015_NYH2_plot_442	2	8	442	9	86	test	8/5/2015	98	18	91.44391252	207	10.6	90	0			5	60			(Operator: janedoe, Time: )
2015	G2F	Genomes to Fields	2015_NYH2	G2F NYH2 in 2015	RCBD			P1 Aurora Musgrave Research Farm	CG65/LH82		CG65/LH82	plot	2015_NYH2_plot_443	2	8	443	9	87	test	7/27/2015	74	16.1	97.97607144	165	11.1	81	0	81	7/27/2015	2	59			Variation within row at FT (Operator: janedoe, Time: )
2015	G2F	Genomes to Fields	2015_NYH2	G2F NYH2 in 2015	RCBD			P1 Aurora Musgrave Research Farm	M0118/LH185		M0118/LH185	plot	2015_NYH2_plot_444	2	8	444	9	88	test	7/29/2015	69	18.7	50.46353143	171	5.9	83	0	86	8/1/2015	15	58			Variation within row at FT (Operator: janedoe, Time: )
2015	G2F	Genomes to Fields	2015_NYH2	G2F NYH2 in 2015	RCBD			P1 Aurora Musgrave Research Farm	CG60/CG111		CG60/CG111	plot	2015_NYH2_plot_445	2	8	445	9	89	test	7/21/2015	61	16	59.20919693	152	6.7	75	0	77	7/23/2015	0	58			Variation within row at FT (Operator: janedoe, Time: )
2015	G2F	Genomes to Fields	2015_NYH2	G2F NYH2 in 2015	RCBD			P1 Aurora Musgrave Research Farm	CG118/CGR03		CG118/CGR03	plot	2015_NYH2_plot_446	2	8	446	9	90	test	7/23/2015	61	16.4	57.16822603	143	6.5	77	0	78	7/24/2015	1	49			Variation within row at FT (Operator: janedoe, Time: )
2015	G2F	Genomes to Fields	2015_NYH2	G2F NYH2 in 2015	RCBD			P1 Aurora Musgrave Research Farm	M0266/LH82		M0266/LH82	plot	2015_NYH2_plot_449	2	8	449	9	93	test	7/28/2015	63			165		82	0	82	7/28/2015	0	41			Variation within row at FT; Standing water at harvest (Operator: janedoe, Time: )
2015	G2F	Genomes to Fields	2015_NYH2	G2F NYH2 in 2015	RCBD			P1 Aurora Musgrave Research Farm	PHJ40/PHZ51		PHJ40/PHZ51	plot	2015_NYH2_plot_45	1	2	45	1	89	test	7/22/2015	107	16.4	143.3603207	225	16.3	76	0	76	7/22/2015	0	59			(Operator: janedoe, Time: )
2015	G2F	Genomes to Fields	2015_NYH2	G2F NYH2 in 2015	RCBD			P1 Aurora Musgrave Research Farm	W10001_0047/PHB47		W10001_0047/PHB47	plot	2015_NYH2_plot_450	2	8	450	9	94	test	8/2/2015	79	17.3	51.33252213	185	5.9	87	0	86	8/1/2015	3	47			Variation within row at FT (Operator: janedoe, Time: )
2015	G2F	Genomes to Fields	2015_NYH2	G2F NYH2 in 2015	RCBD			P1 Aurora Musgrave Research Farm	Z022E0073/LH82		Z022E0073/LH82	plot	2015_NYH2_plot_451	2	9	451	10	94	test	7/23/2015	86	17.2	76.65634195	201	8.8	77	0	78	7/24/2015	31	66			(Operator: janedoe, Time: )
2015	G2F	Genomes to Fields	2015_NYH2	G2F NYH2 in 2015	RCBD			P1 Aurora Musgrave Research Farm	PHB47/LH82		PHB47/LH82	plot	2015_NYH2_plot_452	2	9	452	10	93	test	7/25/2015	107			212		79		77	7/23/2015	4	68			Standing water at harvest (Operator: janedoe, Time: )
2015	G2F	Genomes to Fields	2015_NYH2	G2F NYH2 in 2015	RCBD			P1 Aurora Musgrave Research Farm	W10008_0001/PHB47		W10008_0001/PHB47	plot	2015_NYH2_plot_453	2	9	453	10	92	test	7/25/2015	114	17.3	79.17389007	208	9.1	79	0	78	7/24/2015	12	68			(Operator: janedoe, Time: )
2015	G2F	Genomes to Fields	2015_NYH2	G2F NYH2 in 2015	RCBD			P1 Aurora Musgrave Research Farm	M0088/LH185		M0088/LH185	plot	2015_NYH2_plot_454	2	9	454	10	91	test	7/27/2015	112	18.6	143.8695113	229	16.8	81	0	81	7/27/2015	0	64			(Operator: janedoe, Time: )
2015	G2F	Genomes to Fields	2015_NYH2	G2F NYH2 in 2015	RCBD			P1 Aurora Musgrave Research Farm	MOG_OH43_0170/LH185		MOG_OH43_0170/LH185	plot	2015_NYH2_plot_455	2	9	455	10	90	test	7/27/2015	88	17	131.8530322	218	15.1	81	0	81	7/27/2015	54	61			(Operator: janedoe, Time: )
2015	G2F	Genomes to Fields	2015_NYH2	G2F NYH2 in 2015	RCBD			P1 Aurora Musgrave Research Farm	LH82_PHG47-10/PHB47		LH82_PHG47-10/PHB47	plot	2015_NYH2_plot_456	2	9	456	10	89	test	7/26/2015	93	16.3	131.2039193	199	14.9	80	0	79	7/25/2015	3	66			(Operator: janedoe, Time: )
2015	G2F	Genomes to Fields	2015_NYH2	G2F NYH2 in 2015	RCBD			P1 Aurora Musgrave Research Farm	Z022E0042/LH82		Z022E0042/LH82	plot	2015_NYH2_plot_457	2	9	457	10	88	test	7/25/2015	94	17.9	126.1046482	181	14.6	79	0	80	7/26/2015	13	63			(Operator: janedoe, Time: )
2015	G2F	Genomes to Fields	2015_NYH2	G2F NYH2 in 2015	RCBD			P1 Aurora Musgrave Research Farm	PHN11_PHG47_0388/LH195		PHN11_PHG47_0388/LH195	plot	2015_NYH2_plot_458	2	9	458	10	87	test	8/1/2015	93	18.6	155.0022711	209	18.1	86	0	86	8/1/2015	0	57			(Operator: janedoe, Time: )
2015	G2F	Genomes to Fields	2015_NYH2	G2F NYH2 in 2015	RCBD			P1 Aurora Musgrave Research Farm	BSSSC0_029/PHZ51		BSSSC0_029/PHZ51	plot	2015_NYH2_plot_459	2	9	459	10	86	test	8/2/2015	131	16.8	89.28090419	236	10.2	87	0	87	8/2/2015	6	67			(Operator: janedoe, Time: )
2015	G2F	Genomes to Fields	2015_NYH2	G2F NYH2 in 2015	RCBD			P1 Aurora Musgrave Research Farm	PHN11_OH43_0088/PHB47		PHN11_OH43_0088/PHB47	plot	2015_NYH2_plot_46	1	2	46	1	90	test	7/26/2015	97	17.4	139.9075029	242	16.1	80	1	80	7/26/2015	3	65			(Operator: janedoe, Time: )
2015	G2F	Genomes to Fields	2015_NYH2	G2F NYH2 in 2015	RCBD			P1 Aurora Musgrave Research Farm	CG110/LH82		CG110/LH82	plot	2015_NYH2_plot_460	2	9	460	10	85	test	7/21/2015	83	16.7	132.3296094	178	15.1	75	1	75	7/21/2015	11	68			(Operator: janedoe, Time: )
2015	G2F	Genomes to Fields	2015_NYH2	G2F NYH2 in 2015	RCBD			P1 Aurora Musgrave Research Farm	CG127/PHB47		CG127/PHB47	plot	2015_NYH2_plot_461	2	9	461	10	84	test	7/23/2015	97	16.6	147.4043888	231	16.8	77	15	77	7/23/2015	4	74			(Operator: janedoe, Time: )
2015	G2F	Genomes to Fields	2015_NYH2	G2F NYH2 in 2015	RCBD			P1 Aurora Musgrave Research Farm	CG106/PHB47		CG106/PHB47	plot	2015_NYH2_plot_462	2	9	462	10	83	test	7/21/2015	86	15.3	107.8211259	212	12.1	75	2	77	7/23/2015	1	62			(Operator: janedoe, Time: )
2015	G2F	Genomes to Fields	2015_NYH2	G2F NYH2 in 2015	RCBD			P1 Aurora Musgrave Research Farm	B106/LH82		B106/LH82	plot	2015_NYH2_plot_463	2	9	463	10	82	test	7/25/2015	98	17.4	79.07815381	217	9.1	79	0	79	7/25/2015	44	70			Variation between rows at FT (Operator: janedoe, Time: )
2015	G2F	Genomes to Fields	2015_NYH2	G2F NYH2 in 2015	RCBD			P1 Aurora Musgrave Research Farm	BSSSC0_032/PHZ51		BSSSC0_032/PHZ51	plot	2015_NYH2_plot_464	2	9	464	10	81	test	7/29/2015	106	17.6	72.81847503	234	8.4	83	0	85	7/31/2015	8	65			(Operator: janedoe, Time: )
2015	G2F	Genomes to Fields	2015_NYH2	G2F NYH2 in 2015	RCBD			P1 Aurora Musgrave Research Farm	LH185/LH198		LH185/LH198	plot	2015_NYH2_plot_465	2	9	465	10	80	test	7/28/2015	105	17.6	151.7051563	224	17.5	82	0	82	7/28/2015	0	48			(Operator: janedoe, Time: )
2015	G2F	Genomes to Fields	2015_NYH2	G2F NYH2 in 2015	RCBD			P1 Aurora Musgrave Research Farm	CG121/LH82		CG121/LH82	plot	2015_NYH2_plot_466	2	9	466	10	79	test	7/18/2015	89	15.7	164.0719671	177	18.5	72	1	75	7/21/2015	3	65			(Operator: janedoe, Time: )
2015	G2F	Genomes to Fields	2015_NYH2	G2F NYH2 in 2015	RCBD			P1 Aurora Musgrave Research Farm	A634/LH82		A634/LH82	plot	2015_NYH2_plot_467	2	9	467	10	78	test	7/23/2015	98	15.9	63.70354109	200	7.2	77	0	72	7/18/2015	47	69			(Operator: janedoe, Time: )
2015	G2F	Genomes to Fields	2015_NYH2	G2F NYH2 in 2015	RCBD			P1 Aurora Musgrave Research Farm	CGX333/LH82		CGX333/LH82	plot	2015_NYH2_plot_468	2	9	468	10	77	test	7/22/2015	101	16.7	70.10840233	202	8	76	0	76	7/22/2015	26	70			(Operator: janedoe, Time: )
2015	G2F	Genomes to Fields	2015_NYH2	G2F NYH2 in 2015	RCBD			P1 Aurora Musgrave Research Farm	A634/PHZ51		A634/PHZ51	plot	2015_NYH2_plot_469	2	9	469	10	76	test	7/26/2015	130	15.6	105.6633778	244	11.9	80	0	80	7/26/2015	25	65			(Operator: janedoe, Time: )
2015	G2F	Genomes to Fields	2015_NYH2	G2F NYH2 in 2015	RCBD			P1 Aurora Musgrave Research Farm	PHKE6/PHZ51		PHKE6/PHZ51	plot	2015_NYH2_plot_47	1	2	47	1	91	test	7/26/2015	110	16.1	160.6454505	247	18.2	80	2	80	7/26/2015	0	54			(Operator: janedoe, Time: )
2015	G2F	Genomes to Fields	2015_NYH2	G2F NYH2 in 2015	RCBD			P1 Aurora Musgrave Research Farm	W10004_0227/PHZ51		W10004_0227/PHZ51	plot	2015_NYH2_plot_470	2	9	470	10	75	test	7/25/2015	143	16.8	131.2954473	240	15	79	3	79	7/25/2015	10	66			(Operator: janedoe, Time: )
2015	G2F	Genomes to Fields	2015_NYH2	G2F NYH2 in 2015	RCBD			P1 Aurora Musgrave Research Farm	LH61/LH195		LH61/LH195	plot	2015_NYH2_plot_471	2	9	471	10	74	test	7/26/2015	114	16.7	154.2384851	218	17.6	80	1	80	7/26/2015	0	57			Variation between rows at FT (Operator: janedoe, Time: )
2015	G2F	Genomes to Fields	2015_NYH2	G2F NYH2 in 2015	RCBD			P1 Aurora Musgrave Research Farm	LH212HT/LH195		LH212HT/LH195	plot	2015_NYH2_plot_472	2	9	472	10	73	test	7/29/2015	126	18.1	160.2625054	231	18.6	83	0	83	7/29/2015	0	53			(Operator: janedoe, Time: )
2015	G2F	Genomes to Fields	2015_NYH2	G2F NYH2 in 2015	RCBD			P1 Aurora Musgrave Research Farm	PHB47/PHZ51		PHB47/PHZ51	plot	2015_NYH2_plot_473	2	9	473	10	72	test	7/27/2015	120	15.3	122.0784649	237	13.7	81	2	81	7/27/2015	1	68			(Operator: janedoe, Time: )
2015	G2F	Genomes to Fields	2015_NYH2	G2F NYH2 in 2015	RCBD			P1 Aurora Musgrave Research Farm	GEMS-0146/PHZ51		GEMS-0146/PHZ51	plot	2015_NYH2_plot_474	2	9	474	10	71	test	7/27/2015	130	16.5	160.7580195	266	18.3	81	0	81	7/27/2015	3	62			(Operator: janedoe, Time: )
2015	G2F	Genomes to Fields	2015_NYH2	G2F NYH2 in 2015	RCBD			P1 Aurora Musgrave Research Farm	M0028/LH185		M0028/LH185	plot	2015_NYH2_plot_475	2	9	475	10	70	test	7/26/2015	113	17.1	136.0549073	233	15.6	80		80	7/26/2015	1	59			(Operator: janedoe, Time: )
2015	G2F	Genomes to Fields	2015_NYH2	G2F NYH2 in 2015	RCBD			P1 Aurora Musgrave Research Farm	NYH-244/PHB47		NYH-244/PHB47	plot	2015_NYH2_plot_476	2	10	476	10	69	test	7/23/2015	117	16	147.5811326	237	16.7	77	0	78	7/24/2015	24	68			(Operator: janedoe, Time: )
2015	G2F	Genomes to Fields	2015_NYH2	G2F NYH2 in 2015	RCBD			P1 Aurora Musgrave Research Farm	W37A/PHB47		W37A/PHB47	plot	2015_NYH2_plot_477	2	10	477	10	68	test	7/22/2015	110	16	136.9765004	223	15.5	76	5	76	7/22/2015	10	63			(Operator: janedoe, Time: )
2015	G2F	Genomes to Fields	2015_NYH2	G2F NYH2 in 2015	RCBD			P1 Aurora Musgrave Research Farm	PHN11_PHG47_0385/LH198		PHN11_PHG47_0385/LH198	plot	2015_NYH2_plot_478	2	10	478	10	67	test	7/26/2015	116	16.7	166.5074555	242	19	80	3	80	7/26/2015	10	64			(Operator: janedoe, Time: )
2015	G2F	Genomes to Fields	2015_NYH2	G2F NYH2 in 2015	RCBD			P1 Aurora Musgrave Research Farm	CG108/PHB47		CG108/PHB47	plot	2015_NYH2_plot_479	2	10	479	10	66	test	7/18/2015	119	15.8	162.991515	231	18.4	72	2	72	7/18/2015	6	62			CG108/PHB47 from NYH3 planted here instead; sub made in Prism 6/7/2016 (Operator: janedoe, Time: )
2015	G2F	Genomes to Fields	2015_NYH2	G2F NYH2 in 2015	RCBD			P1 Aurora Musgrave Research Farm	B37/H95		B37/H95	plot	2015_NYH2_plot_48	1	2	48	1	92	test	7/29/2015	121	17.1	93.31971207	252	10.7	83	0	83	7/29/2015	16	65			(Operator: janedoe, Time: )
2015	G2F	Genomes to Fields	2015_NYH2	G2F NYH2 in 2015	RCBD			P1 Aurora Musgrave Research Farm	CG119/LH82		CG119/LH82	plot	2015_NYH2_plot_480	2	10	480	10	65	test	7/20/2015	106	15.3	102.4746238	198	11.5	74	1	74	7/20/2015	18	65			CG119/LH82 from NYH3 planted here instead; sub made in Prism 6/7/2016 (Operator: janedoe, Time: )
2015	G2F	Genomes to Fields	2015_NYH2	G2F NYH2 in 2015	RCBD			P1 Aurora Musgrave Research Farm	A680/PHZ51		A680/PHZ51	plot	2015_NYH2_plot_481	2	10	481	10	64	test	7/28/2015	133	15.9	97.32485444	258	11	82	12	82	7/28/2015	19	70			A680/PHZ51 from NYH3 planted here instead; sub made in Prism 6/7/2016 (Operator: janedoe, Time: )
2015	G2F	Genomes to Fields	2015_NYH2	G2F NYH2 in 2015	RCBD			P1 Aurora Musgrave Research Farm	CGR03/LH82		CGR03/LH82	plot	2015_NYH2_plot_482	2	10	482	10	63	test	7/22/2015	111	16.3	103.0258963	213	11.7	76	0	76	7/22/2015	29	64			CGR03/LH82 from NYH3 planted here instead; sub made in Prism 6/7/2016 (Operator: janedoe, Time: )
2015	G2F	Genomes to Fields	2015_NYH2	G2F NYH2 in 2015	RCBD			P1 Aurora Musgrave Research Farm	BSSSC0_047/PHZ51		BSSSC0_047/PHZ51	plot	2015_NYH2_plot_483	2	10	483	10	62	test	7/27/2015	109	15.7	58.53378285	249	6.6	81	5	82	7/28/2015	19	65			(Operator: janedoe, Time: )
2015	G2F	Genomes to Fields	2015_NYH2	G2F NYH2 in 2015	RCBD			P1 Aurora Musgrave Research Farm	PHN11_OH43_0001/LH198		PHN11_OH43_0001/LH198	plot	2015_NYH2_plot_484	2	10	484	10	61	test	7/26/2015	125	17.3	120.935942	260	13.9	80	0	80	7/26/2015	13	62			(Operator: janedoe, Time: )
2015	G2F	Genomes to Fields	2015_NYH2	G2F NYH2 in 2015	RCBD			P1 Aurora Musgrave Research Farm	PHW52/TX205		PHW52/TX205	plot	2015_NYH2_plot_485	2	10	485	10	60	test	7/30/2015	124	16.8	143.5496891	248	16.4	84	0	84	7/30/2015	14	68			(Operator: janedoe, Time: )
2015	G2F	Genomes to Fields	2015_NYH2	G2F NYH2 in 2015	RCBD			P1 Aurora Musgrave Research Farm	LH74/PHN82		LH74/PHN82	plot	2015_NYH2_plot_486	2	10	486	10	59	test	7/26/2015	102	16.4	115.2159632	218	13.1	80	0	80	7/26/2015	7	64			(Operator: janedoe, Time: )
2015	G2F	Genomes to Fields	2015_NYH2	G2F NYH2 in 2015	RCBD			P1 Aurora Musgrave Research Farm	CG127/PHZ51		CG127/PHZ51	plot	2015_NYH2_plot_487	2	10	487	10	58	test	7/21/2015	132	15.7	164.9588426	245	18.6	75	4	76	7/22/2015	1	70			(Operator: janedoe, Time: )
2015	G2F	Genomes to Fields	2015_NYH2	G2F NYH2 in 2015	RCBD			P1 Aurora Musgrave Research Farm	LH38/PHB47		LH38/PHB47	plot	2015_NYH2_plot_488	2	10	488	10	57	test	7/22/2015	74	17.1	115.9955299	201	13.3	76	0	76	7/22/2015	2	64			(Operator: janedoe, Time: )
2015	G2F	Genomes to Fields	2015_NYH2	G2F NYH2 in 2015	RCBD			P1 Aurora Musgrave Research Farm	LH198/PHZ51		LH198/PHZ51	plot	2015_NYH2_plot_489	2	10	489	10	56	test	7/27/2015		16.9	117.1496253		13.4	81	0	81	7/27/2015	8	69			(Operator: janedoe, Time: )
2015	G2F	Genomes to Fields	2015_NYH2	G2F NYH2 in 2015	RCBD			P1 Aurora Musgrave Research Farm	LH74/PHN82		LH74/PHN82	plot	2015_NYH2_plot_49	1	2	49	1	93	test	7/26/2015	104	16.6	171.9717869	230	19.6	80	0	80	7/26/2015	2	67			(Operator: janedoe, Time: )
2015	G2F	Genomes to Fields	2015_NYH2	G2F NYH2 in 2015	RCBD			P1 Aurora Musgrave Research Farm	CG65/LH185		CG65/LH185	plot	2015_NYH2_plot_490	2	10	490	10	55	test	7/22/2015	111	15.6	153.6114652	232	17.3	76	0	74	7/20/2015	0	63			(Operator: janedoe, Time: )
2015	G2F	Genomes to Fields	2015_NYH2	G2F NYH2 in 2015	RCBD			P1 Aurora Musgrave Research Farm	W10006_0003/PHB47		W10006_0003/PHB47	plot	2015_NYH2_plot_491	2	10	491	10	54	test	7/23/2015	129	15.5	124.4571428	252	14	77	11	77	7/23/2015	14	67			(Operator: janedoe, Time: )
2015	G2F	Genomes to Fields	2015_NYH2	G2F NYH2 in 2015	RCBD			P1 Aurora Musgrave Research Farm	PHG47/PHB47		PHG47/PHB47	plot	2015_NYH2_plot_493	2	10	493	10	52	test	7/21/2015	91	15.5	159.1273469	215	17.9	75	1	75	7/21/2015	5	69			(Operator: janedoe, Time: )
2015	G2F	Genomes to Fields	2015_NYH2	G2F NYH2 in 2015	RCBD			P1 Aurora Musgrave Research Farm	M0154/LH82		M0154/LH82	plot	2015_NYH2_plot_494	2	10	494	10	51	test	7/23/2015	110	17.2	128.0509348	222	14.7	77	6	78	7/24/2015	7	60			(Operator: janedoe, Time: )
2015	G2F	Genomes to Fields	2015_NYH2	G2F NYH2 in 2015	RCBD			P1 Aurora Musgrave Research Farm	PH207_PHG47-24/PHB47		PH207_PHG47-24/PHB47	plot	2015_NYH2_plot_495	2	10	495	10	50	test	7/22/2015	112	16.1	168.5894563	226	19.1	76	0	75	7/21/2015	1	63			(Operator: janedoe, Time: )
2015	G2F	Genomes to Fields	2015_NYH2	G2F NYH2 in 2015	RCBD			P1 Aurora Musgrave Research Farm	OH43/PHB47		OH43/PHB47	plot	2015_NYH2_plot_496	2	10	496	10	49	test	7/23/2015	93	17.3	151.3874382	234	17.4	77	0	77	7/23/2015	1	67			(Operator: janedoe, Time: )
2015	G2F	Genomes to Fields	2015_NYH2	G2F NYH2 in 2015	RCBD			P1 Aurora Musgrave Research Farm	PHN11_PHG47_0172/LH198		PHN11_PHG47_0172/LH198	plot	2015_NYH2_plot_497	2	10	497	10	48	test	7/26/2015	111	17.9	171.8823629	220	19.9	80	0	80	7/26/2015	1	63			(Operator: janedoe, Time: )
2015	G2F	Genomes to Fields	2015_NYH2	G2F NYH2 in 2015	RCBD			P1 Aurora Musgrave Research Farm	LH145/LH82		LH145/LH82	plot	2015_NYH2_plot_498	2	10	498	10	47	test	7/21/2015	104	15.6	139.4046245	217	15.7	75	0	76	7/22/2015	6	72			(Operator: janedoe, Time: )
2015	G2F	Genomes to Fields	2015_NYH2	G2F NYH2 in 2015	RCBD			P1 Aurora Musgrave Research Farm	PHN11_OH43_0088/LH198		PHN11_OH43_0088/LH198	plot	2015_NYH2_plot_499	2	10	499	10	46	test	7/26/2015	101	21.4	126.5170505	237	15.3	80	1	80	7/26/2015	17	67			(Operator: janedoe, Time: )
2015	G2F	Genomes to Fields	2015_NYH2	G2F NYH2 in 2015	RCBD			P1 Aurora Musgrave Research Farm	M0003/LH185		M0003/LH185	plot	2015_NYH2_plot_5	1	1	5	1	49	test	7/26/2015	100	18.3	153.854488	220	17.9	80	0	80	7/26/2015	0	71			Variation between rows at FT (Operator: janedoe, Time: )
2015	G2F	Genomes to Fields	2015_NYH2	G2F NYH2 in 2015	RCBD			P1 Aurora Musgrave Research Farm	A641/LH82		A641/LH82	plot	2015_NYH2_plot_50	1	2	50	1	94	test	7/18/2015	85	16.7	130.5768993	180	14.9	72	0	72	7/18/2015	5	60			(Operator: janedoe, Time: )
2015	G2F	Genomes to Fields	2015_NYH2	G2F NYH2 in 2015	RCBD			P1 Aurora Musgrave Research Farm	PHN11_PHG47_0172/LH195		PHN11_PHG47_0172/LH195	plot	2015_NYH2_plot_500	2	10	500	10	45	test	7/27/2015	109	17.1	102.9133273	226	11.8	81	0	81	7/27/2015	8	65			(Operator: janedoe, Time: )
2015	G2F	Genomes to Fields	2015_NYH2	G2F NYH2 in 2015	RCBD			P1 Aurora Musgrave Research Farm	CG44/CG110		CG44/CG110	plot	2015_NYH2_plot_51	1	3	51	2	94	test	7/17/2015	98	15.9	144.2177388	199	16.3	71	0	72	7/18/2015	1	71			(Operator: janedoe, Time: )
2015	G2F	Genomes to Fields	2015_NYH2	G2F NYH2 in 2015	RCBD			P1 Aurora Musgrave Research Farm	PHM81/PHB47		PHM81/PHB47	plot	2015_NYH2_plot_52	1	3	52	2	93	test	7/19/2015	92	16.5	157.244183	199	17.9	73	0	73	7/19/2015	2	63			(Operator: janedoe, Time: )
2015	G2F	Genomes to Fields	2015_NYH2	G2F NYH2 in 2015	RCBD			P1 Aurora Musgrave Research Farm	CG65/CG108		CG65/CG108	plot	2015_NYH2_plot_53	1	3	53	2	92	test	7/19/2015	89	15.9	112.3659683	203	12.7	73	0	73	7/19/2015	2	61			(Operator: janedoe, Time: )
2015	G2F	Genomes to Fields	2015_NYH2	G2F NYH2 in 2015	RCBD			P1 Aurora Musgrave Research Farm	CG127/PHZ51		CG127/PHZ51	plot	2015_NYH2_plot_54	1	3	54	2	91	test	7/22/2015	117	16.1	162.4107851	245	18.4	76	3	76	7/22/2015	0	66			(Operator: janedoe, Time: )
2015	G2F	Genomes to Fields	2015_NYH2	G2F NYH2 in 2015	RCBD			P1 Aurora Musgrave Research Farm	Z022E0110/PHZ51		Z022E0110/PHZ51	plot	2015_NYH2_plot_55	1	3	55	2	90	test	7/28/2015	108	17.6	142.1694036	254	16.4	82	0	82	7/28/2015	0	56			(Operator: janedoe, Time: )
2015	G2F	Genomes to Fields	2015_NYH2	G2F NYH2 in 2015	RCBD			P1 Aurora Musgrave Research Farm	M0039/LH82		M0039/LH82	plot	2015_NYH2_plot_56	1	3	56	2	89	test	7/26/2015	93	16.9	123.2693819	220	14.1	80	0	80	7/26/2015	0	62			Variation within row at FT (Operator: janedoe, Time: )
2015	G2F	Genomes to Fields	2015_NYH2	G2F NYH2 in 2015	RCBD			P1 Aurora Musgrave Research Farm	CG127/PHB47		CG127/PHB47	plot	2015_NYH2_plot_57	1	3	57	2	88	test	7/25/2015	105	16.1	98.85873875	228	11.2	79	4	78	7/24/2015	3	65			(Operator: janedoe, Time: )
2015	G2F	Genomes to Fields	2015_NYH2	G2F NYH2 in 2015	RCBD			P1 Aurora Musgrave Research Farm	PHN11_PHW65_0359/LH198		PHN11_PHW65_0359/LH198	plot	2015_NYH2_plot_58	1	3	58	2	87	test	7/31/2015	94	18.1	136.9985933	207	15.9	85	0	85	7/31/2015	2	65			(Operator: janedoe, Time: )
2015	G2F	Genomes to Fields	2015_NYH2	G2F NYH2 in 2015	RCBD			P1 Aurora Musgrave Research Farm	GEMN-0178/PHB47		GEMN-0178/PHB47	plot	2015_NYH2_plot_59	1	3	59	2	86	test	7/28/2015	110	16.5	92.2382079	238	10.5	82	8	82	7/28/2015	13	66			(Operator: janedoe, Time: )
2015	G2F	Genomes to Fields	2015_NYH2	G2F NYH2 in 2015	RCBD			P1 Aurora Musgrave Research Farm	REDEAR2-2-2-1-1-2-B-B-1-B10/LH195		REDEAR2-2-2-1-1-2-B-B-1-B10/LH195	plot	2015_NYH2_plot_6	1	1	6	1	50	test	8/6/2015	131	23.1	75.23923484	228	9.3	91	1	91	8/6/2015	17	57			(Operator: janedoe, Time: )
2015	G2F	Genomes to Fields	2015_NYH2	G2F NYH2 in 2015	RCBD			P1 Aurora Musgrave Research Farm	Z022E0025/PHZ51		Z022E0025/PHZ51	plot	2015_NYH2_plot_60	1	3	60	2	85	test	7/31/2015	103	17.5	135.3984301	242	15.6	85	0	85	7/31/2015	0	60			(Operator: janedoe, Time: )
2015	G2F	Genomes to Fields	2015_NYH2	G2F NYH2 in 2015	RCBD			P1 Aurora Musgrave Research Farm	(LAMA2002-35-2-B-B-B-B_CG44)-1-3-B-1-1-B24-B5-B16/LH195		(LAMA2002-35-2-B-B-B-B_CG44)-1-3-B-1-1-B24-B5-B16/LH195	plot	2015_NYH2_plot_61	1	3	61	2	84	test		109	26.8	126.2961207	189	16.4		0			0	55			(Operator: janedoe, Time: )
2015	G2F	Genomes to Fields	2015_NYH2	G2F NYH2 in 2015	RCBD			P1 Aurora Musgrave Research Farm	NYH-055/PHB47		NYH-055/PHB47	plot	2015_NYH2_plot_62	1	3	62	2	83	test	7/28/2015	102	16.5	101.0227991	210	11.5	82	8	82	7/28/2015	1	64			(Operator: janedoe, Time: )
2015	G2F	Genomes to Fields	2015_NYH2	G2F NYH2 in 2015	RCBD			P1 Aurora Musgrave Research Farm	FS5424XRR		FS5424XRR	plot	2015_NYH2_plot_63	1	3	63	2	82	test	7/25/2015	97	15.9	174.2999666	223	19.7	79	0	78	7/24/2015	1	69			(Operator: janedoe, Time: )
2015	G2F	Genomes to Fields	2015_NYH2	G2F NYH2 in 2015	RCBD			P1 Aurora Musgrave Research Farm	SD101/LH82		SD101/LH82	plot	2015_NYH2_plot_64	1	3	64	2	81	test	7/25/2015	76	16.5	96.63050351	188	11	79	8	79	7/25/2015	7	58			(Operator: janedoe, Time: )
2015	G2F	Genomes to Fields	2015_NYH2	G2F NYH2 in 2015	RCBD			P1 Aurora Musgrave Research Farm	A672/PHZ51		A672/PHZ51	plot	2015_NYH2_plot_65	1	3	65	2	80	test	7/28/2015	111	15.3	111.3854606	243	12.5	82	1	82	7/28/2015	6	67			(Operator: janedoe, Time: )
2015	G2F	Genomes to Fields	2015_NYH2	G2F NYH2 in 2015	RCBD			P1 Aurora Musgrave Research Farm	PHG47/PHB47		PHG47/PHB47	plot	2015_NYH2_plot_66	1	3	66	2	79	test	7/23/2015	94	15.5	148.4595918	220	16.7	77	2	74	7/20/2015	3	63			(Operator: janedoe, Time: )
2015	G2F	Genomes to Fields	2015_NYH2	G2F NYH2 in 2015	RCBD			P1 Aurora Musgrave Research Farm	B119/LH82		B119/LH82	plot	2015_NYH2_plot_67	1	3	67	2	78	test	7/23/2015	112	16.4	87.95111697	203	10	77	0	77	7/23/2015	33	62			(Operator: janedoe, Time: )
2015	G2F	Genomes to Fields	2015_NYH2	G2F NYH2 in 2015	RCBD			P1 Aurora Musgrave Research Farm	NYH-240/PHB47		NYH-240/PHB47	plot	2015_NYH2_plot_68	1	3	68	2	77	test	7/25/2015	122	16.3	80.13125271	248	9.1	79	9	80	7/26/2015	35	65			(Operator: janedoe, Time: )
2015	G2F	Genomes to Fields	2015_NYH2	G2F NYH2 in 2015	RCBD			P1 Aurora Musgrave Research Farm	BSSSC0_038/LH82		BSSSC0_038/LH82	plot	2015_NYH2_plot_69	1	3	69	2	76	test	7/25/2015	114	16.9	113.6526216	209	13	79	0	78	7/24/2015	7	65			(Operator: janedoe, Time: )
2015	G2F	Genomes to Fields	2015_NYH2	G2F NYH2 in 2015	RCBD			P1 Aurora Musgrave Research Farm	TX714/PHZ51		TX714/PHZ51	plot	2015_NYH2_plot_7	1	1	7	1	51	test	7/28/2015	114	18.3	161.5901885	244	18.8	82	0	83	7/29/2015	2	69			(Operator: janedoe, Time: )
2015	G2F	Genomes to Fields	2015_NYH2	G2F NYH2 in 2015	RCBD			P1 Aurora Musgrave Research Farm	GEMS-0162/PHZ51		GEMS-0162/PHZ51	plot	2015_NYH2_plot_70	1	3	70	2	75	test	7/29/2015	130	17.3	187.9292336	282	21.6	83	0	84	7/30/2015	0	68			(Operator: janedoe, Time: )
2015	G2F	Genomes to Fields	2015_NYH2	G2F NYH2 in 2015	RCBD			P1 Aurora Musgrave Research Farm	LH51/LH195		LH51/LH195	plot	2015_NYH2_plot_71	1	3	71	2	74	test	7/30/2015	125	19.4	175.5256012	244	20.7	84	0	84	7/30/2015	0	56			(Operator: janedoe, Time: )
2015	G2F	Genomes to Fields	2015_NYH2	G2F NYH2 in 2015	RCBD			P1 Aurora Musgrave Research Farm	Z022E0059/LH185		Z022E0059/LH185	plot	2015_NYH2_plot_72	1	3	72	2	73	test	7/26/2015	92	17.5	135.3984301	236	15.6	80	0	80	7/26/2015	7	63			(Operator: janedoe, Time: )
2015	G2F	Genomes to Fields	2015_NYH2	G2F NYH2 in 2015	RCBD			P1 Aurora Musgrave Research Farm	LH145/PHZ51		LH145/PHZ51	plot	2015_NYH2_plot_73	1	3	73	2	72	test	7/27/2015	123	15.2	140.9574456	246	15.8	81	0	81	7/27/2015	1	67			(Operator: janedoe, Time: )
2015	G2F	Genomes to Fields	2015_NYH2	G2F NYH2 in 2015	RCBD			P1 Aurora Musgrave Research Farm	PHG39/PHN82		PHG39/PHN82	plot	2015_NYH2_plot_74	1	3	74	2	71	test	7/30/2015	103	19.3	156.2163332	225	18.4	84	0	85	7/31/2015	0	65			(Operator: janedoe, Time: )
2015	G2F	Genomes to Fields	2015_NYH2	G2F NYH2 in 2015	RCBD			P1 Aurora Musgrave Research Farm	M0262/LH185		M0262/LH185	plot	2015_NYH2_plot_75	1	3	75	2	70	test	7/30/2015	93	16.1	112.0987484	225	12.7	84	0	84	7/30/2015	0	48			(Operator: janedoe, Time: )
2015	G2F	Genomes to Fields	2015_NYH2	G2F NYH2 in 2015	RCBD			P1 Aurora Musgrave Research Farm	LH132/LH51		LH132/LH51	plot	2015_NYH2_plot_76	1	4	76	2	69	test	7/31/2015	127	19.8	162.8421243	248	19.3	85	0	85	7/31/2015	0	53			(Operator: janedoe, Time: )
2015	G2F	Genomes to Fields	2015_NYH2	G2F NYH2 in 2015	RCBD			P1 Aurora Musgrave Research Farm	MO44_LH145_0127/PHB47		MO44_LH145_0127/PHB47	plot	2015_NYH2_plot_77	1	4	77	2	68	test	7/23/2015	94	15.8	144.3892225	215	16.3	77	0	77	7/23/2015	3	62			(Operator: janedoe, Time: )
2015	G2F	Genomes to Fields	2015_NYH2	G2F NYH2 in 2015	RCBD			P1 Aurora Musgrave Research Farm	W10004_0216/LH82		W10004_0216/LH82	plot	2015_NYH2_plot_78	1	4	78	2	67	test	7/27/2015	102	15.9	183.1476806	233	20.7	81	0	81	7/27/2015	1	65			(Operator: janedoe, Time: )
2015	G2F	Genomes to Fields	2015_NYH2	G2F NYH2 in 2015	RCBD			P1 Aurora Musgrave Research Farm	PH207_PHG47-17/PHB47		PH207_PHG47-17/PHB47	plot	2015_NYH2_plot_79	1	4	79	2	66	test	7/26/2015	76	15.6	158.9390305	219	17.9	80	0	80	7/26/2015	3	60			(Operator: janedoe, Time: )
2015	G2F	Genomes to Fields	2015_NYH2	G2F NYH2 in 2015	RCBD			P1 Aurora Musgrave Research Farm	PHB47/LH195		PHB47/LH195	plot	2015_NYH2_plot_8	1	1	8	1	52	test	7/31/2015	104	17.2	72.30086797	211	8.3	85	1	85	7/31/2015	26	60			(Operator: janedoe, Time: )
2015	G2F	Genomes to Fields	2015_NYH2	G2F NYH2 in 2015	RCBD			P1 Aurora Musgrave Research Farm	CG108/CG102		CG108/CG102	plot	2015_NYH2_plot_80	1	4	80	2	65	test	7/18/2015	90	15.4	143.2950938	200	16.1	72	0	72	7/18/2015	0	68			(Operator: janedoe, Time: )
2015	G2F	Genomes to Fields	2015_NYH2	G2F NYH2 in 2015	RCBD			P1 Aurora Musgrave Research Farm	PHN11_PHW65_0323/LH195		PHN11_PHW65_0323/LH195	plot	2015_NYH2_plot_81	1	4	81	2	64	test	8/1/2015	103	19.2	147.9093713	213	17.4	86	0	86	8/1/2015	1	57			Variation within row at FT (Operator: janedoe, Time: )
2015	G2F	Genomes to Fields	2015_NYH2	G2F NYH2 in 2015	RCBD			P1 Aurora Musgrave Research Farm	BSSSC0_032/LH82		BSSSC0_032/LH82	plot	2015_NYH2_plot_82	1	4	82	2	63	test	7/27/2015	94	18	101.7960536	209	11.8	81	0	81	7/27/2015	9	63			Variation within row at FT (Operator: janedoe, Time: )
2015	G2F	Genomes to Fields	2015_NYH2	G2F NYH2 in 2015	RCBD			P1 Aurora Musgrave Research Farm	Z022E0149/LH185		Z022E0149/LH185	plot	2015_NYH2_plot_83	1	4	83	2	62	test	7/31/2015	73	16	137.8602197	234	15.6	85	0	85	7/31/2015	2	55			(Operator: janedoe, Time: )
2015	G2F	Genomes to Fields	2015_NYH2	G2F NYH2 in 2015	RCBD			P1 Aurora Musgrave Research Farm	B97/PHB47		B97/PHB47	plot	2015_NYH2_plot_84	1	4	84	2	61	test	7/29/2015	92	17.5	148.4175099	230	17.1	83	0	83	7/29/2015	0	59			(Operator: janedoe, Time: )
2015	G2F	Genomes to Fields	2015_NYH2	G2F NYH2 in 2015	RCBD			P1 Aurora Musgrave Research Farm	CG119/CG102		CG119/CG102	plot	2015_NYH2_plot_85	1	4	85	2	60	test	7/21/2015	61	15.4	51.62183502	159	5.8	75	0	76	7/22/2015	0	31			(Operator: janedoe, Time: )
2015	G2F	Genomes to Fields	2015_NYH2	G2F NYH2 in 2015	RCBD			P1 Aurora Musgrave Research Farm	A679/PHZ51		A679/PHZ51	plot	2015_NYH2_plot_86	1	4	86	2	59	test	7/29/2015	102	17.3	156.6076946	234	18	83	0	83	7/29/2015	1	55			(Operator: janedoe, Time: )
2015	G2F	Genomes to Fields	2015_NYH2	G2F NYH2 in 2015	RCBD			P1 Aurora Musgrave Research Farm	LH82/LH195		LH82/LH195	plot	2015_NYH2_plot_87	1	4	87	2	58	test	8/1/2015	78	18.4	113.3180707	181	13.2	86	0	86	8/1/2015	0	35			(Operator: janedoe, Time: )
2015	G2F	Genomes to Fields	2015_NYH2	G2F NYH2 in 2015	RCBD			P1 Aurora Musgrave Research Farm	LH82_PHG47-1/PHB47		LH82_PHG47-1/PHB47	plot	2015_NYH2_plot_88	1	4	88	2	57	test	7/28/2015	63	16	117.5346745	205	13.3	82	3	82	7/28/2015	5	52			(Operator: janedoe, Time: )
2015	G2F	Genomes to Fields	2015_NYH2	G2F NYH2 in 2015	RCBD			P1 Aurora Musgrave Research Farm	CG118/CG44		CG118/CG44	plot	2015_NYH2_plot_89	1	4	89	2	56	test	7/18/2015	54	14.9	114.5973597	181	12.8	72	0	74	7/20/2015	0	63			(Operator: janedoe, Time: )
2015	G2F	Genomes to Fields	2015_NYH2	G2F NYH2 in 2015	RCBD			P1 Aurora Musgrave Research Farm	CG119/CG108		CG119/CG108	plot	2015_NYH2_plot_9	1	1	9	1	53	test	7/16/2015	79	15	125.1935756	172	14	70	1	72	7/18/2015	1	65			(Operator: janedoe, Time: )
2015	G2F	Genomes to Fields	2015_NYH2	G2F NYH2 in 2015	RCBD			P1 Aurora Musgrave Research Farm	NYH-061/PHB47		NYH-061/PHB47	plot	2015_NYH2_plot_90	1	4	90	2	55	test	7/26/2015	86	17.9	114.0124216	222	13.2	80	7	80	7/26/2015	9	70			(Operator: janedoe, Time: )
2015	G2F	Genomes to Fields	2015_NYH2	G2F NYH2 in 2015	RCBD			P1 Aurora Musgrave Research Farm	GEMS-0146/PHZ51		GEMS-0146/PHZ51	plot	2015_NYH2_plot_91	1	4	91	2	54	test	7/28/2015	129	16.4	173.2637004	263	19.7	82	0	83	7/29/2015	0	68			(Operator: janedoe, Time: )
2015	G2F	Genomes to Fields	2015_NYH2	G2F NYH2 in 2015	RCBD			P1 Aurora Musgrave Research Farm	PHKE6/LH82		PHKE6/LH82	plot	2015_NYH2_plot_92	1	4	92	2	53	test	7/25/2015	71	16.2	108.4386774	176	12.3	79	1	79	7/25/2015	7	70			(Operator: janedoe, Time: )
2015	G2F	Genomes to Fields	2015_NYH2	G2F NYH2 in 2015	RCBD			P1 Aurora Musgrave Research Farm	Z022E0095/PHZ51		Z022E0095/PHZ51	plot	2015_NYH2_plot_93	1	4	93	2	52	test	7/29/2015	87	17.8	137.5004197	244	15.9	83	0	84	7/30/2015	5	68			(Operator: janedoe, Time: )
2015	G2F	Genomes to Fields	2015_NYH2	G2F NYH2 in 2015	RCBD			P1 Aurora Musgrave Research Farm	NYH-052/PHB47		NYH-052/PHB47	plot	2015_NYH2_plot_94	1	4	94	2	51	test	7/26/2015	82	15.4	43.61155027	214	4.9	80	0	80	7/26/2015	34	64			(Operator: janedoe, Time: )
2015	G2F	Genomes to Fields	2015_NYH2	G2F NYH2 in 2015	RCBD			P1 Aurora Musgrave Research Farm	PHG39/PHM49		PHG39/PHM49	plot	2015_NYH2_plot_95	1	4	95	2	50	test	7/30/2015	113	19.1	132.7725211	229	15.6	84	0	84	7/30/2015	1	66			(Operator: janedoe, Time: )
2015	G2F	Genomes to Fields	2015_NYH2	G2F NYH2 in 2015	RCBD			P1 Aurora Musgrave Research Farm	CG120/LH82		CG120/LH82	plot	2015_NYH2_plot_96	1	4	96	2	49	test	7/22/2015	87	15.7	136.5788266	190	15.4	76	0	76	7/22/2015	0	68			(Operator: janedoe, Time: )
2015	G2F	Genomes to Fields	2015_NYH2	G2F NYH2 in 2015	RCBD			P1 Aurora Musgrave Research Farm	NYH-251/PHB47		NYH-251/PHB47	plot	2015_NYH2_plot_97	1	4	97	2	48	test	7/26/2015	110	17.3	120.935942	237	13.9	80	0	77	7/23/2015	21	67			(Operator: janedoe, Time: )
2015	G2F	Genomes to Fields	2015_NYH2	G2F NYH2 in 2015	RCBD			P1 Aurora Musgrave Research Farm	CG60/PHB47		CG60/PHB47	plot	2015_NYH2_plot_98	1	4	98	2	47	test	7/22/2015	83	15.6	109.215088	196	12.3	76	1	76	7/22/2015	3	60			(Operator: janedoe, Time: )
2015	G2F	Genomes to Fields	2015_NYH2	G2F NYH2 in 2015	RCBD			P1 Aurora Musgrave Research Farm	W10005_0107/PHB47		W10005_0107/PHB47	plot	2015_NYH2_plot_99	1	4	99	2	46	test	7/25/2015	90	16.3	53.71435621	213	6.1	79	3	79	7/25/2015	7	67			(Operator: janedoe, Time: )
2015	G2F	Genomes to Fields	2015_NYH3	G2F NYH3 in 2015	RCBD			P1 Aurora Musgrave Research Farm	SD101/LH82		SD101/LH82	plot	2015_NYH3_plot_1	1	1	1	1	1	test	8/2/2015	98	17.7	134.2043569	184	15.5	71	0	71	8/2/2015	9	63			(Operator: janedoe, Time: )
2015	G2F	Genomes to Fields	2015_NYH3	G2F NYH3 in 2015	RCBD			P1 Aurora Musgrave Research Farm	PB80/PHZ51		PB80/PHZ51	plot	2015_NYH3_plot_10	1	1	10	10	1	test	8/8/2015	119	18.7	59.87198644	218	7	77	0	80	8/11/2015	11	61			(Operator: janedoe, Time: )
2015	G2F	Genomes to Fields	2015_NYH3	G2F NYH3 in 2015	RCBD			P1 Aurora Musgrave Research Farm	PH207_PHG47-13/PHB47		PH207_PHG47-13/PHB47	plot	2015_NYH3_plot_100	1	4	100	21	4	test	8/4/2015	119	16.6	121.0821765	241	13.8	73	0	74	8/5/2015	5	68			(Operator: janedoe, Time: )
2015	G2F	Genomes to Fields	2015_NYH3	G2F NYH3 in 2015	RCBD			P1 Aurora Musgrave Research Farm	LH74/PHN82		LH74/PHN82	plot	2015_NYH3_plot_101	1	5	101	20	4	test	8/8/2015	93	19	100.5546383	207	11.8	77	0	77	8/8/2015	3	68			(Operator: janedoe, Time: )
2015	G2F	Genomes to Fields	2015_NYH3	G2F NYH3 in 2015	RCBD			P1 Aurora Musgrave Research Farm	PHG39/PHM49		PHG39/PHM49	plot	2015_NYH3_plot_102	1	5	102	19	4	test	8/12/2015	117	20.2	177.9810785	222	21.2	81	0	81	8/12/2015	0	64			(Operator: janedoe, Time: )
2015	G2F	Genomes to Fields	2015_NYH3	G2F NYH3 in 2015	RCBD			P1 Aurora Musgrave Research Farm	CGR03/LH82		CGR03/LH82	plot	2015_NYH3_plot_103	1	5	103	18	4	test	8/2/2015	103	15.9	112.3659683	210	12.7	71	0	69	7/31/2015	6	67			(Operator: janedoe, Time: )
2015	G2F	Genomes to Fields	2015_NYH3	G2F NYH3 in 2015	RCBD			P1 Aurora Musgrave Research Farm	LH82_PHG47-9/PHB47		LH82_PHG47-9/PHB47	plot	2015_NYH3_plot_104	1	5	104	17	4	test	7/31/2015	92	15.6	87.90482691	221	9.9	69	0	68	7/30/2015	47	73			(Operator: janedoe, Time: )
2015	G2F	Genomes to Fields	2015_NYH3	G2F NYH3 in 2015	RCBD			P1 Aurora Musgrave Research Farm	CG108/CGR01		CG108/CGR01	plot	2015_NYH3_plot_105	1	5	105	16	4	test	7/27/2015	115	14.7	78.07344906	226	8.7	65	0	64	7/26/2015	39	68			(Operator: janedoe, Time: )
2015	G2F	Genomes to Fields	2015_NYH3	G2F NYH3 in 2015	RCBD			P1 Aurora Musgrave Research Farm	NYH-128/PHB47		NYH-128/PHB47	plot	2015_NYH3_plot_106	1	5	106	15	4	test	8/1/2015	118	16.4	60.68627071	231	6.9	70	0	69	7/31/2015	14	66			(Operator: janedoe, Time: )
2015	G2F	Genomes to Fields	2015_NYH3	G2F NYH3 in 2015	RCBD			P1 Aurora Musgrave Research Farm	B37/H95		B37/H95	plot	2015_NYH3_plot_107	1	5	107	14	4	test	8/6/2015	135	18.4	54.94209489	251	6.4	75	2	77	8/8/2015	52	70			(Operator: janedoe, Time: )
2015	G2F	Genomes to Fields	2015_NYH3	G2F NYH3 in 2015	RCBD			P1 Aurora Musgrave Research Farm	W10008_0042/PHB47		W10008_0042/PHB47	plot	2015_NYH3_plot_108	1	5	108	13	4	test	7/31/2015	111	18.2	104.9900678	235	12.2	69	0	68	7/30/2015	37	65			(Operator: janedoe, Time: )
2015	G2F	Genomes to Fields	2015_NYH3	G2F NYH3 in 2015	RCBD			P1 Aurora Musgrave Research Farm	W10001_0018/PHB47		W10001_0018/PHB47	plot	2015_NYH3_plot_109	1	5	109	12	4	test	7/30/2015	133	16.4	118.7340079	245	13.5	68	2	69	7/31/2015	55	65			(Operator: janedoe, Time: )
2015	G2F	Genomes to Fields	2015_NYH3	G2F NYH3 in 2015	RCBD			P1 Aurora Musgrave Research Farm	PHW52/TX205		PHW52/TX205	plot	2015_NYH3_plot_11	1	1	11	11	1	test	8/12/2015	110	23.5	106.2356913	223	13.2	81	0	81	8/12/2015	17	61			(Operator: janedoe, Time: )
2015	G2F	Genomes to Fields	2015_NYH3	G2F NYH3 in 2015	RCBD			P1 Aurora Musgrave Research Farm	CG108/LH162		CG108/LH162	plot	2015_NYH3_plot_110	1	5	110	11	4	test	7/26/2015	98	15.2	121.3304595	211	13.6	64	0	64	7/26/2015	19	68			(Operator: janedoe, Time: )
2015	G2F	Genomes to Fields	2015_NYH3	G2F NYH3 in 2015	RCBD			P1 Aurora Musgrave Research Farm	CG120/PHZ51		CG120/PHZ51	plot	2015_NYH3_plot_111	1	5	111	10	4	test	8/2/2015	128	15.9	138.024339	248	15.6	71	0	70	8/1/2015	0	70			(Operator: janedoe, Time: )
2015	G2F	Genomes to Fields	2015_NYH3	G2F NYH3 in 2015	RCBD			P1 Aurora Musgrave Research Farm	EX4104		EX4104	plot	2015_NYH3_plot_112	1	5	112	9	4	test	8/2/2015	111	15	126.9820552	211	14.2	71	0	70	8/1/2015	19	66			(Operator: janedoe, Time: )
2015	G2F	Genomes to Fields	2015_NYH3	G2F NYH3 in 2015	RCBD			P1 Aurora Musgrave Research Farm	B73/TX205		B73/TX205	plot	2015_NYH3_plot_113	1	5	113	8	4	test	8/12/2015	149	23.7	165.3586204	261	20.6	81	0	81	8/12/2015	13	68			(Operator: janedoe, Time: )
2015	G2F	Genomes to Fields	2015_NYH3	G2F NYH3 in 2015	RCBD			P1 Aurora Musgrave Research Farm	PHN11_OH43_0088/PHB47		PHN11_OH43_0088/PHB47	plot	2015_NYH3_plot_114	1	5	114	7	4	test	8/6/2015	114	20.2	93.18820621	240	11.1	75	0	75	8/6/2015	15	59			(Operator: janedoe, Time: )
2015	G2F	Genomes to Fields	2015_NYH3	G2F NYH3 in 2015	RCBD			P1 Aurora Musgrave Research Farm	BSSSC0_048/LH82		BSSSC0_048/LH82	plot	2015_NYH3_plot_115	1	5	115	6	4	test	8/4/2015	102	17.9	83.78185529	209	9.7	73	1	74	8/5/2015	13	51			(Operator: janedoe, Time: )
2015	G2F	Genomes to Fields	2015_NYH3	G2F NYH3 in 2015	RCBD			P1 Aurora Musgrave Research Farm	M0118/LH185		M0118/LH185	plot	2015_NYH3_plot_116	1	5	116	5	4	test	8/4/2015	111	21.9	165.1513671	223	20.1	73	0	73	8/4/2015	0	52			(Operator: janedoe, Time: )
2015	G2F	Genomes to Fields	2015_NYH3	G2F NYH3 in 2015	RCBD			P1 Aurora Musgrave Research Farm	CG104/PHB47		CG104/PHB47	plot	2015_NYH3_plot_117	1	5	117	4	4	test	7/30/2015	120	15.2	120.4383238	233	13.5	68	0	68	7/30/2015	9	56			(Operator: janedoe, Time: )
2015	G2F	Genomes to Fields	2015_NYH3	G2F NYH3 in 2015	RCBD			P1 Aurora Musgrave Research Farm	B14A/MO17		B14A/MO17	plot	2015_NYH3_plot_118	1	5	118	3	4	test	8/6/2015	146	18.6	144.7258775	261	16.9	75	0	76	8/7/2015	5	53			(Operator: janedoe, Time: )
2015	G2F	Genomes to Fields	2015_NYH3	G2F NYH3 in 2015	RCBD			P1 Aurora Musgrave Research Farm	LH82_PHG47-24/PHB47		LH82_PHG47-24/PHB47	plot	2015_NYH3_plot_119	1	5	119	2	4	test	8/4/2015	94	18.2	82.61513533	213	9.6	73	0	72	8/3/2015	15	66			(Operator: janedoe, Time: )
2015	G2F	Genomes to Fields	2015_NYH3	G2F NYH3 in 2015	RCBD			P1 Aurora Musgrave Research Farm	CG65/LH185		CG65/LH185	plot	2015_NYH3_plot_12	1	1	12	12	1	test	8/3/2015	102	16.9	111.9041197	207	12.8	72	0	71	8/2/2015	6	56			(Operator: janedoe, Time: )
2015	G2F	Genomes to Fields	2015_NYH3	G2F NYH3 in 2015	RCBD			P1 Aurora Musgrave Research Farm	PHN11_PHG47_0251/PHB47		PHN11_PHG47_0251/PHB47	plot	2015_NYH3_plot_120	1	5	120	1	4	test	8/4/2015	105	17.1	138.6713478	220	15.9	73	0	72	8/3/2015	2	66			(Operator: janedoe, Time: )
2015	G2F	Genomes to Fields	2015_NYH3	G2F NYH3 in 2015	RCBD			P1 Aurora Musgrave Research Farm	PHW52/PHM49		PHW52/PHM49	plot	2015_NYH3_plot_121	1	5	121	1	5	test	8/12/2015	102	22.3	186.3764124	212	22.8	81	0	81	8/12/2015	0	63			(Operator: janedoe, Time: )
2015	G2F	Genomes to Fields	2015_NYH3	G2F NYH3 in 2015	RCBD			P1 Aurora Musgrave Research Farm	LH82_PH207-23/PHB47		LH82_PH207-23/PHB47	plot	2015_NYH3_plot_122	1	5	122	2	5	test	8/5/2015	100	17.2	143.7306412	203	16.5	74	0	72	8/3/2015	1	64			(Operator: janedoe, Time: )
2015	G2F	Genomes to Fields	2015_NYH3	G2F NYH3 in 2015	RCBD			P1 Aurora Musgrave Research Farm	NYH-211/PHB47		NYH-211/PHB47	plot	2015_NYH3_plot_123	1	5	123	3	5	test	8/4/2015	122	17.1	113.3790894	224	13	73	0	73	8/4/2015	15	56			(Operator: janedoe, Time: )
2015	G2F	Genomes to Fields	2015_NYH3	G2F NYH3 in 2015	RCBD			P1 Aurora Musgrave Research Farm	B14A/OH43		B14A/OH43	plot	2015_NYH3_plot_124	1	5	124	4	5	test	8/9/2015	137	19.5	105.0153169	241	12.4	78	0	81	8/12/2015	11	66			(Operator: janedoe, Time: )
2015	G2F	Genomes to Fields	2015_NYH3	G2F NYH3 in 2015	RCBD			P1 Aurora Musgrave Research Farm	LH195/LH185		LH195/LH185	plot	2015_NYH3_plot_125	1	5	125	5	5	test	8/9/2015	108	20.4	169.998147	224	20.3	78	0	79	8/10/2015	1	65			(Operator: janedoe, Time: )
2015	G2F	Genomes to Fields	2015_NYH3	G2F NYH3 in 2015	RCBD			P1 Aurora Musgrave Research Farm	M0143/LH82		M0143/LH82	plot	2015_NYH3_plot_126	1	6	126	6	5	test	8/5/2015	109	22.8	127.5122869	195	15.7	74	0	75	8/6/2015	10	52			(Operator: janedoe, Time: )
2015	G2F	Genomes to Fields	2015_NYH3	G2F NYH3 in 2015	RCBD			P1 Aurora Musgrave Research Farm	LH82_PH207-11/PHB47		LH82_PH207-11/PHB47	plot	2015_NYH3_plot_127	1	6	127	7	5	test	8/4/2015	112	17.7	138.5335297	211	16	73	0	71	8/2/2015	0	61			(Operator: janedoe, Time: )
2015	G2F	Genomes to Fields	2015_NYH3	G2F NYH3 in 2015	RCBD			P1 Aurora Musgrave Research Farm	PHN11_OH43_0036/LH185		PHN11_OH43_0036/LH185	plot	2015_NYH3_plot_128	1	6	128	8	5	test	8/6/2015	68	21	126.3297862	197	15.2	75	0	74	8/5/2015	1	66			(Operator: janedoe, Time: )
2015	G2F	Genomes to Fields	2015_NYH3	G2F NYH3 in 2015	RCBD			P1 Aurora Musgrave Research Farm	CG118/LH198		CG118/LH198	plot	2015_NYH3_plot_129	1	6	129	9	5	test	8/5/2015	90	17.3	133.1165404	215	15.3	74	0	74	8/5/2015	1	50			(Operator: janedoe, Time: )
2015	G2F	Genomes to Fields	2015_NYH3	G2F NYH3 in 2015	RCBD			P1 Aurora Musgrave Research Farm	OH43/PHB47		OH43/PHB47	plot	2015_NYH3_plot_13	1	1	13	13	1	test	8/1/2015	86	17.3	60.90299236	214	7	70	0	69	7/31/2015	41	65			(Operator: janedoe, Time: )
2015	G2F	Genomes to Fields	2015_NYH3	G2F NYH3 in 2015	RCBD			P1 Aurora Musgrave Research Farm	A641/PHZ51		A641/PHZ51	plot	2015_NYH3_plot_130	1	6	130	10	5	test	8/4/2015	114	16.3	110.9509653	222	12.6	73	1	72	8/3/2015	7	58			(Operator: janedoe, Time: )
2015	G2F	Genomes to Fields	2015_NYH3	G2F NYH3 in 2015	RCBD			P1 Aurora Musgrave Research Farm	CG110/LH82		CG110/LH82	plot	2015_NYH3_plot_131	1	6	131	11	5	test	7/30/2015	92	16	103.3951648	198	11.7	68	0	68	7/30/2015	17	63			(Operator: janedoe, Time: )
2015	G2F	Genomes to Fields	2015_NYH3	G2F NYH3 in 2015	RCBD			P1 Aurora Musgrave Research Farm	CG65/LH82		CG65/LH82	plot	2015_NYH3_plot_132	1	6	132	12	5	test	8/2/2015	97	15.4	104.1337017	213	11.7	71	0	68	7/30/2015	4	72			(Operator: janedoe, Time: )
2015	G2F	Genomes to Fields	2015_NYH3	G2F NYH3 in 2015	RCBD			P1 Aurora Musgrave Research Farm	B118/PHB47		B118/PHB47	plot	2015_NYH3_plot_133	1	6	133	13	5	test	8/2/2015	142	18.3	122.0521637	252	14.2	71	0	72	8/3/2015	16	69			(Operator: janedoe, Time: )
2015	G2F	Genomes to Fields	2015_NYH3	G2F NYH3 in 2015	RCBD			P1 Aurora Musgrave Research Farm	W10001_0031/PHB47		W10001_0031/PHB47	plot	2015_NYH3_plot_134	1	6	134	14	5	test	7/31/2015	113	17.8	55.34608088	240	6.4	69	0	71	8/2/2015	45	67			(Operator: janedoe, Time: )
2015	G2F	Genomes to Fields	2015_NYH3	G2F NYH3 in 2015	RCBD			P1 Aurora Musgrave Research Farm	PHB47/PHZ51		PHB47/PHZ51	plot	2015_NYH3_plot_135	1	6	135	15	5	test	8/3/2015	144	15.5	94.23183669	251	10.6	72	1	70	8/1/2015	31	69			(Operator: janedoe, Time: )
2015	G2F	Genomes to Fields	2015_NYH3	G2F NYH3 in 2015	RCBD			P1 Aurora Musgrave Research Farm	PHZ51/LH195		PHZ51/LH195	plot	2015_NYH3_plot_136	1	6	136	16	5	test	8/7/2015	108	17.5	88.52974274	222	10.2	76	1	75	8/6/2015	3	67			(Operator: janedoe, Time: )
2015	G2F	Genomes to Fields	2015_NYH3	G2F NYH3 in 2015	RCBD			P1 Aurora Musgrave Research Farm	BSSSC0_038/PHZ51		BSSSC0_038/PHZ51	plot	2015_NYH3_plot_137	1	6	137	17	5	test	8/5/2015	125	17.1	75.87677523	225	8.7	74	0	72	8/3/2015	41	63			(Operator: janedoe, Time: )
2015	G2F	Genomes to Fields	2015_NYH3	G2F NYH3 in 2015	RCBD			P1 Aurora Musgrave Research Farm	LH198/PHZ51		LH198/PHZ51	plot	2015_NYH3_plot_138	1	6	138	18	5	test	8/6/2015	134	17.5	121.5114116	262	14	75	0	74	8/5/2015	15	67			(Operator: janedoe, Time: )
2015	G2F	Genomes to Fields	2015_NYH3	G2F NYH3 in 2015	RCBD			P1 Aurora Musgrave Research Farm	W10004_0032/PHZ51		W10004_0032/PHZ51	plot	2015_NYH3_plot_139	1	6	139	19	5	test	8/3/2015	117	15.9	55.74059845	223	6.3	72	0	70	8/1/2015	35	63			(Operator: janedoe, Time: )
2015	G2F	Genomes to Fields	2015_NYH3	G2F NYH3 in 2015	RCBD			P1 Aurora Musgrave Research Farm	PHN11_PHW65_0015/LH195		PHN11_PHW65_0015/LH195	plot	2015_NYH3_plot_14	1	1	14	14	1	test	8/6/2015	105	19.2	160.6601791	204	18.9	75	0	74	8/5/2015	4	62			(Operator: janedoe, Time: )
2015	G2F	Genomes to Fields	2015_NYH3	G2F NYH3 in 2015	RCBD			P1 Aurora Musgrave Research Farm	W10001_0007/PHB47		W10001_0007/PHB47	plot	2015_NYH3_plot_140	1	6	140	20	5	test	8/2/2015	128	17.2	62.71882523	221	7.2	71	3	72	8/3/2015	56	70			(Operator: janedoe, Time: )
2015	G2F	Genomes to Fields	2015_NYH3	G2F NYH3 in 2015	RCBD			P1 Aurora Musgrave Research Farm	A634/LH82		A634/LH82	plot	2015_NYH3_plot_141	1	6	141	21	5	test	7/31/2015	93	16.6	104.411442	188	11.9	69	0	69	7/31/2015	20	65			(Operator: janedoe, Time: )
2015	G2F	Genomes to Fields	2015_NYH3	G2F NYH3 in 2015	RCBD			P1 Aurora Musgrave Research Farm	M0030/LH185		M0030/LH185	plot	2015_NYH3_plot_142	1	6	142	22	5	test	8/4/2015	103	19.1	163.4123337	215	19.2	73	1	74	8/5/2015	2	65			(Operator: janedoe, Time: )
2015	G2F	Genomes to Fields	2015_NYH3	G2F NYH3 in 2015	RCBD			P1 Aurora Musgrave Research Farm	A641/LH82		A641/LH82	plot	2015_NYH3_plot_143	1	6	143	23	5	test	7/29/2015	91	15.8	68.20840571	184	7.7	67	0	66	7/28/2015	36	68			(Operator: janedoe, Time: )
2015	G2F	Genomes to Fields	2015_NYH3	G2F NYH3 in 2015	RCBD			P1 Aurora Musgrave Research Farm	LH82_PH207-20/PHB47		LH82_PH207-20/PHB47	plot	2015_NYH3_plot_144	1	6	144	24	5	test	7/30/2015	89	17.1	144.7763757	204	16.6	68	0	69	7/31/2015	3	71			(Operator: janedoe, Time: )
2015	G2F	Genomes to Fields	2015_NYH3	G2F NYH3 in 2015	RCBD			P1 Aurora Musgrave Research Farm	TX303/LH82		TX303/LH82	plot	2015_NYH3_plot_145	1	6	145	25	5	test	8/8/2015	141	19.3	59.43012677	231	7	77	0	78	8/9/2015	33	63			(Operator: janedoe, Time: )
2015	G2F	Genomes to Fields	2015_NYH3	G2F NYH3 in 2015	RCBD			P1 Aurora Musgrave Research Farm	LH145/LH82		LH145/LH82	plot	2015_NYH3_plot_146	1	6	146	26	5	test	7/31/2015	106	15.8	80.60993403	205	9.1	69	0	70	8/1/2015	27	66			(Operator: janedoe, Time: )
2015	G2F	Genomes to Fields	2015_NYH3	G2F NYH3 in 2015	RCBD			P1 Aurora Musgrave Research Farm	LH82_PH207-18/PHB47		LH82_PH207-18/PHB47	plot	2015_NYH3_plot_147	1	6	147	27	5	test	8/4/2015	88	16.2	106.6754469	203	12.1	73	4	72	8/3/2015	5	66			(Operator: janedoe, Time: )
2015	G2F	Genomes to Fields	2015_NYH3	G2F NYH3 in 2015	RCBD			P1 Aurora Musgrave Research Farm	CG60/PHB47		CG60/PHB47	plot	2015_NYH3_plot_148	1	6	148	28	5	test	8/1/2015	98	16.4	111.6979186	195	12.7	70	1	70	8/1/2015	27	64			(Operator: janedoe, Time: )
2015	G2F	Genomes to Fields	2015_NYH3	G2F NYH3 in 2015	RCBD			P1 Aurora Musgrave Research Farm	W10004_0227/LH82		W10004_0227/LH82	plot	2015_NYH3_plot_149	1	6	149	29	5	test	8/5/2015	101	17.2	136.7618828	205	15.7	74	0	72	8/3/2015	8	68			(Operator: janedoe, Time: )
2015	G2F	Genomes to Fields	2015_NYH3	G2F NYH3 in 2015	RCBD			P1 Aurora Musgrave Research Farm	CG119/CG102		CG119/CG102	plot	2015_NYH3_plot_15	1	1	15	15	1	test	7/29/2015	68	15.4	78.32278417	159	8.8	67	0	67	7/29/2015	3	44			(Operator: janedoe, Time: )
2015	G2F	Genomes to Fields	2015_NYH3	G2F NYH3 in 2015	RCBD			P1 Aurora Musgrave Research Farm	EX3101		EX3101	plot	2015_NYH3_plot_150	1	6	150	30	5	test	8/4/2015	119	15.6	149.1718275	229	16.8	73	0	74	8/5/2015	2	63			(Operator: janedoe, Time: )
2015	G2F	Genomes to Fields	2015_NYH3	G2F NYH3 in 2015	RCBD			P1 Aurora Musgrave Research Farm	NYH-055/PHB47		NYH-055/PHB47	plot	2015_NYH3_plot_151	1	7	151	30	6	test	8/1/2015	125	17.7	99.57097447	231	11.5	70	0	69	7/31/2015	33	62			(Operator: janedoe, Time: )
2015	G2F	Genomes to Fields	2015_NYH3	G2F NYH3 in 2015	RCBD			P1 Aurora Musgrave Research Farm	CG123/PHB47		CG123/PHB47	plot	2015_NYH3_plot_152	1	7	152	29	6	test	7/31/2015	118	16.3	160.2625054	228	18.2	69	0	67	7/29/2015	7	66			(Operator: janedoe, Time: )
2015	G2F	Genomes to Fields	2015_NYH3	G2F NYH3 in 2015	RCBD			P1 Aurora Musgrave Research Farm	A672/LH82		A672/LH82	plot	2015_NYH3_plot_153	1	7	153	28	6	test	8/3/2015	98	16.5	109.8073904	205	12.5	72	0	70	8/1/2015	8	63			(Operator: janedoe, Time: )
2015	G2F	Genomes to Fields	2015_NYH3	G2F NYH3 in 2015	RCBD			P1 Aurora Musgrave Research Farm	PH207_PHG47-12/PHB47		PH207_PHG47-12/PHB47	plot	2015_NYH3_plot_154	1	7	154	27	6	test	8/4/2015	101	19.7	147.8388841	214	17.5	73	0	72	8/3/2015	1	67			(Operator: janedoe, Time: )
2015	G2F	Genomes to Fields	2015_NYH3	G2F NYH3 in 2015	RCBD			P1 Aurora Musgrave Research Farm	PHB47/LH195		PHB47/LH195	plot	2015_NYH3_plot_155	1	7	155	26	6	test	8/10/2015	117	18.6	119.8912594	222	14	79	0	76	8/7/2015	2	66			(Operator: janedoe, Time: )
2015	G2F	Genomes to Fields	2015_NYH3	G2F NYH3 in 2015	RCBD			P1 Aurora Musgrave Research Farm	B73/PHN82		B73/PHN82	plot	2015_NYH3_plot_156	1	7	156	25	6	test	8/5/2015	139	22.9	191.4262373	235	23.6	74	0	76	8/7/2015	4	67			(Operator: janedoe, Time: )
2015	G2F	Genomes to Fields	2015_NYH3	G2F NYH3 in 2015	RCBD			P1 Aurora Musgrave Research Farm	LH82_PHG47-15/PHB47		LH82_PHG47-15/PHB47	plot	2015_NYH3_plot_157	1	7	157	24	6	test	8/2/2015	114	18.7	104.3483192	246	12.2	71	0	69	7/31/2015	28	68			(Operator: janedoe, Time: )
2015	G2F	Genomes to Fields	2015_NYH3	G2F NYH3 in 2015	RCBD			P1 Aurora Musgrave Research Farm	LH82_PHG47-4/PHB47		LH82_PHG47-4/PHB47	plot	2015_NYH3_plot_158	1	7	158	23	6	test	7/31/2015	105	16.7	120.936994	221	13.8	69	3	67	7/29/2015	17	66			(Operator: janedoe, Time: )
2015	G2F	Genomes to Fields	2015_NYH3	G2F NYH3 in 2015	RCBD			P1 Aurora Musgrave Research Farm	CG108/CG111		CG108/CG111	plot	2015_NYH3_plot_159	1	7	159	22	6	test	7/26/2015	111	15.1	112.5416601	212	12.6	64	2	64	7/26/2015	15	62			(Operator: janedoe, Time: )
2015	G2F	Genomes to Fields	2015_NYH3	G2F NYH3 in 2015	RCBD			P1 Aurora Musgrave Research Farm	SD101/PHB47		SD101/PHB47	plot	2015_NYH3_plot_16	1	1	16	16	1	test	8/3/2015	106	17.7	84.85178694	181	9.8	72	1	72	8/3/2015	30	66			(Operator: janedoe, Time: )
2015	G2F	Genomes to Fields	2015_NYH3	G2F NYH3 in 2015	RCBD			P1 Aurora Musgrave Research Farm	CG122/PHB47		CG122/PHB47	plot	2015_NYH3_plot_160	1	7	160	21	6	test	7/30/2015	106	16.6	108.7984774	226	12.4	68	1	67	7/29/2015	3	36			(Operator: janedoe, Time: )
2015	G2F	Genomes to Fields	2015_NYH3	G2F NYH3 in 2015	RCBD			P1 Aurora Musgrave Research Farm	CG118/LH82		CG118/LH82	plot	2015_NYH3_plot_161	1	7	161	20	6	test	7/30/2015	83	16.5	159.0011012	186	18.1	68	1	67	7/29/2015	1	65			(Operator: janedoe, Time: )
2015	G2F	Genomes to Fields	2015_NYH3	G2F NYH3 in 2015	RCBD			P1 Aurora Musgrave Research Farm	CG118/CG44		CG118/CG44	plot	2015_NYH3_plot_162	1	7	162	19	6	test	7/28/2015	84	15	143.0783721	202	16	66	1	67	7/29/2015	1	63			(Operator: janedoe, Time: )
2015	G2F	Genomes to Fields	2015_NYH3	G2F NYH3 in 2015	RCBD			P1 Aurora Musgrave Research Farm	MO44_LH145_0138/LH185		MO44_LH145_0138/LH185	plot	2015_NYH3_plot_163	1	7	163	18	6	test	8/5/2015	84	16.6	164.0751232	221	18.7	74	0	72	8/3/2015	1	64			(Operator: janedoe, Time: )
2015	G2F	Genomes to Fields	2015_NYH3	G2F NYH3 in 2015	RCBD			P1 Aurora Musgrave Research Farm	PHN11_PHW65_0015/LH198		PHN11_PHW65_0015/LH198	plot	2015_NYH3_plot_164	1	7	164	17	6	test	8/6/2015	124	18.5	191.2042554	238	22.3	75	0	75	8/6/2015	1	68			(Operator: janedoe, Time: )
2015	G2F	Genomes to Fields	2015_NYH3	G2F NYH3 in 2015	RCBD			P1 Aurora Musgrave Research Farm	B14A/LH82		B14A/LH82	plot	2015_NYH3_plot_165	1	7	165	16	6	test	8/3/2015	115	16.3	73.96731019	211	8.4	72	0	70	8/1/2015	28	63			(Operator: janedoe, Time: )
2015	G2F	Genomes to Fields	2015_NYH3	G2F NYH3 in 2015	RCBD			P1 Aurora Musgrave Research Farm	PHG72/LH82		PHG72/LH82	plot	2015_NYH3_plot_166	1	7	166	15	6	test	7/31/2015	99	15.8	132.8735176	188	15	69	0	69	7/31/2015	0	68			(Operator: janedoe, Time: )
2015	G2F	Genomes to Fields	2015_NYH3	G2F NYH3 in 2015	RCBD			P1 Aurora Musgrave Research Farm	LH82_PHG47-2/PHB47		LH82_PHG47-2/PHB47	plot	2015_NYH3_plot_167	1	7	167	14	6	test	7/31/2015	106	15.7	143.6738306	225	16.2	69	0	68	7/30/2015	11	71			(Operator: janedoe, Time: )
2015	G2F	Genomes to Fields	2015_NYH3	G2F NYH3 in 2015	RCBD			P1 Aurora Musgrave Research Farm	CG102/PHZ51		CG102/PHZ51	plot	2015_NYH3_plot_168	1	7	168	13	6	test	7/31/2015	121	15.7	142.7869551	248	16.1	69	0	69	7/31/2015	8	69			(Operator: janedoe, Time: )
2015	G2F	Genomes to Fields	2015_NYH3	G2F NYH3 in 2015	RCBD			P1 Aurora Musgrave Research Farm	BSSSC0_023/PHZ51		BSSSC0_023/PHZ51	plot	2015_NYH3_plot_169	1	7	169	12	6	test	8/7/2015	110	20	73.22246102	218	8.7	76	0	80	8/11/2015	7	56			(Operator: janedoe, Time: )
2015	G2F	Genomes to Fields	2015_NYH3	G2F NYH3 in 2015	RCBD			P1 Aurora Musgrave Research Farm	CGR04/LH195		CGR04/LH195	plot	2015_NYH3_plot_17	1	1	17	17	1	test	8/5/2015	100	17.8	86.47825138	185	10	74	0	75	8/6/2015	22	65			(Operator: janedoe, Time: )
2015	G2F	Genomes to Fields	2015_NYH3	G2F NYH3 in 2015	RCBD			P1 Aurora Musgrave Research Farm	GEMN-0192/PHB47		GEMN-0192/PHB47	plot	2015_NYH3_plot_170	1	7	170	11	6	test	8/6/2015	94	17.3	108.7553435	216	12.5	75	0	74	8/5/2015	15	67			(Operator: janedoe, Time: )
2015	G2F	Genomes to Fields	2015_NYH3	G2F NYH3 in 2015	RCBD			P1 Aurora Musgrave Research Farm	F42/OH43		F42/OH43	plot	2015_NYH3_plot_171	1	7	171	10	6	test	8/12/2015	119	24.1	100.6114488	241	12.6	81	0	81	8/12/2015	11	62			(Operator: janedoe, Time: )
2015	G2F	Genomes to Fields	2015_NYH3	G2F NYH3 in 2015	RCBD			P1 Aurora Musgrave Research Farm	LH195/TX777		LH195/TX777	plot	2015_NYH3_plot_172	1	7	172	9	6	test	8/14/2015	125	21.3	74.51647865	239	9	83	0	83	8/14/2015	2	67			(Operator: janedoe, Time: )
2015	G2F	Genomes to Fields	2015_NYH3	G2F NYH3 in 2015	RCBD			P1 Aurora Musgrave Research Farm	PHRE1/LH82		PHRE1/LH82	plot	2015_NYH3_plot_173	1	7	173	8	6	test	7/31/2015	75	16.1	129.7520946	183	14.7	69	0	69	7/31/2015	8	69			(Operator: janedoe, Time: )
2015	G2F	Genomes to Fields	2015_NYH3	G2F NYH3 in 2015	RCBD			P1 Aurora Musgrave Research Farm	CG108/LH195		CG108/LH195	plot	2015_NYH3_plot_174	1	7	174	7	6	test	8/9/2015	93	20.2	101.5835401	202	12.1	78	0	78	8/9/2015	1	35			(Operator: janedoe, Time: )
2015	G2F	Genomes to Fields	2015_NYH3	G2F NYH3 in 2015	RCBD			P1 Aurora Musgrave Research Farm	CG108/PHB47		CG108/PHB47	plot	2015_NYH3_plot_175	1	7	175	6	6	test	8/1/2015	96	16.9	150.3711609	207	17.2	70	1	70	8/1/2015	3	69			(Operator: janedoe, Time: )
2015	G2F	Genomes to Fields	2015_NYH3	G2F NYH3 in 2015	RCBD			P1 Aurora Musgrave Research Farm	W10005_0029/PHB47		W10005_0029/PHB47	plot	2015_NYH3_plot_176	1	8	176	5	6	test	8/4/2015	114	16.9	124.1436328	236	14.2	73	2	72	8/3/2015	6	72			(Operator: janedoe, Time: )
2015	G2F	Genomes to Fields	2015_NYH3	G2F NYH3 in 2015	RCBD			P1 Aurora Musgrave Research Farm	SD101/PHZ51		SD101/PHZ51	plot	2015_NYH3_plot_177	1	8	177	4	6	test	8/6/2015	145	16.9	105.7843632	245	12.1	75	0	74	8/5/2015	17	62			(Operator: janedoe, Time: )
2015	G2F	Genomes to Fields	2015_NYH3	G2F NYH3 in 2015	RCBD			P1 Aurora Musgrave Research Farm	WF9/H95		WF9/H95	plot	2015_NYH3_plot_178	1	8	178	3	6	test	8/7/2015	119	20	116.1459727	246	13.8	76	0	77	8/8/2015	20	67			(Operator: janedoe, Time: )
2015	G2F	Genomes to Fields	2015_NYH3	G2F NYH3 in 2015	RCBD			P1 Aurora Musgrave Research Farm	MO44_PHG47_0072/PHB47		MO44_PHG47_0072/PHB47	plot	2015_NYH3_plot_179	1	8	179	2	6	test	8/4/2015	123	17.2	145.4728307	229	16.7	73	0	72	8/3/2015	3	66			(Operator: janedoe, Time: )
2015	G2F	Genomes to Fields	2015_NYH3	G2F NYH3 in 2015	RCBD			P1 Aurora Musgrave Research Farm	LH82_PH207-25/PHB47		LH82_PH207-25/PHB47	plot	2015_NYH3_plot_18	1	1	18	18	1	test	8/3/2015	86	15.9	113.2507397	183	12.8	72	0	72	8/3/2015	11	64			(Operator: janedoe, Time: )
2015	G2F	Genomes to Fields	2015_NYH3	G2F NYH3 in 2015	RCBD			P1 Aurora Musgrave Research Farm	PH207_PHG47-18/PHB47		PH207_PHG47-18/PHB47	plot	2015_NYH3_plot_180	1	8	180	1	6	test	8/2/2015	93	18.2	157.4851017	201	18.3	71	0	71	8/2/2015	0	59			(Operator: janedoe, Time: )
2015	G2F	Genomes to Fields	2015_NYH3	G2F NYH3 in 2015	RCBD			P1 Aurora Musgrave Research Farm	CG104/PHZ51		CG104/PHZ51	plot	2015_NYH3_plot_181	1	8	181	1	7	test	8/2/2015	97	15.6	117.2064359	204	13.2	71	0	71	8/2/2015	2	61			(Operator: janedoe, Time: )
2015	G2F	Genomes to Fields	2015_NYH3	G2F NYH3 in 2015	RCBD			P1 Aurora Musgrave Research Farm	PHG39/PHG35		PHG39/PHG35	plot	2015_NYH3_plot_182	1	8	182	2	7	test	8/8/2015	121	17.8	145.2834623	223	16.8	77	0	76	8/7/2015	2	66			(Operator: janedoe, Time: )
2015	G2F	Genomes to Fields	2015_NYH3	G2F NYH3 in 2015	RCBD			P1 Aurora Musgrave Research Farm	GEMS-0150/LH82		GEMS-0150/LH82	plot	2015_NYH3_plot_183	1	8	183	3	7	test	8/5/2015	119	18.6	108.7584996	224	12.7	74	0	74	8/5/2015	0	59			(Operator: janedoe, Time: )
2015	G2F	Genomes to Fields	2015_NYH3	G2F NYH3 in 2015	RCBD			P1 Aurora Musgrave Research Farm	BSSSC0_048/PHZ51		BSSSC0_048/PHZ51	plot	2015_NYH3_plot_184	1	8	184	4	7	test	8/9/2015	140	19.2	62.90398548	242	7.4	78	0	81	8/12/2015	23	63			(Operator: janedoe, Time: )
2015	G2F	Genomes to Fields	2015_NYH3	G2F NYH3 in 2015	RCBD			P1 Aurora Musgrave Research Farm	CG102/LH82		CG102/LH82	plot	2015_NYH3_plot_185	1	8	185	5	7	test	7/31/2015	84	17.3	110.495429	197	12.7	69	0	69	7/31/2015	0	67			(Operator: janedoe, Time: )
2015	G2F	Genomes to Fields	2015_NYH3	G2F NYH3 in 2015	RCBD			P1 Aurora Musgrave Research Farm	LH195/PHZ51		LH195/PHZ51	plot	2015_NYH3_plot_186	1	8	186	6	7	test	8/14/2015	118	22.6	81.42842648	223	10	83	0	83	8/14/2015	3	69			(Operator: janedoe, Time: )
2015	G2F	Genomes to Fields	2015_NYH3	G2F NYH3 in 2015	RCBD			P1 Aurora Musgrave Research Farm	CGX333/LH198		CGX333/LH198	plot	2015_NYH3_plot_187	1	8	187	7	7	test	8/12/2015	101	20.5	97.01976085	197	11.6	81	1	81	8/12/2015	6	53			(Operator: janedoe, Time: )
2015	G2F	Genomes to Fields	2015_NYH3	G2F NYH3 in 2015	RCBD			P1 Aurora Musgrave Research Farm	CG119/PHZ51		CG119/PHZ51	plot	2015_NYH3_plot_188	1	8	188	8	7	test	8/4/2015	109	15.9	114.1355111	209	12.9	73	0	72	8/3/2015	1	61			(Operator: janedoe, Time: )
2015	G2F	Genomes to Fields	2015_NYH3	G2F NYH3 in 2015	RCBD			P1 Aurora Musgrave Research Farm	W10008_0037/PHB47		W10008_0037/PHB47	plot	2015_NYH3_plot_189	1	8	189	9	7	test	8/4/2015	99	18.1	134.4137142	209	15.6	73	0	73	8/4/2015	0	67			(Operator: janedoe, Time: )
2015	G2F	Genomes to Fields	2015_NYH3	G2F NYH3 in 2015	RCBD			P1 Aurora Musgrave Research Farm	LH82_PH207-4/PHB47		LH82_PH207-4/PHB47	plot	2015_NYH3_plot_19	1	1	19	19	1	test	8/1/2015	115	16.7	156.8675502	195	17.9	70	0	70	8/1/2015	2	71			(Operator: janedoe, Time: )
2015	G2F	Genomes to Fields	2015_NYH3	G2F NYH3 in 2015	RCBD			P1 Aurora Musgrave Research Farm	LH82_PHG47-22/PHB47		LH82_PHG47-22/PHB47	plot	2015_NYH3_plot_190	1	8	190	10	7	test	8/6/2015	84	16.7	122.6897041	187	14	75	0	73	8/4/2015	0	61			(Operator: janedoe, Time: )
2015	G2F	Genomes to Fields	2015_NYH3	G2F NYH3 in 2015	RCBD			P1 Aurora Musgrave Research Farm	CG119/CG108		CG119/CG108	plot	2015_NYH3_plot_191	1	8	191	11	7	test	7/29/2015	80	15.8	123.1294597	179	13.9	67	0	67	7/29/2015	0	63			(Operator: janedoe, Time: )
2015	G2F	Genomes to Fields	2015_NYH3	G2F NYH3 in 2015	RCBD			P1 Aurora Musgrave Research Farm	M0028/LH82		M0028/LH82	plot	2015_NYH3_plot_192	1	8	192	12	7	test	8/5/2015	81	16.8	104.1610549	195	11.9	74	0	75	8/6/2015	8	64			(Operator: janedoe, Time: )
2015	G2F	Genomes to Fields	2015_NYH3	G2F NYH3 in 2015	RCBD			P1 Aurora Musgrave Research Farm	CG127/PHZ51		CG127/PHZ51	plot	2015_NYH3_plot_193	1	8	193	13	7	test	7/31/2015	130	15.2	137.3889027	245	15.4	69	6	69	7/31/2015	0	70			(Operator: janedoe, Time: )
2015	G2F	Genomes to Fields	2015_NYH3	G2F NYH3 in 2015	RCBD			P1 Aurora Musgrave Research Farm	PHN11_LH145_0036/LH198		PHN11_LH145_0036/LH198	plot	2015_NYH3_plot_194	1	8	194	14	7	test	7/31/2015	93	18.6	146.4386098	223	17.1	69	0	71	8/2/2015	1	63			(Operator: janedoe, Time: )
2015	G2F	Genomes to Fields	2015_NYH3	G2F NYH3 in 2015	RCBD			P1 Aurora Musgrave Research Farm	PH207_PHG47-1/PHB47		PH207_PHG47-1/PHB47	plot	2015_NYH3_plot_195	1	8	195	15	7	test	8/1/2015	144	15.4	186.906644	267	21	70	0	70	8/1/2015	6	71			(Operator: janedoe, Time: )
2015	G2F	Genomes to Fields	2015_NYH3	G2F NYH3 in 2015	RCBD			P1 Aurora Musgrave Research Farm	PH207_PHG47-3/PHB47		PH207_PHG47-3/PHB47	plot	2015_NYH3_plot_196	1	8	196	16	7	test	8/3/2015	109	16.1	119.1600869	214	13.5	72	4	71	8/2/2015	7	66			(Operator: janedoe, Time: )
2015	G2F	Genomes to Fields	2015_NYH3	G2F NYH3 in 2015	RCBD			P1 Aurora Musgrave Research Farm	LH82_PH207-16/PHB47		LH82_PH207-16/PHB47	plot	2015_NYH3_plot_197	1	8	197	17	7	test	8/2/2015	99	15.7	128.5969472	208	14.5	71	0	70	8/1/2015	2	68			(Operator: janedoe, Time: )
2015	G2F	Genomes to Fields	2015_NYH3	G2F NYH3 in 2015	RCBD			P1 Aurora Musgrave Research Farm	CG119/CG44		CG119/CG44	plot	2015_NYH3_plot_198	1	8	198	18	7	test	7/29/2015	75	15	139.5014128	198	15.6	67	0	68	7/30/2015	2	65			(Operator: janedoe, Time: )
2015	G2F	Genomes to Fields	2015_NYH3	G2F NYH3 in 2015	RCBD			P1 Aurora Musgrave Research Farm	M0163/LH82		M0163/LH82	plot	2015_NYH3_plot_199	1	8	199	19	7	test	8/7/2015	94	18.4	90.13937443	191	10.5	76	0	75	8/6/2015	2	66			(Operator: janedoe, Time: )
2015	G2F	Genomes to Fields	2015_NYH3	G2F NYH3 in 2015	RCBD			P1 Aurora Musgrave Research Farm	PHN11_PHG47_0048/PHB47		PHN11_PHG47_0048/PHB47	plot	2015_NYH3_plot_2	1	1	2	2	1	test	8/2/2015	94	17.2	141.9884516	193	16.3	71	0	71	8/2/2015	0	67			(Operator: janedoe, Time: )
2015	G2F	Genomes to Fields	2015_NYH3	G2F NYH3 in 2015	RCBD			P1 Aurora Musgrave Research Farm	CG123/CG102		CG123/CG102	plot	2015_NYH3_plot_20	1	1	20	20	1	test	7/28/2015	97	15.3	85.54403377	205	9.6	66	0	66	7/28/2015	3	61			(Operator: janedoe, Time: )
2015	G2F	Genomes to Fields	2015_NYH3	G2F NYH3 in 2015	RCBD			P1 Aurora Musgrave Research Farm	LH82_PHG47-16/PHB47		LH82_PHG47-16/PHB47	plot	2015_NYH3_plot_200	1	8	200	20	7	test	8/5/2015	88	17	117.0086511	182	13.4	74	0	72	8/3/2015	2	64			(Operator: janedoe, Time: )
2015	G2F	Genomes to Fields	2015_NYH3	G2F NYH3 in 2015	RCBD			P1 Aurora Musgrave Research Farm	CG106/PHB47		CG106/PHB47	plot	2015_NYH3_plot_201	1	9	201	21	7	test	8/1/2015	97	15.7	138.3525776	218	15.6	70	7	71	8/2/2015	0	71			(Operator: janedoe, Time: )
2015	G2F	Genomes to Fields	2015_NYH3	G2F NYH3 in 2015	RCBD			P1 Aurora Musgrave Research Farm	PHG80/LH82		PHG80/LH82	plot	2015_NYH3_plot_202	1	9	202	22	7	test	8/2/2015	91	19.4	178.0694505	202	21	71	1	71	8/2/2015	0	67			(Operator: janedoe, Time: )
2015	G2F	Genomes to Fields	2015_NYH3	G2F NYH3 in 2015	RCBD			P1 Aurora Musgrave Research Farm	CG104/LH82		CG104/LH82	plot	2015_NYH3_plot_203	1	9	203	23	7	test	7/30/2015	102	15.8	135.530988	202	15.3	68	0	67	7/29/2015	2	64			(Operator: janedoe, Time: )
2015	G2F	Genomes to Fields	2015_NYH3	G2F NYH3 in 2015	RCBD			P1 Aurora Musgrave Research Farm	LH82_PHG47-18/PHB47		LH82_PHG47-18/PHB47	plot	2015_NYH3_plot_204	1	9	204	24	7	test	7/30/2015	112	17	161.5417944	231	18.5	68	0	66	7/28/2015	8	60			(Operator: janedoe, Time: )
2015	G2F	Genomes to Fields	2015_NYH3	G2F NYH3 in 2015	RCBD			P1 Aurora Musgrave Research Farm	GEMS-0148/PHZ51		GEMS-0148/PHZ51	plot	2015_NYH3_plot_205	1	9	205	25	7	test	8/6/2015	139	20.7	142.6607095	242	17.1	75	0	76	8/7/2015	1	66			(Operator: janedoe, Time: )
2015	G2F	Genomes to Fields	2015_NYH3	G2F NYH3 in 2015	RCBD			P1 Aurora Musgrave Research Farm	BSSSC0_029/PHZ51		BSSSC0_029/PHZ51	plot	2015_NYH3_plot_206	1	9	206	26	7	test	8/7/2015	155	17.9	135.6056833	255	15.7	76	0	76	8/7/2015	2	69			(Operator: janedoe, Time: )
2015	G2F	Genomes to Fields	2015_NYH3	G2F NYH3 in 2015	RCBD			P1 Aurora Musgrave Research Farm	A679/PHZ51		A679/PHZ51	plot	2015_NYH3_plot_207	1	9	207	27	7	test	8/5/2015	131	17.4	78.20916311	254	9	74	0	74	8/5/2015	28	61			(Operator: janedoe, Time: )
2015	G2F	Genomes to Fields	2015_NYH3	G2F NYH3 in 2015	RCBD			P1 Aurora Musgrave Research Farm	B73/PHG35		B73/PHG35	plot	2015_NYH3_plot_208	1	9	208	28	7	test	8/10/2015	137	20.9	165.6016432	251	19.9	79	0	78	8/9/2015	7	68			(Operator: janedoe, Time: )
2015	G2F	Genomes to Fields	2015_NYH3	G2F NYH3 in 2015	RCBD			P1 Aurora Musgrave Research Farm	W10004_0227/PHZ51		W10004_0227/PHZ51	plot	2015_NYH3_plot_209	1	9	209	29	7	test	8/7/2015	138	17.6	123.9647849	263	14.3	76	0	75	8/6/2015	15	65			(Operator: janedoe, Time: )
2015	G2F	Genomes to Fields	2015_NYH3	G2F NYH3 in 2015	RCBD			P1 Aurora Musgrave Research Farm	PHP02/PHB47		PHP02/PHB47	plot	2015_NYH3_plot_21	1	1	21	21	1	test	8/1/2015	111	17.8	147.8778099	213	17.1	70	0	70	8/1/2015	6	70			(Operator: janedoe, Time: )
2015	G2F	Genomes to Fields	2015_NYH3	G2F NYH3 in 2015	RCBD			P1 Aurora Musgrave Research Farm	FS6296VT3		FS6296VT3	plot	2015_NYH3_plot_210	1	9	210	30	7	test	8/6/2015	121	21	205.2859026	266	24.7	75	0	74	8/5/2015	0	66			(Operator: janedoe, Time: )
2015	G2F	Genomes to Fields	2015_NYH3	G2F NYH3 in 2015	RCBD			P1 Aurora Musgrave Research Farm	PHN11_LH145_0028/LH195		PHN11_LH145_0028/LH195	plot	2015_NYH3_plot_211	1	9	211	30	8	test	8/3/2015	105	17.9	153.7440231	227	17.8	72	0	72	8/3/2015	3	67			(Operator: janedoe, Time: )
2015	G2F	Genomes to Fields	2015_NYH3	G2F NYH3 in 2015	RCBD			P1 Aurora Musgrave Research Farm	PHN11_LH145_0028/PHB47		PHN11_LH145_0028/PHB47	plot	2015_NYH3_plot_212	1	9	212	29	8	test	8/1/2015	106	17.1	184.8951304	227	21.2	70	0	69	7/31/2015	1	66			(Operator: janedoe, Time: )
2015	G2F	Genomes to Fields	2015_NYH3	G2F NYH3 in 2015	RCBD			P1 Aurora Musgrave Research Farm	CG122/PHZ51		CG122/PHZ51	plot	2015_NYH3_plot_213	1	9	213	28	8	test	7/31/2015	113	16.2	153.4010558	240	17.4	69	0	69	7/31/2015	9	68			(Operator: janedoe, Time: )
2015	G2F	Genomes to Fields	2015_NYH3	G2F NYH3 in 2015	RCBD			P1 Aurora Musgrave Research Farm	BSSSC0_019/PHZ51		BSSSC0_019/PHZ51	plot	2015_NYH3_plot_214	1	9	214	27	8	test	8/12/2015	133	22.2	54.8389943	243	6.7	81	0			10	67			(Operator: janedoe, Time: )
2015	G2F	Genomes to Fields	2015_NYH3	G2F NYH3 in 2015	RCBD			P1 Aurora Musgrave Research Farm	M0052/LH185		M0052/LH185	plot	2015_NYH3_plot_215	1	9	215	26	8	test	8/6/2015	106	22.4	146.9499045	228	18	75	0	75	8/6/2015	0	67			(Operator: janedoe, Time: )
2015	G2F	Genomes to Fields	2015_NYH3	G2F NYH3 in 2015	RCBD			P1 Aurora Musgrave Research Farm	B73/PHZ51		B73/PHZ51	plot	2015_NYH3_plot_216	1	9	216	25	8	test	8/9/2015	130	21.6	153.4136804	258	18.6	78	0	78	8/9/2015	1	64			(Operator: janedoe, Time: )
2015	G2F	Genomes to Fields	2015_NYH3	G2F NYH3 in 2015	RCBD			P1 Aurora Musgrave Research Farm	CG60/CG110		CG60/CG110	plot	2015_NYH3_plot_217	1	9	217	24	8	test	7/27/2015	93	16.3	151.4568732	203	17.2	65	0	65	7/27/2015	7	70			(Operator: janedoe, Time: )
2015	G2F	Genomes to Fields	2015_NYH3	G2F NYH3 in 2015	RCBD			P1 Aurora Musgrave Research Farm	CG105/PHZ51		CG105/PHZ51	plot	2015_NYH3_plot_218	1	9	218	23	8	test	7/31/2015	113	15.8	166.5348088	237	18.8	69	0	69	7/31/2015	0	65			(Operator: janedoe, Time: )
2015	G2F	Genomes to Fields	2015_NYH3	G2F NYH3 in 2015	RCBD			P1 Aurora Musgrave Research Farm	PHN11_LH145_0085/PHB47		PHN11_LH145_0085/PHB47	plot	2015_NYH3_plot_219	1	9	219	22	8	test	8/2/2015	102	16.4	159.1915217	223	18.1	71	0	71	8/2/2015	4	56			(Operator: janedoe, Time: )
2015	G2F	Genomes to Fields	2015_NYH3	G2F NYH3 in 2015	RCBD			P1 Aurora Musgrave Research Farm	B37/C103		B37/C103	plot	2015_NYH3_plot_22	1	1	22	22	1	test	8/10/2015	124	23.4	58.82835597	216	7.3	79	2	84	8/15/2015	47	69			(Operator: janedoe, Time: )
2015	G2F	Genomes to Fields	2015_NYH3	G2F NYH3 in 2015	RCBD			P1 Aurora Musgrave Research Farm	PHG39/PHN82		PHG39/PHN82	plot	2015_NYH3_plot_220	1	9	220	21	8	test	8/12/2015	91	21.8	129.1640004	196	15.7	81	0	81	8/12/2015	2	66			(Operator: janedoe, Time: )
2015	G2F	Genomes to Fields	2015_NYH3	G2F NYH3 in 2015	RCBD			P1 Aurora Musgrave Research Farm	PH207_PHG47-2/PHB47		PH207_PHG47-2/PHB47	plot	2015_NYH3_plot_221	1	9	221	20	8	test	8/6/2015	88	18.4	97.86560652	192	11.4	75	1	73	8/4/2015	0	59			(Operator: janedoe, Time: )
2015	G2F	Genomes to Fields	2015_NYH3	G2F NYH3 in 2015	RCBD			P1 Aurora Musgrave Research Farm	W10001_0019/PHB47		W10001_0019/PHB47	plot	2015_NYH3_plot_222	1	9	222	19	8	test	8/2/2015	91	17.9	86.37304669	210	10	71	24	71	8/2/2015	8	63			(Operator: janedoe, Time: )
2015	G2F	Genomes to Fields	2015_NYH3	G2F NYH3 in 2015	RCBD			P1 Aurora Musgrave Research Farm	CG108/CG102		CG108/CG102	plot	2015_NYH3_plot_223	1	9	223	18	8	test	7/29/2015	95	15.3	153.2663938	220	17.2	67	1	67	7/29/2015	4	71			(Operator: janedoe, Time: )
2015	G2F	Genomes to Fields	2015_NYH3	G2F NYH3 in 2015	RCBD			P1 Aurora Musgrave Research Farm	PHG47/PHB47		PHG47/PHB47	plot	2015_NYH3_plot_224	1	9	224	17	8	test	8/2/2015	106	15.3	143.4644733	220	16.1	71	0	70	8/1/2015	7	70			(Operator: janedoe, Time: )
2015	G2F	Genomes to Fields	2015_NYH3	G2F NYH3 in 2015	RCBD			P1 Aurora Musgrave Research Farm	LH82/TX777		LH82/TX777	plot	2015_NYH3_plot_225	1	9	225	16	8	test	8/9/2015	137	27.9	87.23046488	238	11.5	78	0	78	8/9/2015	17	62			(Operator: janedoe, Time: )
2015	G2F	Genomes to Fields	2015_NYH3	G2F NYH3 in 2015	RCBD			P1 Aurora Musgrave Research Farm	2369/PHZ51		2369/PHZ51	plot	2015_NYH3_plot_226	1	10	226	15	8	test	8/6/2015	139	17.4	120.7897075	256	13.9	75	0	74	8/5/2015	16	70			(Operator: janedoe, Time: )
2015	G2F	Genomes to Fields	2015_NYH3	G2F NYH3 in 2015	RCBD			P1 Aurora Musgrave Research Farm	CG121/LH198		CG121/LH198	plot	2015_NYH3_plot_227	1	10	227	14	8	test	7/30/2015	100	17	160.6685955	227	18.4	68	0	68	7/30/2015	0	64			(Operator: janedoe, Time: )
2015	G2F	Genomes to Fields	2015_NYH3	G2F NYH3 in 2015	RCBD			P1 Aurora Musgrave Research Farm	M0001/LH82		M0001/LH82	plot	2015_NYH3_plot_228	1	10	228	13	8	test	8/3/2015	86	15.4	137.0648723	213	15.4	72	0	71	8/2/2015	1	68			(Operator: janedoe, Time: )
2015	G2F	Genomes to Fields	2015_NYH3	G2F NYH3 in 2015	RCBD			P1 Aurora Musgrave Research Farm	LH82_PHG47-1/PHB47		LH82_PHG47-1/PHB47	plot	2015_NYH3_plot_229	1	10	229	12	8	test	8/2/2015	105	16	143.1625359	214	16.2	71	0	69	7/31/2015	2	67			(Operator: janedoe, Time: )
2015	G2F	Genomes to Fields	2015_NYH3	G2F NYH3 in 2015	RCBD			P1 Aurora Musgrave Research Farm	W10004_0076/LH82		W10004_0076/LH82	plot	2015_NYH3_plot_23	1	1	23	23	1	test	8/3/2015	95	15.6	110.1030155	196	12.4	72	0	72	8/3/2015	1	69			(Operator: janedoe, Time: )
2015	G2F	Genomes to Fields	2015_NYH3	G2F NYH3 in 2015	RCBD			P1 Aurora Musgrave Research Farm	A672/PHZ51		A672/PHZ51	plot	2015_NYH3_plot_230	1	10	230	11	8	test	8/8/2015	124	15.8	98.32640304	223	11.1	77	0	77	8/8/2015	4	70			(Operator: janedoe, Time: )
2015	G2F	Genomes to Fields	2015_NYH3	G2F NYH3 in 2015	RCBD			P1 Aurora Musgrave Research Farm	LH82_PHG47-7/PHB47		LH82_PHG47-7/PHB47	plot	2015_NYH3_plot_231	1	10	231	10	8	test	8/6/2015	97	16.3	117.995471	200	13.4	75	0	73	8/4/2015	3	63			(Operator: janedoe, Time: )
2015	G2F	Genomes to Fields	2015_NYH3	G2F NYH3 in 2015	RCBD			P1 Aurora Musgrave Research Farm	CGR03/PHB47		CGR03/PHB47	plot	2015_NYH3_plot_232	1	10	232	9	8	test	8/6/2015	117	17.1	139.5434947	215	16	75	0	73	8/4/2015	0	66			(Operator: janedoe, Time: )
2015	G2F	Genomes to Fields	2015_NYH3	G2F NYH3 in 2015	RCBD			P1 Aurora Musgrave Research Farm	W10006_0004/PHB47		W10006_0004/PHB47	plot	2015_NYH3_plot_233	1	10	233	8	8	test	8/4/2015	105	17.2	86.23838469	220	9.9	73	2	74	8/5/2015	16	67			(Operator: janedoe, Time: )
2015	G2F	Genomes to Fields	2015_NYH3	G2F NYH3 in 2015	RCBD			P1 Aurora Musgrave Research Farm	CG60/LH162		CG60/LH162	plot	2015_NYH3_plot_234	1	10	234	7	8	test	7/30/2015	72	16	68.93010986	172	7.8	68	0	67	7/29/2015	16	65			(Operator: janedoe, Time: )
2015	G2F	Genomes to Fields	2015_NYH3	G2F NYH3 in 2015	RCBD			P1 Aurora Musgrave Research Farm	CG108/CGR03		CG108/CGR03	plot	2015_NYH3_plot_235	1	10	235	6	8	test	8/1/2015	86	16.1	140.3441023	192	15.9	70	0	70	8/1/2015	3	63			(Operator: janedoe, Time: )
2015	G2F	Genomes to Fields	2015_NYH3	G2F NYH3 in 2015	RCBD			P1 Aurora Musgrave Research Farm	GEMS-0150/PHZ51		GEMS-0150/PHZ51	plot	2015_NYH3_plot_236	1	10	236	5	8	test	8/15/2015	135	20	100.1548605	237	11.9	84	0	85	8/16/2015	3	66			(Operator: janedoe, Time: )
2015	G2F	Genomes to Fields	2015_NYH3	G2F NYH3 in 2015	RCBD			P1 Aurora Musgrave Research Farm	B73/MO17		B73/MO17	plot	2015_NYH3_plot_237	1	10	237	4	8	test	8/12/2015	137	23.1	129.4438449	240	16	81	4	81	8/12/2015	3	62			(Operator: janedoe, Time: )
2015	G2F	Genomes to Fields	2015_NYH3	G2F NYH3 in 2015	RCBD			P1 Aurora Musgrave Research Farm	B103/LH82		B103/LH82	plot	2015_NYH3_plot_238	1	10	238	3	8	test	8/5/2015	98	24.1	116.58152	221	14.6	74	1	73	8/4/2015	4	63			(Operator: janedoe, Time: )
2015	G2F	Genomes to Fields	2015_NYH3	G2F NYH3 in 2015	RCBD			P1 Aurora Musgrave Research Farm	PH207_PHG47-8/PHB47		PH207_PHG47-8/PHB47	plot	2015_NYH3_plot_239	1	10	239	2	8	test	8/3/2015	107	17.6	128.2992179	221	14.8	72	0	69	7/31/2015	1	62			(Operator: janedoe, Time: )
2015	G2F	Genomes to Fields	2015_NYH3	G2F NYH3 in 2015	RCBD			P1 Aurora Musgrave Research Farm	A679/LH82		A679/LH82	plot	2015_NYH3_plot_24	1	1	24	24	1	test	8/3/2015	103	16.1	97.97607144	199	11.1	72	0	71	8/2/2015	16	61			(Operator: janedoe, Time: )
2015	G2F	Genomes to Fields	2015_NYH3	G2F NYH3 in 2015	RCBD			P1 Aurora Musgrave Research Farm	W10008_0065/PHB47		W10008_0065/PHB47	plot	2015_NYH3_plot_240	1	10	240	1	8	test	8/4/2015	91	20	117.8292476	193	14	73	0	72	8/3/2015	18	62			(Operator: janedoe, Time: )
2015	G2F	Genomes to Fields	2015_NYH3	G2F NYH3 in 2015	RCBD			P1 Aurora Musgrave Research Farm	M0083/LH82		M0083/LH82	plot	2015_NYH3_plot_241	1	10	241	1	9	test	8/4/2015	83	18.9	106.6512498	166	12.5	73	0	75	8/6/2015	0	43			(Operator: janedoe, Time: )
2015	G2F	Genomes to Fields	2015_NYH3	G2F NYH3 in 2015	RCBD			P1 Aurora Musgrave Research Farm	CG119/LH198		CG119/LH198	plot	2015_NYH3_plot_242	1	10	242	2	9	test	8/4/2015	103	16.6	116.6951411	197	13.3	73	0	72	8/3/2015	0	47			(Operator: janedoe, Time: )
2015	G2F	Genomes to Fields	2015_NYH3	G2F NYH3 in 2015	RCBD			P1 Aurora Musgrave Research Farm	W10008_0059/PHB47		W10008_0059/PHB47	plot	2015_NYH3_plot_243	1	10	243	3	9	test	8/6/2015	104	18.7	76.12295419	197	8.9	75	0	75	8/6/2015	5	64			(Operator: janedoe, Time: )
2015	G2F	Genomes to Fields	2015_NYH3	G2F NYH3 in 2015	RCBD			P1 Aurora Musgrave Research Farm	B103/PHZ51		B103/PHZ51	plot	2015_NYH3_plot_244	1	10	244	4	9	test	8/14/2015	80	22.9	54.34558432	206	6.7	83	0			0	62			(Operator: janedoe, Time: )
2015	G2F	Genomes to Fields	2015_NYH3	G2F NYH3 in 2015	RCBD			P1 Aurora Musgrave Research Farm	CG65/CG108		CG65/CG108	plot	2015_NYH3_plot_245	1	10	245	5	9	test	8/1/2015	104	15.7	124.1625697	196	14	70	0	70	8/1/2015	3	66			(Operator: janedoe, Time: )
2015	G2F	Genomes to Fields	2015_NYH3	G2F NYH3 in 2015	RCBD			P1 Aurora Musgrave Research Farm	CG125/PHZ51		CG125/PHZ51	plot	2015_NYH3_plot_246	1	10	246	6	9	test	8/6/2015	114	15.7	125.0494452	222	14.1	75	0	75	8/6/2015	4	70			(Operator: janedoe, Time: )
2015	G2F	Genomes to Fields	2015_NYH3	G2F NYH3 in 2015	RCBD			P1 Aurora Musgrave Research Farm	REDEAR2-2-2-1-1-2-B-B-1-B10/LH195		REDEAR2-2-2-1-1-2-B-B-1-B10/LH195	plot	2015_NYH3_plot_247	1	10	247	7	9	test	8/17/2015	141	25.3	41.65158699	240	5.3	86	0	87	8/18/2015	3	65			(Operator: janedoe, Time: )
2015	G2F	Genomes to Fields	2015_NYH3	G2F NYH3 in 2015	RCBD			P1 Aurora Musgrave Research Farm	CGX333/PHZ51		CGX333/PHZ51	plot	2015_NYH3_plot_248	1	10	248	8	9	test	8/7/2015	106	17.7	103.9001473	226	12	76	0	76	8/7/2015	7	69			(Operator: janedoe, Time: )
2015	G2F	Genomes to Fields	2015_NYH3	G2F NYH3 in 2015	RCBD			P1 Aurora Musgrave Research Farm	CG108/CG110		CG108/CG110	plot	2015_NYH3_plot_249	1	10	249	9	9	test	7/29/2015	101	17.4	146.8594285	206	16.9	67	3	67	7/29/2015	5	71			(Operator: janedoe, Time: )
2015	G2F	Genomes to Fields	2015_NYH3	G2F NYH3 in 2015	RCBD			P1 Aurora Musgrave Research Farm	CG106/PHZ51		CG106/PHZ51	plot	2015_NYH3_plot_25	1	1	25	25	1	test	7/31/2015	104	15.1	105.3961579	205	11.8	69	0	71	8/2/2015	0	62			(Operator: janedoe, Time: )
2015	G2F	Genomes to Fields	2015_NYH3	G2F NYH3 in 2015	RCBD			P1 Aurora Musgrave Research Farm	B37/OH43		B37/OH43	plot	2015_NYH3_plot_250	1	10	250	10	9	test	8/10/2015	132	21.2	150.8803516	240	18.2	79	1	81	8/12/2015	1	68			(Operator: janedoe, Time: )
2015	G2F	Genomes to Fields	2015_NYH3	G2F NYH3 in 2015	RCBD			P1 Aurora Musgrave Research Farm	PHJ40/LH82		PHJ40/LH82	plot	2015_NYH3_plot_251	2	1	251	11	9	test	8/1/2015	94	16.2	103.1489858	186	11.7	70	0	69	7/31/2015	16	71			(Operator: janedoe, Time: )
2015	G2F	Genomes to Fields	2015_NYH3	G2F NYH3 in 2015	RCBD			P1 Aurora Musgrave Research Farm	PHN11_PHG47_0388/PHB47		PHN11_PHG47_0388/PHB47	plot	2015_NYH3_plot_252	2	1	252	12	9	test	8/5/2015	132	16.9	144.2514043	241	16.5	74	0	72	8/3/2015	5	68			(Operator: janedoe, Time: )
2015	G2F	Genomes to Fields	2015_NYH3	G2F NYH3 in 2015	RCBD			P1 Aurora Musgrave Research Farm	W10001_0047/PHB47		W10001_0047/PHB47	plot	2015_NYH3_plot_253	2	1	253	13	9	test	8/6/2015	122	17.4	143.3834657	228	16.5	75	0	72	8/3/2015	12	68			(Operator: janedoe, Time: )
2015	G2F	Genomes to Fields	2015_NYH3	G2F NYH3 in 2015	RCBD			P1 Aurora Musgrave Research Farm	PHW52/TX205		PHW52/TX205	plot	2015_NYH3_plot_254	2	1	254	14	9	test	8/6/2015	144	19.7	210.3536123	266	24.9	75	0	74	8/5/2015	8	71			(Operator: janedoe, Time: )
2015	G2F	Genomes to Fields	2015_NYH3	G2F NYH3 in 2015	RCBD			P1 Aurora Musgrave Research Farm	A635/PHZ51		A635/PHZ51	plot	2015_NYH3_plot_255	2	1	255	15	9	test	8/5/2015	125	16.3	117.1149078	264	13.3	74	0	74	8/5/2015	4	66			(Operator: janedoe, Time: )
2015	G2F	Genomes to Fields	2015_NYH3	G2F NYH3 in 2015	RCBD			P1 Aurora Musgrave Research Farm	LH82_PHG47-3/PHB47		LH82_PHG47-3/PHB47	plot	2015_NYH3_plot_256	2	1	256	16	9	test	8/1/2015	87	15.4	129.0545875	222	14.5	70	0	69	7/31/2015	1	72			(Operator: janedoe, Time: )
2015	G2F	Genomes to Fields	2015_NYH3	G2F NYH3 in 2015	RCBD			P1 Aurora Musgrave Research Farm	F42/OH43		F42/OH43	plot	2015_NYH3_plot_257	2	1	257	17	9	test	8/7/2015	143	22.3	147.139273	247	18	76	6	77	8/8/2015	8	62			(Operator: janedoe, Time: )
2015	G2F	Genomes to Fields	2015_NYH3	G2F NYH3 in 2015	RCBD			P1 Aurora Musgrave Research Farm	PH207_PHG47-23/PHB47		PH207_PHG47-23/PHB47	plot	2015_NYH3_plot_258	2	1	258	18	9	test	8/5/2015	116	16.1	176.5334621	245	20	74	0	73	8/4/2015	0	70			(Operator: janedoe, Time: )
2015	G2F	Genomes to Fields	2015_NYH3	G2F NYH3 in 2015	RCBD			P1 Aurora Musgrave Research Farm	NYH-229/PHB47		NYH-229/PHB47	plot	2015_NYH3_plot_259	2	1	259	19	9	test	8/5/2015	97	16.1	113.864083	211	12.9	74	0	74	8/5/2015	8	62			(Operator: janedoe, Time: )
2015	G2F	Genomes to Fields	2015_NYH3	G2F NYH3 in 2015	RCBD			P1 Aurora Musgrave Research Farm	LH74/PHG35		LH74/PHG35	plot	2015_NYH3_plot_26	1	2	26	26	1	test	8/6/2015	109	16.5	146.7026735	197	16.7	75	0	74	8/5/2015	2	64			(Operator: janedoe, Time: )
2015	G2F	Genomes to Fields	2015_NYH3	G2F NYH3 in 2015	RCBD			P1 Aurora Musgrave Research Farm	PHRE1/PHZ51		PHRE1/PHZ51	plot	2015_NYH3_plot_260	2	1	260	20	9	test	8/5/2015	102	16.4	122.2520526	206	13.9	74	0	74	8/5/2015	0	72			(Operator: janedoe, Time: )
2015	G2F	Genomes to Fields	2015_NYH3	G2F NYH3 in 2015	RCBD			P1 Aurora Musgrave Research Farm	LH82_PHG47-25/PHB47		LH82_PHG47-25/PHB47	plot	2015_NYH3_plot_261	2	1	261	21	9	test	8/6/2015	88	18.8	114.4711141	193	13.4	75	0	74	8/5/2015	3	66			(Operator: janedoe, Time: )
2015	G2F	Genomes to Fields	2015_NYH3	G2F NYH3 in 2015	RCBD			P1 Aurora Musgrave Research Farm	GEMS-0150/LH82		GEMS-0150/LH82	plot	2015_NYH3_plot_262	2	1	262	22	9	test	8/8/2015	136	18.5	144.0462552	219	16.8	77	0	77	8/8/2015	0	70			(Operator: janedoe, Time: )
2015	G2F	Genomes to Fields	2015_NYH3	G2F NYH3 in 2015	RCBD			P1 Aurora Musgrave Research Farm	LH145/LH82		LH145/LH82	plot	2015_NYH3_plot_263	2	1	263	23	9	test	8/3/2015	116	15.9	127.4070822	225	14.4	72	0	71	8/2/2015	3	73			(Operator: janedoe, Time: )
2015	G2F	Genomes to Fields	2015_NYH3	G2F NYH3 in 2015	RCBD			P1 Aurora Musgrave Research Farm	FS5424XRR		FS5424XRR	plot	2015_NYH3_plot_264	2	1	264	24	9	test	8/1/2015	141	17.5	205.7014611	261	23.7	70	0	69	7/31/2015	0	72			(Operator: janedoe, Time: )
2015	G2F	Genomes to Fields	2015_NYH3	G2F NYH3 in 2015	RCBD			P1 Aurora Musgrave Research Farm	2369/PHZ51		2369/PHZ51	plot	2015_NYH3_plot_265	2	1	265	25	9	test	8/9/2015	131	20.1	169.7982581	274	20.2	78	0	78	8/9/2015	2	67			(Operator: janedoe, Time: )
2015	G2F	Genomes to Fields	2015_NYH3	G2F NYH3 in 2015	RCBD			P1 Aurora Musgrave Research Farm	LH195/TX777		LH195/TX777	plot	2015_NYH3_plot_266	2	1	266	26	9	test	8/12/2015	136	19.5	105.0153169	258	12.4	81	0	82	8/13/2015	2	71			(Operator: janedoe, Time: )
2015	G2F	Genomes to Fields	2015_NYH3	G2F NYH3 in 2015	RCBD			P1 Aurora Musgrave Research Farm	W10004_0204/LH82		W10004_0204/LH82	plot	2015_NYH3_plot_267	2	1	267	27	9	test	8/6/2015	101	22	62.36533749	191	7.6	75	0	77	8/8/2015	17	68			(Operator: janedoe, Time: )
2015	G2F	Genomes to Fields	2015_NYH3	G2F NYH3 in 2015	RCBD			P1 Aurora Musgrave Research Farm	CG108/CG102		CG108/CG102	plot	2015_NYH3_plot_268	2	1	268	28	9	test	7/28/2015	102	16.4	172.3841893	230	19.6	66	0	66	7/28/2015	0	67			(Operator: janedoe, Time: )
2015	G2F	Genomes to Fields	2015_NYH3	G2F NYH3 in 2015	RCBD			P1 Aurora Musgrave Research Farm	CG60/LH162		CG60/LH162	plot	2015_NYH3_plot_269	2	1	269	29	9	test	7/26/2015	106	16.1	151.8187774	226	17.2	64	0	64	7/26/2015	8	64			(Operator: janedoe, Time: )
2015	G2F	Genomes to Fields	2015_NYH3	G2F NYH3 in 2015	RCBD			P1 Aurora Musgrave Research Farm	NYH-244/PHB47		NYH-244/PHB47	plot	2015_NYH3_plot_27	1	2	27	27	1	test	8/1/2015	99	17.1	126.4612921	208	14.5	70	0	72	8/3/2015	9	66			(Operator: janedoe, Time: )
2015	G2F	Genomes to Fields	2015_NYH3	G2F NYH3 in 2015	RCBD			P1 Aurora Musgrave Research Farm	M0287/LH185		M0287/LH185	plot	2015_NYH3_plot_270	2	1	270	30	9	test	8/3/2015	114	20.1	190.812894	251	22.7	72	0	72	8/3/2015	0	63			(Operator: janedoe, Time: )
2015	G2F	Genomes to Fields	2015_NYH3	G2F NYH3 in 2015	RCBD			P1 Aurora Musgrave Research Farm	M0012/LH82		M0012/LH82	plot	2015_NYH3_plot_271	2	1	271	30	10	test	8/1/2015	97	21.3	139.0974268	221	16.8	70	0	70	8/1/2015	0	64			(Operator: janedoe, Time: )
2015	G2F	Genomes to Fields	2015_NYH3	G2F NYH3 in 2015	RCBD			P1 Aurora Musgrave Research Farm	A634/PHZ51		A634/PHZ51	plot	2015_NYH3_plot_272	2	1	272	29	10	test	8/6/2015	136	17.1	133.4384668	266	15.3	75	0	75	8/6/2015	2	64			(Operator: janedoe, Time: )
2015	G2F	Genomes to Fields	2015_NYH3	G2F NYH3 in 2015	RCBD			P1 Aurora Musgrave Research Farm	PHN11_PHG47_0251/PHB47		PHN11_PHG47_0251/PHB47	plot	2015_NYH3_plot_273	2	1	273	28	10	test	8/3/2015	115	17.7	162.7768974	249	18.8	72	0	71	8/2/2015	0	65			(Operator: janedoe, Time: )
2015	G2F	Genomes to Fields	2015_NYH3	G2F NYH3 in 2015	RCBD			P1 Aurora Musgrave Research Farm	LH74/PHM49		LH74/PHM49	plot	2015_NYH3_plot_274	2	1	274	27	10	test	8/9/2015	109	19.6	112.4974742	212	13.3	78	0	77	8/8/2015	4	66			(Operator: janedoe, Time: )
2015	G2F	Genomes to Fields	2015_NYH3	G2F NYH3 in 2015	RCBD			P1 Aurora Musgrave Research Farm	LH74/PHN82		LH74/PHN82	plot	2015_NYH3_plot_275	2	1	275	26	10	test	8/8/2015	125	19	159.3535369	223	18.7	77	1	77	8/8/2015	0	68			(Operator: janedoe, Time: )
2015	G2F	Genomes to Fields	2015_NYH3	G2F NYH3 in 2015	RCBD			P1 Aurora Musgrave Research Farm	PHW52/PHG35		PHW52/PHG35	plot	2015_NYH3_plot_276	2	2	276	25	10	test	8/9/2015	92	21.8	206.4978605	216	25.1	78	0	78	8/9/2015	0	68			(Operator: janedoe, Time: )
2015	G2F	Genomes to Fields	2015_NYH3	G2F NYH3 in 2015	RCBD			P1 Aurora Musgrave Research Farm	NYH-129/PHB47		NYH-129/PHB47	plot	2015_NYH3_plot_277	2	2	277	24	10	test	7/31/2015	91	17.3	120.935942	212	13.9	69	0	69	7/31/2015	1	39			(Operator: janedoe, Time: )
2015	G2F	Genomes to Fields	2015_NYH3	G2F NYH3 in 2015	RCBD			P1 Aurora Musgrave Research Farm	M0022/LH185		M0022/LH185	plot	2015_NYH3_plot_278	2	2	278	23	10	test	8/7/2015	85	20.6	178.7595932	227	21.4	76	0	76	8/7/2015	0	67			(Operator: janedoe, Time: )
2015	G2F	Genomes to Fields	2015_NYH3	G2F NYH3 in 2015	RCBD			P1 Aurora Musgrave Research Farm	LH82_PHG47-11/PHB47		LH82_PHG47-11/PHB47	plot	2015_NYH3_plot_279	2	2	279	22	10	test	8/2/2015	103	17.3	171.3984214	228	19.7	71	0	69	7/31/2015	3	66			(Operator: janedoe, Time: )
2015	G2F	Genomes to Fields	2015_NYH3	G2F NYH3 in 2015	RCBD			P1 Aurora Musgrave Research Farm	F42/MO17		F42/MO17	plot	2015_NYH3_plot_28	1	2	28	28	1	test	8/8/2015	127	21.5	129.6595145	235	15.7	77	2	80	8/11/2015	0	66			(Operator: janedoe, Time: )
2015	G2F	Genomes to Fields	2015_NYH3	G2F NYH3 in 2015	RCBD			P1 Aurora Musgrave Research Farm	CG121/PHZ51		CG121/PHZ51	plot	2015_NYH3_plot_280	2	2	280	21	10	test	8/3/2015	101	16.6	145.6495746	218	16.6	72	1	72	8/3/2015	0	68			(Operator: janedoe, Time: )
2015	G2F	Genomes to Fields	2015_NYH3	G2F NYH3 in 2015	RCBD			P1 Aurora Musgrave Research Farm	PH207_PHG47-16/PHB47		PH207_PHG47-16/PHB47	plot	2015_NYH3_plot_281	2	2	281	20	10	test	8/4/2015	83	17.5	97.20912928	182	11.2	73	0	71	8/2/2015	3	67			(Operator: janedoe, Time: )
2015	G2F	Genomes to Fields	2015_NYH3	G2F NYH3 in 2015	RCBD			P1 Aurora Musgrave Research Farm	CG108/LH195		CG108/LH195	plot	2015_NYH3_plot_282	2	2	282	19	10	test	8/8/2015	87	20.2	116.6951411	189	13.9	77	0	77	8/8/2015	0	42			(Operator: janedoe, Time: )
2015	G2F	Genomes to Fields	2015_NYH3	G2F NYH3 in 2015	RCBD			P1 Aurora Musgrave Research Farm	CG121/LH82		CG121/LH82	plot	2015_NYH3_plot_283	2	2	283	18	10	test	7/31/2015	83	15.7	148.1082081	182	16.7	69	0	69	7/31/2015	1	65			(Operator: janedoe, Time: )
2015	G2F	Genomes to Fields	2015_NYH3	G2F NYH3 in 2015	RCBD			P1 Aurora Musgrave Research Farm	PHJ40/PHZ51		PHJ40/PHZ51	plot	2015_NYH3_plot_284	2	2	284	17	10	test	8/5/2015	111	15.4	114.8140813	221	12.9	74	0	73	8/4/2015	0	71			(Operator: janedoe, Time: )
2015	G2F	Genomes to Fields	2015_NYH3	G2F NYH3 in 2015	RCBD			P1 Aurora Musgrave Research Farm	PHZ51/LH195		PHZ51/LH195	plot	2015_NYH3_plot_285	2	2	285	16	10	test	8/12/2015	111	21.7	93.08405357	235	11.3	81	0	81	8/12/2015	1	63			(Operator: janedoe, Time: )
2015	G2F	Genomes to Fields	2015_NYH3	G2F NYH3 in 2015	RCBD			P1 Aurora Musgrave Research Farm	LH82_PHG47-8/PHB47		LH82_PHG47-8/PHB47	plot	2015_NYH3_plot_286	2	2	286	15	10	test	8/3/2015	118	16.5	151.9734283	237	17.3	72	0	71	8/2/2015	5	67			(Operator: janedoe, Time: )
2015	G2F	Genomes to Fields	2015_NYH3	G2F NYH3 in 2015	RCBD			P1 Aurora Musgrave Research Farm	LH82_PH207-17/PHB47		LH82_PH207-17/PHB47	plot	2015_NYH3_plot_287	2	2	287	14	10	test	7/31/2015	115	15.3	147.028808	243	16.5	69	0	68	7/30/2015	6	70			(Operator: janedoe, Time: )
2015	G2F	Genomes to Fields	2015_NYH3	G2F NYH3 in 2015	RCBD			P1 Aurora Musgrave Research Farm	W10005_0220/PHB47		W10005_0220/PHB47	plot	2015_NYH3_plot_288	2	2	288	13	10	test	8/3/2015	121	17.2	185.5431913	225	21.3	72	0	72	8/3/2015	3	72			(Operator: janedoe, Time: )
2015	G2F	Genomes to Fields	2015_NYH3	G2F NYH3 in 2015	RCBD			P1 Aurora Musgrave Research Farm	W10001_0013/PHB47		W10001_0013/PHB47	plot	2015_NYH3_plot_289	2	2	289	12	10	test	8/3/2015	115	16.8	77.90196542	218	8.9	72	5	71	8/2/2015	18	60			(Operator: janedoe, Time: )
2015	G2F	Genomes to Fields	2015_NYH3	G2F NYH3 in 2015	RCBD			P1 Aurora Musgrave Research Farm	LH212HT/LH195		LH212HT/LH195	plot	2015_NYH3_plot_29	1	2	29	29	1	test	8/14/2015	109	18.7	111.190832	227	13	83	0	83	8/14/2015	1	58			(Operator: janedoe, Time: )
2015	G2F	Genomes to Fields	2015_NYH3	G2F NYH3 in 2015	RCBD			P1 Aurora Musgrave Research Farm	LH82/LH195		LH82/LH195	plot	2015_NYH3_plot_290	2	2	290	11	10	test	8/12/2015	94	21.3	81.96812651	193	9.9	81	0	81	8/12/2015	3	65			(Operator: janedoe, Time: )
2015	G2F	Genomes to Fields	2015_NYH3	G2F NYH3 in 2015	RCBD			P1 Aurora Musgrave Research Farm	(LAMA2002-35-2-B-B-B-B_CG44)-1-3-B-1-1-B24-B5-B16/LH195		(LAMA2002-35-2-B-B-B-B_CG44)-1-3-B-1-1-B24-B5-B16/LH195	plot	2015_NYH3_plot_291	2	2	291	10	10	test	8/21/2015	118	33.6	79.63573864	206	11.4	90	0	91	8/22/2015	0	69			(Operator: janedoe, Time: )
2015	G2F	Genomes to Fields	2015_NYH3	G2F NYH3 in 2015	RCBD			P1 Aurora Musgrave Research Farm	SD101/PHZ51		SD101/PHZ51	plot	2015_NYH3_plot_292	2	2	292	9	10	test	8/8/2015	111	18.9	125.4218698	216	14.7	77	0	77	8/8/2015	1	66			(Operator: janedoe, Time: )
2015	G2F	Genomes to Fields	2015_NYH3	G2F NYH3 in 2015	RCBD			P1 Aurora Musgrave Research Farm	CG44/CGR01		CG44/CGR01	plot	2015_NYH3_plot_293	2	2	293	8	10	test	7/31/2015	88	16	118.4183939	201	13.4	69	0	70	8/1/2015	3	72			(Operator: janedoe, Time: )
2015	G2F	Genomes to Fields	2015_NYH3	G2F NYH3 in 2015	RCBD			P1 Aurora Musgrave Research Farm	CG121/LH198		CG121/LH198	plot	2015_NYH3_plot_294	2	2	294	7	10	test	8/4/2015	96	17.6	108.3608259	206	12.5	73	0	75	8/6/2015	0	68			(Operator: janedoe, Time: )
2015	G2F	Genomes to Fields	2015_NYH3	G2F NYH3 in 2015	RCBD			P1 Aurora Musgrave Research Farm	PHN11_LH145_0003/LH198		PHN11_LH145_0003/LH198	plot	2015_NYH3_plot_295	2	2	295	6	10	test	8/10/2015	96	20.2	122.5718748	215	14.6	79	0	80	8/11/2015	0	60			(Operator: janedoe, Time: )
2015	G2F	Genomes to Fields	2015_NYH3	G2F NYH3 in 2015	RCBD			P1 Aurora Musgrave Research Farm	W10001_0022/PHB47		W10001_0022/PHB47	plot	2015_NYH3_plot_296	2	2	296	5	10	test	8/7/2015	99	17.9	101.9201951	212	11.8	76	0	77	8/8/2015	11	68			(Operator: janedoe, Time: )
2015	G2F	Genomes to Fields	2015_NYH3	G2F NYH3 in 2015	RCBD			P1 Aurora Musgrave Research Farm	CG106/PHB47		CG106/PHB47	plot	2015_NYH3_plot_297	2	2	297	4	10	test	8/1/2015	63	16.4	59.80675954	169	6.8	70	1	74	8/5/2015	1	63			(Operator: janedoe, Time: )
2015	G2F	Genomes to Fields	2015_NYH3	G2F NYH3 in 2015	RCBD			P1 Aurora Musgrave Research Farm	CG119/PHZ51		CG119/PHZ51	plot	2015_NYH3_plot_298	2	2	298	3	10	test	8/4/2015	80	16.1	60.90404441	160	6.9	73	0	76	8/7/2015	10	65			(Operator: janedoe, Time: )
2015	G2F	Genomes to Fields	2015_NYH3	G2F NYH3 in 2015	RCBD			P1 Aurora Musgrave Research Farm	MOG_LH123HT-199-1-1-1-1-B/LH185		MOG_LH123HT-199-1-1-1-1-B/LH185	plot	2015_NYH3_plot_299	2	2	299	2	10	test	8/10/2015	97	21	103.8896268	204	12.5	79	0	79	8/10/2015	2	61			(Operator: janedoe, Time: )
2015	G2F	Genomes to Fields	2015_NYH3	G2F NYH3 in 2015	RCBD			P1 Aurora Musgrave Research Farm	CG127/PHB47		CG127/PHB47	plot	2015_NYH3_plot_3	1	1	3	3	1	test	7/31/2015	114	17.1	159.602872	221	18.3	69	7	68	7/30/2015	2	66			(Operator: janedoe, Time: )
2015	G2F	Genomes to Fields	2015_NYH3	G2F NYH3 in 2015	RCBD			P1 Aurora Musgrave Research Farm	A680/LH82		A680/LH82	plot	2015_NYH3_plot_30	1	2	30	30	1	test	8/5/2015	105	17.3	116.5857282	195	13.4	74	0	74	8/5/2015	7	66			(Operator: janedoe, Time: )
2015	G2F	Genomes to Fields	2015_NYH3	G2F NYH3 in 2015	RCBD			P1 Aurora Musgrave Research Farm	B14A/OH43		B14A/OH43	plot	2015_NYH3_plot_300	2	2	300	1	10	test	8/13/2015	90	21.1	107.0783808	196	12.9	82	1	83	8/14/2015	1	62			(Operator: janedoe, Time: )
2015	G2F	Genomes to Fields	2015_NYH3	G2F NYH3 in 2015	RCBD			P1 Aurora Musgrave Research Farm	MO44_PHW65_0035/LH185		MO44_PHW65_0035/LH185	plot	2015_NYH3_plot_301	2	3	301	1	11	test	8/6/2015	96	20.1	154.6677202	211	18.4	75	0	75	8/6/2015	0	54			(Operator: janedoe, Time: )
2015	G2F	Genomes to Fields	2015_NYH3	G2F NYH3 in 2015	RCBD			P1 Aurora Musgrave Research Farm	Q381/PHB47		Q381/PHB47	plot	2015_NYH3_plot_302	2	3	302	2	11	test	8/4/2015	98	17.1	115.9955299	203	13.3	73	0	73	8/4/2015	2	68			(Operator: janedoe, Time: )
2015	G2F	Genomes to Fields	2015_NYH3	G2F NYH3 in 2015	RCBD			P1 Aurora Musgrave Research Farm	M0326/LH185		M0326/LH185	plot	2015_NYH3_plot_303	2	3	303	3	11	test	8/7/2015	93	19.9	83.42626345	202	9.9	76	0	77	8/8/2015	5	56			(Operator: janedoe, Time: )
2015	G2F	Genomes to Fields	2015_NYH3	G2F NYH3 in 2015	RCBD			P1 Aurora Musgrave Research Farm	M0323/LH185		M0323/LH185	plot	2015_NYH3_plot_304	2	3	304	4	11	test	8/6/2015	78	21.3	90.24773525	192	10.9	75	0	78	8/9/2015	5	67			(Operator: janedoe, Time: )
2015	G2F	Genomes to Fields	2015_NYH3	G2F NYH3 in 2015	RCBD			P1 Aurora Musgrave Research Farm	PB80/PHZ51		PB80/PHZ51	plot	2015_NYH3_plot_305	2	3	305	5	11	test	8/14/2015	119	21	113.863031	224	13.7	83	0	83	8/14/2015	0	64			(Operator: janedoe, Time: )
2015	G2F	Genomes to Fields	2015_NYH3	G2F NYH3 in 2015	RCBD			P1 Aurora Musgrave Research Farm	MO44_PHG47_0072/PHB47		MO44_PHG47_0072/PHB47	plot	2015_NYH3_plot_306	2	3	306	6	11	test	8/7/2015	99	17.8	136.6356372	205	15.8	76	0	76	8/7/2015	1	64			(Operator: janedoe, Time: )
2015	G2F	Genomes to Fields	2015_NYH3	G2F NYH3 in 2015	RCBD			P1 Aurora Musgrave Research Farm	PHRE1/LH82		PHRE1/LH82	plot	2015_NYH3_plot_307	2	3	307	7	11	test	7/31/2015	91	16.3	139.1289882	188	15.8	69	0	68	7/30/2015	4	66			(Operator: janedoe, Time: )
2015	G2F	Genomes to Fields	2015_NYH3	G2F NYH3 in 2015	RCBD			P1 Aurora Musgrave Research Farm	LH82_PHG47-14/PHB47		LH82_PHG47-14/PHB47	plot	2015_NYH3_plot_308	2	3	308	8	11	test	8/6/2015	97	17.8	101.1795541	203	11.7	75	0	75	8/6/2015	4	69			(Operator: janedoe, Time: )
2015	G2F	Genomes to Fields	2015_NYH3	G2F NYH3 in 2015	RCBD			P1 Aurora Musgrave Research Farm	W10008_0099/PHB47		W10008_0099/PHB47	plot	2015_NYH3_plot_309	2	3	309	9	11	test	8/6/2015	111	18.7	126.5864856	220	14.8	75	0	75	8/6/2015	7	70			(Operator: janedoe, Time: )
2015	G2F	Genomes to Fields	2015_NYH3	G2F NYH3 in 2015	RCBD			P1 Aurora Musgrave Research Farm	W10005_0037/PHB47		W10005_0037/PHB47	plot	2015_NYH3_plot_31	1	2	31	30	2	test	8/3/2015	104	15.7	120.6150677	218	13.6	72	0	72	8/3/2015	0	69			(Operator: janedoe, Time: )
2015	G2F	Genomes to Fields	2015_NYH3	G2F NYH3 in 2015	RCBD			P1 Aurora Musgrave Research Farm	CG118/PHZ51		CG118/PHZ51	plot	2015_NYH3_plot_310	2	3	310	10	11	test	8/2/2015	96			220		71	0	72	8/3/2015	0	64			(Operator: janedoe, Time: )
2015	G2F	Genomes to Fields	2015_NYH3	G2F NYH3 in 2015	RCBD			P1 Aurora Musgrave Research Farm	LH82_PHG47-12/PHB47		LH82_PHG47-12/PHB47	plot	2015_NYH3_plot_311	2	3	311	11	11	test	8/3/2015	91	17.2	153.3126839	203	17.6	72	0	72	8/3/2015	5	72			(Operator: janedoe, Time: )
2015	G2F	Genomes to Fields	2015_NYH3	G2F NYH3 in 2015	RCBD			P1 Aurora Musgrave Research Farm	BSSSC0_008/LH82		BSSSC0_008/LH82	plot	2015_NYH3_plot_312	2	3	312	12	11	test	8/3/2015	102	16.4	73.87893826	212	8.4	72	0	73	8/4/2015	32	54			(Operator: janedoe, Time: )
2015	G2F	Genomes to Fields	2015_NYH3	G2F NYH3 in 2015	RCBD			P1 Aurora Musgrave Research Farm	LH198/PHZ51		LH198/PHZ51	plot	2015_NYH3_plot_313	2	3	313	13	11	test	8/5/2015	134	17.9	197.7942769	258	22.9	74	0	74	8/5/2015	0	70			(Operator: janedoe, Time: )
2015	G2F	Genomes to Fields	2015_NYH3	G2F NYH3 in 2015	RCBD			P1 Aurora Musgrave Research Farm	CG120/PHZ51		CG120/PHZ51	plot	2015_NYH3_plot_314	2	3	314	14	11	test	8/1/2015	125	15.4	149.5253152	259	16.8	70	0	69	7/31/2015	0	69			(Operator: janedoe, Time: )
2015	G2F	Genomes to Fields	2015_NYH3	G2F NYH3 in 2015	RCBD			P1 Aurora Musgrave Research Farm	CG127/PHZ51		CG127/PHZ51	plot	2015_NYH3_plot_315	2	3	315	15	11	test	7/31/2015	123	15.5	143.1257142	251	16.1	69	1	71	8/2/2015	2	65			(Operator: janedoe, Time: )
2015	G2F	Genomes to Fields	2015_NYH3	G2F NYH3 in 2015	RCBD			P1 Aurora Musgrave Research Farm	PHN11_OH43_0075/PHB47		PHN11_OH43_0075/PHB47	plot	2015_NYH3_plot_316	2	3	316	16	11	test	8/4/2015	115	17.2	141.9884516	237	16.3	73	0	72	8/3/2015	1	68			(Operator: janedoe, Time: )
2015	G2F	Genomes to Fields	2015_NYH3	G2F NYH3 in 2015	RCBD			P1 Aurora Musgrave Research Farm	LH82_PHG47-5/PHB47		LH82_PHG47-5/PHB47	plot	2015_NYH3_plot_317	2	3	317	17	11	test	8/5/2015	98	16.3	108.3092756	205	12.3	74	0	72	8/3/2015	24	69			(Operator: janedoe, Time: )
2015	G2F	Genomes to Fields	2015_NYH3	G2F NYH3 in 2015	RCBD			P1 Aurora Musgrave Research Farm	GEMS-0148/PHZ51		GEMS-0148/PHZ51	plot	2015_NYH3_plot_318	2	3	318	18	11	test	8/9/2015	121	21.1	135.3005897	221	16.3	78	0	79	8/10/2015	0	66			(Operator: janedoe, Time: )
2015	G2F	Genomes to Fields	2015_NYH3	G2F NYH3 in 2015	RCBD			P1 Aurora Musgrave Research Farm	PHG80/PHZ51		PHG80/PHZ51	plot	2015_NYH3_plot_319	2	3	319	19	11	test	8/12/2015	122	20.6	168.7356908	219	20.2	81	0	81	8/12/2015	0	67			(Operator: janedoe, Time: )
2015	G2F	Genomes to Fields	2015_NYH3	G2F NYH3 in 2015	RCBD			P1 Aurora Musgrave Research Farm	B73/PHM49		B73/PHM49	plot	2015_NYH3_plot_32	1	2	32	29	2	test	8/12/2015	116	25.8	170.9555096	228	21.9	81	2	81	8/12/2015	0	61			(Operator: janedoe, Time: )
2015	G2F	Genomes to Fields	2015_NYH3	G2F NYH3 in 2015	RCBD			P1 Aurora Musgrave Research Farm	MO44_LH145_0138/LH198		MO44_LH145_0138/LH198	plot	2015_NYH3_plot_320	2	3	320	20	11	test	8/13/2015	95	20.3	104.8101678	187	12.5	82	0	83	8/14/2015	0	58			(Operator: janedoe, Time: )
2015	G2F	Genomes to Fields	2015_NYH3	G2F NYH3 in 2015	RCBD			P1 Aurora Musgrave Research Farm	B37/H95		B37/H95	plot	2015_NYH3_plot_321	2	3	321	21	11	test	8/14/2015	109	25.6	97.8403574	221	12.5	83	0	83	8/14/2015	0	67			(Operator: janedoe, Time: )
2015	G2F	Genomes to Fields	2015_NYH3	G2F NYH3 in 2015	RCBD			P1 Aurora Musgrave Research Farm	EX4104		EX4104	plot	2015_NYH3_plot_322	2	3	322	22	11	test	8/3/2015	89	15.6	132.3012041	196	14.9	72	0	74	8/5/2015	16	65			(Operator: janedoe, Time: )
2015	G2F	Genomes to Fields	2015_NYH3	G2F NYH3 in 2015	RCBD			P1 Aurora Musgrave Research Farm	W10004_0127/PHZ51		W10004_0127/PHZ51	plot	2015_NYH3_plot_323	2	3	323	23	11	test	8/8/2015	117	17.3	133.9865832	243	15.4	77	0	78	8/9/2015	1	64			(Operator: janedoe, Time: )
2015	G2F	Genomes to Fields	2015_NYH3	G2F NYH3 in 2015	RCBD			P1 Aurora Musgrave Research Farm	CG65/CG108		CG65/CG108	plot	2015_NYH3_plot_324	2	3	324	24	11	test	7/31/2015	108	15.9	138.024339	214	15.6	69	0	68	7/30/2015	1	67			(Operator: janedoe, Time: )
2015	G2F	Genomes to Fields	2015_NYH3	G2F NYH3 in 2015	RCBD			P1 Aurora Musgrave Research Farm	MO44_PHG47_0072/LH185		MO44_PHG47_0072/LH185	plot	2015_NYH3_plot_325	2	3	325	25	11	test	8/6/2015	101	19.6	168.3232884	226	19.9	75	0	74	8/5/2015	0	58			(Operator: janedoe, Time: )
2015	G2F	Genomes to Fields	2015_NYH3	G2F NYH3 in 2015	RCBD			P1 Aurora Musgrave Research Farm	NYH-052/PHB47		NYH-052/PHB47	plot	2015_NYH3_plot_326	2	4	326	26	11	test	8/5/2015	91	17.4	100.8029213	212	11.6	74	0	72	8/3/2015	8	66			(Operator: janedoe, Time: )
2015	G2F	Genomes to Fields	2015_NYH3	G2F NYH3 in 2015	RCBD			P1 Aurora Musgrave Research Farm	PHN11_LH145_0003/LH185		PHN11_LH145_0003/LH185	plot	2015_NYH3_plot_327	2	4	327	27	11	test	8/2/2015	65	18.1	118.0428131	204	13.7	71	0	71	8/2/2015	0	60			(Operator: janedoe, Time: )
2015	G2F	Genomes to Fields	2015_NYH3	G2F NYH3 in 2015	RCBD			P1 Aurora Musgrave Research Farm	CG108/PHZ51		CG108/PHZ51	plot	2015_NYH3_plot_328	2	4	328	28	11	test	7/31/2015	121	15.5	91.56489791	228	10.3	69	0	69	7/31/2015	21	72			(Operator: janedoe, Time: )
2015	G2F	Genomes to Fields	2015_NYH3	G2F NYH3 in 2015	RCBD			P1 Aurora Musgrave Research Farm	MO44_LH145_0127/LH185		MO44_LH145_0127/LH185	plot	2015_NYH3_plot_329	2	4	329	29	11	test	7/31/2015	84	18.9	194.5318796	233	22.8	69	0	68	7/30/2015	2	65			(Operator: janedoe, Time: )
2015	G2F	Genomes to Fields	2015_NYH3	G2F NYH3 in 2015	RCBD			P1 Aurora Musgrave Research Farm	LH82_PH207-10/PHB47		LH82_PH207-10/PHB47	plot	2015_NYH3_plot_33	1	2	33	28	2	test	8/4/2015	101	19.1	144.6880038	206	17	73	0	73	8/4/2015	5	68			(Operator: janedoe, Time: )
2015	G2F	Genomes to Fields	2015_NYH3	G2F NYH3 in 2015	RCBD			P1 Aurora Musgrave Research Farm	CG118/LH82		CG118/LH82	plot	2015_NYH3_plot_330	2	4	330	30	11	test	7/28/2015	87	17.6	139.5687438	207	16.1	66	0	66	7/28/2015	4	68			(Operator: janedoe, Time: )
2015	G2F	Genomes to Fields	2015_NYH3	G2F NYH3 in 2015	RCBD			P1 Aurora Musgrave Research Farm	TX303/LH82		TX303/LH82	plot	2015_NYH3_plot_331	2	4	331	30	12	test	8/8/2015	156	20.7	66.7418524	272	8	77	0	77	8/8/2015	28	65			(Operator: janedoe, Time: )
2015	G2F	Genomes to Fields	2015_NYH3	G2F NYH3 in 2015	RCBD			P1 Aurora Musgrave Research Farm	A672/PHZ51		A672/PHZ51	plot	2015_NYH3_plot_332	2	4	332	29	12	test	8/3/2015	142	15.5	132.4579591	267	14.9	72	0	72	8/3/2015	5	69			(Operator: janedoe, Time: )
2015	G2F	Genomes to Fields	2015_NYH3	G2F NYH3 in 2015	RCBD			P1 Aurora Musgrave Research Farm	CG102/PHZ51		CG102/PHZ51	plot	2015_NYH3_plot_333	2	4	333	28	12	test	7/31/2015	133	16.9	154.7424156	268	17.7	69	0	69	7/31/2015	0	66			(Operator: janedoe, Time: )
2015	G2F	Genomes to Fields	2015_NYH3	G2F NYH3 in 2015	RCBD			P1 Aurora Musgrave Research Farm	PHN11_OH43_0001/LH185		PHN11_OH43_0001/LH185	plot	2015_NYH3_plot_334	2	4	334	27	12	test	8/3/2015	117	20.2	165.3880777	246	19.7	72	0	71	8/2/2015	0	52			(Operator: janedoe, Time: )
2015	G2F	Genomes to Fields	2015_NYH3	G2F NYH3 in 2015	RCBD			P1 Aurora Musgrave Research Farm	LH82_PHG47-10/PHB47		LH82_PHG47-10/PHB47	plot	2015_NYH3_plot_335	2	4	335	26	12	test	8/1/2015	105	16.7	152.4857751	215	17.4	70	0	70	8/1/2015	11	70			(Operator: janedoe, Time: )
2015	G2F	Genomes to Fields	2015_NYH3	G2F NYH3 in 2015	RCBD			P1 Aurora Musgrave Research Farm	CG105/PHZ51		CG105/PHZ51	plot	2015_NYH3_plot_336	2	4	336	25	12	test	7/31/2015	95	15.7	127.7100717	219	14.4	69	0	69	7/31/2015	0	62			(Operator: janedoe, Time: )
2015	G2F	Genomes to Fields	2015_NYH3	G2F NYH3 in 2015	RCBD			P1 Aurora Musgrave Research Farm	PHN11_OH43_0088/PHB47		PHN11_OH43_0088/PHB47	plot	2015_NYH3_plot_337	2	4	337	24	12	test	8/6/2015	96	20.4	183.3970157	230	21.9	75	0	74	8/5/2015	0	67			(Operator: janedoe, Time: )
2015	G2F	Genomes to Fields	2015_NYH3	G2F NYH3 in 2015	RCBD			P1 Aurora Musgrave Research Farm	PH207_PHG47-25/PHB47		PH207_PHG47-25/PHB47	plot	2015_NYH3_plot_338	2	4	338	23	12	test	8/2/2015	106	18.2	166.9514193	221	19.4	71	0	70	8/1/2015	0	66			(Operator: janedoe, Time: )
2015	G2F	Genomes to Fields	2015_NYH3	G2F NYH3 in 2015	RCBD			P1 Aurora Musgrave Research Farm	NYH-250/PHB47		NYH-250/PHB47	plot	2015_NYH3_plot_339	2	4	339	22	12	test	8/3/2015	98	16.3	147.9346204	226	16.8	72	0	72	8/3/2015	4	68			(Operator: janedoe, Time: )
2015	G2F	Genomes to Fields	2015_NYH3	G2F NYH3 in 2015	RCBD			P1 Aurora Musgrave Research Farm	PHJ40/LH82		PHJ40/LH82	plot	2015_NYH3_plot_34	1	2	34	27	2	test	7/30/2015	115	16.1	119.1600869	192	13.5	68	0	67	7/29/2015	5	68			(Operator: janedoe, Time: )
2015	G2F	Genomes to Fields	2015_NYH3	G2F NYH3 in 2015	RCBD			P1 Aurora Musgrave Research Farm	CGR04/LH195		CGR04/LH195	plot	2015_NYH3_plot_340	2	4	340	21	12	test	8/10/2015	86	20.5	143.0205095	207	17.1	79	0	79	8/10/2015	0	68			(Operator: janedoe, Time: )
2015	G2F	Genomes to Fields	2015_NYH3	G2F NYH3 in 2015	RCBD			P1 Aurora Musgrave Research Farm	W37A/PHB47		W37A/PHB47	plot	2015_NYH3_plot_341	2	4	341	20	12	test	8/5/2015	88	20	131.2954473	191	15.6	74	0	73	8/4/2015	0	65			(Operator: janedoe, Time: )
2015	G2F	Genomes to Fields	2015_NYH3	G2F NYH3 in 2015	RCBD			P1 Aurora Musgrave Research Farm	M0024/LH185		M0024/LH185	plot	2015_NYH3_plot_342	2	4	342	19	12	test	8/7/2015	120	18.4	159.6754633	225	18.6	76	0	77	8/8/2015	8	69			(Operator: janedoe, Time: )
2015	G2F	Genomes to Fields	2015_NYH3	G2F NYH3 in 2015	RCBD			P1 Aurora Musgrave Research Farm	BSSSC0_044/PHZ51		BSSSC0_044/PHZ51	plot	2015_NYH3_plot_343	2	4	343	18	12	test	8/9/2015	115	20.4	127.2892529	235	15.2	78	0	80	8/11/2015	1	62			(Operator: janedoe, Time: )
2015	G2F	Genomes to Fields	2015_NYH3	G2F NYH3 in 2015	RCBD			P1 Aurora Musgrave Research Farm	CG102/CG60		CG102/CG60	plot	2015_NYH3_plot_344	2	4	344	17	12	test	7/29/2015	106	15.5	144.9036734	231	16.3	67	2	67	7/29/2015	1	69			(Operator: janedoe, Time: )
2015	G2F	Genomes to Fields	2015_NYH3	G2F NYH3 in 2015	RCBD			P1 Aurora Musgrave Research Farm	CG60/CG111		CG60/CG111	plot	2015_NYH3_plot_345	2	4	345	16	12	test	7/26/2015	100	15.3	150.5931428	228	16.9	64	2	64	7/26/2015	1	67			(Operator: janedoe, Time: )
2015	G2F	Genomes to Fields	2015_NYH3	G2F NYH3 in 2015	RCBD			P1 Aurora Musgrave Research Farm	BSSSC0_023/LH82		BSSSC0_023/LH82	plot	2015_NYH3_plot_346	2	4	346	15	12	test	7/30/2015	111	15.7	104.6513087	212	11.8	68	2	69	7/31/2015	14	62			(Operator: janedoe, Time: )
2015	G2F	Genomes to Fields	2015_NYH3	G2F NYH3 in 2015	RCBD			P1 Aurora Musgrave Research Farm	PHG39/PHG35		PHG39/PHG35	plot	2015_NYH3_plot_347	2	4	347	14	12	test	8/6/2015	142	17.4	182.4880472	257	21	75	0	74	8/5/2015	37	65			(Operator: janedoe, Time: )
2015	G2F	Genomes to Fields	2015_NYH3	G2F NYH3 in 2015	RCBD			P1 Aurora Musgrave Research Farm	LH198/CGR01		LH198/CGR01	plot	2015_NYH3_plot_348	2	4	348	13	12	test	8/1/2015	128	17.9	210.7502339	257	24.4	70	0	70	8/1/2015	3	74			(Operator: janedoe, Time: )
2015	G2F	Genomes to Fields	2015_NYH3	G2F NYH3 in 2015	RCBD			P1 Aurora Musgrave Research Farm	CG65/LH82		CG65/LH82	plot	2015_NYH3_plot_349	2	4	349	12	12	test	7/30/2015	92	15.5	114.6783673	211	12.9	68	0	68	7/30/2015	0	65			(Operator: janedoe, Time: )
2015	G2F	Genomes to Fields	2015_NYH3	G2F NYH3 in 2015	RCBD			P1 Aurora Musgrave Research Farm	LH132/LH51		LH132/LH51	plot	2015_NYH3_plot_35	1	2	35	26	2	test	8/7/2015	137	21.5	174.2557806	234	21.1	76	0	76	8/7/2015	0	63			(Operator: janedoe, Time: )
2015	G2F	Genomes to Fields	2015_NYH3	G2F NYH3 in 2015	RCBD			P1 Aurora Musgrave Research Farm	PHN11_PHW65_0323/PHB47		PHN11_PHW65_0323/PHB47	plot	2015_NYH3_plot_350	2	4	350	11	12	test	8/7/2015	122	18	157.0074724	237	18.2	76	2	75	8/6/2015	1	71			(Operator: janedoe, Time: )
2015	G2F	Genomes to Fields	2015_NYH3	G2F NYH3 in 2015	RCBD			P1 Aurora Musgrave Research Farm	CG60/CG110		CG60/CG110	plot	2015_NYH3_plot_351	2	5	351	10	12	test	7/28/2015	85	16	129.0230261	200	14.6	66	0	66	7/28/2015	41	72			(Operator: janedoe, Time: )
2015	G2F	Genomes to Fields	2015_NYH3	G2F NYH3 in 2015	RCBD			P1 Aurora Musgrave Research Farm	CG60/PHB47		CG60/PHB47	plot	2015_NYH3_plot_352	2	5	352	9	12	test	8/1/2015	104	16.5	171.299529	215	19.5	70	0	69	7/31/2015	0	71			(Operator: janedoe, Time: )
2015	G2F	Genomes to Fields	2015_NYH3	G2F NYH3 in 2015	RCBD			P1 Aurora Musgrave Research Farm	M0041/LH82		M0041/LH82	plot	2015_NYH3_plot_353	2	5	353	8	12	test	8/2/2015	114	16.5	110.6858495	214	12.6	71	0	71	8/2/2015	22	67			(Operator: janedoe, Time: )
2015	G2F	Genomes to Fields	2015_NYH3	G2F NYH3 in 2015	RCBD			P1 Aurora Musgrave Research Farm	A680/LH82		A680/LH82	plot	2015_NYH3_plot_354	2	5	354	7	12	test	8/5/2015	118	18	144.0672961	222	16.7	74	0	74	8/5/2015	6	66			(Operator: janedoe, Time: )
2015	G2F	Genomes to Fields	2015_NYH3	G2F NYH3 in 2015	RCBD			P1 Aurora Musgrave Research Farm	W10005_0147/PHB47		W10005_0147/PHB47	plot	2015_NYH3_plot_355	2	5	355	6	12	test	8/5/2015	98	17.6	165.575342	208	19.1	74	0	73	8/4/2015	1	70			(Operator: janedoe, Time: )
2015	G2F	Genomes to Fields	2015_NYH3	G2F NYH3 in 2015	RCBD			P1 Aurora Musgrave Research Farm	PHG72/PHB47		PHG72/PHB47	plot	2015_NYH3_plot_356	2	5	356	5	12	test	8/5/2015	78	17.4	128.6106238	182	14.8	74	0	74	8/5/2015	1	71			(Operator: janedoe, Time: )
2015	G2F	Genomes to Fields	2015_NYH3	G2F NYH3 in 2015	RCBD			P1 Aurora Musgrave Research Farm	CG60/CG102		CG60/CG102	plot	2015_NYH3_plot_357	2	5	357	4	12	test	7/30/2015	78	16.1	97.09340413	198	11	68	1	68	7/30/2015	0	45			(Operator: janedoe, Time: )
2015	G2F	Genomes to Fields	2015_NYH3	G2F NYH3 in 2015	RCBD			P1 Aurora Musgrave Research Farm	LH162/CG102		LH162/CG102	plot	2015_NYH3_plot_358	2	5	358	3	12	test	7/30/2015	93	16.1	84.73606179	196	9.6	68	0	68	7/30/2015	2	58			(Operator: janedoe, Time: )
2015	G2F	Genomes to Fields	2015_NYH3	G2F NYH3 in 2015	RCBD			P1 Aurora Musgrave Research Farm	W10004_0248/LH82		W10004_0248/LH82	plot	2015_NYH3_plot_359	2	5	359	2	12	test	8/4/2015	102	16.4	135.4447201	198	15.4	73	0	71	8/2/2015	7	68			(Operator: janedoe, Time: )
2015	G2F	Genomes to Fields	2015_NYH3	G2F NYH3 in 2015	RCBD			P1 Aurora Musgrave Research Farm	PHN11_OH43_0036/PHB47		PHN11_OH43_0036/PHB47	plot	2015_NYH3_plot_36	1	2	36	25	2	test	8/2/2015	89	20.9	115.6714995	216	13.9	71	0	71	8/2/2015	7	67			(Operator: janedoe, Time: )
2015	G2F	Genomes to Fields	2015_NYH3	G2F NYH3 in 2015	RCBD			P1 Aurora Musgrave Research Farm	CG119/LH198		CG119/LH198	plot	2015_NYH3_plot_360	2	5	360	1	12	test	7/31/2015	93	16.4	153.0349435	186	17.4	69	0	69	7/31/2015	0	43			(Operator: janedoe, Time: )
2015	G2F	Genomes to Fields	2015_NYH3	G2F NYH3 in 2015	RCBD			P1 Aurora Musgrave Research Farm	CG119/CG102		CG119/CG102	plot	2015_NYH3_plot_361	2	5	361	1	13	test	7/28/2015	75	16.3	130.3233561	187	14.8	66	0	67	7/29/2015	0	65			(Operator: janedoe, Time: )
2015	G2F	Genomes to Fields	2015_NYH3	G2F NYH3 in 2015	RCBD			P1 Aurora Musgrave Research Farm	CG108/LH162		CG108/LH162	plot	2015_NYH3_plot_362	2	5	362	2	13	test	7/28/2015	94	15.7	173.8275975	211	19.6	66	0	67	7/29/2015	4	71			(Operator: janedoe, Time: )
2015	G2F	Genomes to Fields	2015_NYH3	G2F NYH3 in 2015	RCBD			P1 Aurora Musgrave Research Farm	LH82_PH207-7/PHB47		LH82_PH207-7/PHB47	plot	2015_NYH3_plot_363	2	5	363	3	13	test	8/5/2015	94	18.1	140.4450988	210	16.3	74	0	72	8/3/2015	3	68			(Operator: janedoe, Time: )
2015	G2F	Genomes to Fields	2015_NYH3	G2F NYH3 in 2015	RCBD			P1 Aurora Musgrave Research Farm	LH82_PHG47-21/PHB47		LH82_PHG47-21/PHB47	plot	2015_NYH3_plot_364	2	5	364	4	13	test	8/5/2015	108	19	133.7887984	222	15.7	74	0	72	8/3/2015	5	63			(Operator: janedoe, Time: )
2015	G2F	Genomes to Fields	2015_NYH3	G2F NYH3 in 2015	RCBD			P1 Aurora Musgrave Research Farm	B14A/H95		B14A/H95	plot	2015_NYH3_plot_365	2	5	365	5	13	test	8/13/2015	125	22.4	157.5629532	229	19.3	82	0	83	8/14/2015	0	68			(Operator: janedoe, Time: )
2015	G2F	Genomes to Fields	2015_NYH3	G2F NYH3 in 2015	RCBD			P1 Aurora Musgrave Research Farm	M0101/LH82		M0101/LH82	plot	2015_NYH3_plot_366	2	5	366	6	13	test	8/3/2015	106	17.2	148.9572099	231	17.1	72	0	72	8/3/2015	14	63			(Operator: janedoe, Time: )
2015	G2F	Genomes to Fields	2015_NYH3	G2F NYH3 in 2015	RCBD			P1 Aurora Musgrave Research Farm	A672/LH82		A672/LH82	plot	2015_NYH3_plot_367	2	5	367	7	13	test	8/3/2015	103	16.7	92.01727806	231	10.5	72	0	70	8/1/2015	22	61			(Operator: janedoe, Time: )
2015	G2F	Genomes to Fields	2015_NYH3	G2F NYH3 in 2015	RCBD			P1 Aurora Musgrave Research Farm	LH82_PH207-14/PHB47		LH82_PH207-14/PHB47	plot	2015_NYH3_plot_368	2	5	368	8	13	test	8/1/2015	109	19	184.9182755	224	21.7	70	0	69	7/31/2015	0	68			(Operator: janedoe, Time: )
2015	G2F	Genomes to Fields	2015_NYH3	G2F NYH3 in 2015	RCBD			P1 Aurora Musgrave Research Farm	PHG47/PHB47		PHG47/PHB47	plot	2015_NYH3_plot_369	2	5	369	9	13	test	8/1/2015	103	15.8	194.8811592	244	22	70	2	68	7/30/2015	3	70			(Operator: janedoe, Time: )
2015	G2F	Genomes to Fields	2015_NYH3	G2F NYH3 in 2015	RCBD			P1 Aurora Musgrave Research Farm	PHV63/LH195		PHV63/LH195	plot	2015_NYH3_plot_37	1	2	37	24	2	test	8/13/2015	113	23.5	86.11529521	214	10.7	82	0	82	8/13/2015	0	62			(Operator: janedoe, Time: )
2015	G2F	Genomes to Fields	2015_NYH3	G2F NYH3 in 2015	RCBD			P1 Aurora Musgrave Research Farm	CG120/LH82		CG120/LH82	plot	2015_NYH3_plot_370	2	5	370	10	13	test	7/31/2015	112	16.6	141.2625392	226	16.1	69	0	68	7/30/2015	2	67			(Operator: janedoe, Time: )
2015	G2F	Genomes to Fields	2015_NYH3	G2F NYH3 in 2015	RCBD			P1 Aurora Musgrave Research Farm	B97/LH82		B97/LH82	plot	2015_NYH3_plot_371	2	5	371	11	13	test	8/4/2015	129	18.5	156.907528	265	18.3	73	0	73	8/4/2015	10	70			(Operator: janedoe, Time: )
2015	G2F	Genomes to Fields	2015_NYH3	G2F NYH3 in 2015	RCBD			P1 Aurora Musgrave Research Farm	M0088/LH185		M0088/LH185	plot	2015_NYH3_plot_372	2	5	372	12	13	test	8/5/2015	122	20.3	143.3803096	250	17.1	74	0	72	8/3/2015	13	66			(Operator: janedoe, Time: )
2015	G2F	Genomes to Fields	2015_NYH3	G2F NYH3 in 2015	RCBD			P1 Aurora Musgrave Research Farm	CG119/CG44		CG119/CG44	plot	2015_NYH3_plot_373	2	5	373	13	13	test	7/26/2015	92	15.1	105.3961579	216	11.8	64	0	64	7/26/2015	30	68			(Operator: janedoe, Time: )
2015	G2F	Genomes to Fields	2015_NYH3	G2F NYH3 in 2015	RCBD			P1 Aurora Musgrave Research Farm	B37/C103		B37/C103	plot	2015_NYH3_plot_374	2	5	374	14	13	test	8/4/2015	157	19.3	110.3702354	287	13	73	0	81	8/12/2015	23	67			(Operator: janedoe, Time: )
2015	G2F	Genomes to Fields	2015_NYH3	G2F NYH3 in 2015	RCBD			P1 Aurora Musgrave Research Farm	CG118/CG44		CG118/CG44	plot	2015_NYH3_plot_375	2	5	375	15	13	test	7/26/2015	95	15.4	155.7555367	224	17.5	64	3	65	7/27/2015	0	73			(Operator: janedoe, Time: )
2015	G2F	Genomes to Fields	2015_NYH3	G2F NYH3 in 2015	RCBD			P1 Aurora Musgrave Research Farm	CG125/PHB47		CG125/PHB47	plot	2015_NYH3_plot_376	2	6	376	16	13	test	7/31/2015	110	15.1	132.1917913	247	14.8	69	7	69	7/31/2015	6	68			(Operator: janedoe, Time: )
2015	G2F	Genomes to Fields	2015_NYH3	G2F NYH3 in 2015	RCBD			P1 Aurora Musgrave Research Farm	CG122/PHZ51		CG122/PHZ51	plot	2015_NYH3_plot_377	2	6	377	17	13	test	8/1/2015	135	15.5	159.1273469	249	17.9	70	4	69	7/31/2015	1	70			(Operator: janedoe, Time: )
2015	G2F	Genomes to Fields	2015_NYH3	G2F NYH3 in 2015	RCBD			P1 Aurora Musgrave Research Farm	M0154/LH185		M0154/LH185	plot	2015_NYH3_plot_378	2	6	378	18	13	test	8/6/2015	99	20.9	167.2659813	235	20.1	75	0	75	8/6/2015	0	66			(Operator: janedoe, Time: )
2015	G2F	Genomes to Fields	2015_NYH3	G2F NYH3 in 2015	RCBD			P1 Aurora Musgrave Research Farm	B73/PHN82		B73/PHN82	plot	2015_NYH3_plot_379	2	6	379	19	13	test	8/12/2015	126	25.4	183.649507	229	23.4	81	0	81	8/12/2015	0	66			(Operator: janedoe, Time: )
2015	G2F	Genomes to Fields	2015_NYH3	G2F NYH3 in 2015	RCBD			P1 Aurora Musgrave Research Farm	B14A/C103		B14A/C103	plot	2015_NYH3_plot_38	1	2	38	23	2	test	8/12/2015	129	23.1	86.56557126	247	10.7	81	0	84	8/15/2015	7	68			(Operator: janedoe, Time: )
2015	G2F	Genomes to Fields	2015_NYH3	G2F NYH3 in 2015	RCBD			P1 Aurora Musgrave Research Farm	PHN11_PHW65_0359/LH198		PHN11_PHW65_0359/LH198	plot	2015_NYH3_plot_380	2	6	380	20	13	test	8/12/2015	92	22.7	162.6464436	213	20	81	0	81	8/12/2015	0	70			(Operator: janedoe, Time: )
2015	G2F	Genomes to Fields	2015_NYH3	G2F NYH3 in 2015	RCBD			P1 Aurora Musgrave Research Farm	M0101/LH185		M0101/LH185	plot	2015_NYH3_plot_381	2	6	381	21	13	test	8/6/2015	112	18.1	153.3694944	233	17.8	75	0	73	8/4/2015	6	65			(Operator: janedoe, Time: )
2015	G2F	Genomes to Fields	2015_NYH3	G2F NYH3 in 2015	RCBD			P1 Aurora Musgrave Research Farm	CG108/CGR03		CG108/CGR03	plot	2015_NYH3_plot_382	2	6	382	22	13	test	7/30/2015	112	16.2	134.00552	223	15.2	68	0	67	7/29/2015	15	66			(Operator: janedoe, Time: )
2015	G2F	Genomes to Fields	2015_NYH3	G2F NYH3 in 2015	RCBD			P1 Aurora Musgrave Research Farm	A634/LH82		A634/LH82	plot	2015_NYH3_plot_383	2	6	383	23	13	test	7/31/2015	125	17.6	88.42243396	234	10.2	69	0	69	7/31/2015	29	69			(Operator: janedoe, Time: )
2015	G2F	Genomes to Fields	2015_NYH3	G2F NYH3 in 2015	RCBD			P1 Aurora Musgrave Research Farm	LH82_PH207-24/PHB47		LH82_PH207-24/PHB47	plot	2015_NYH3_plot_384	2	6	384	24	13	test	8/3/2015	124	17	181.6253688	255	20.8	72	1	71	8/2/2015	1	69			(Operator: janedoe, Time: )
2015	G2F	Genomes to Fields	2015_NYH3	G2F NYH3 in 2015	RCBD			P1 Aurora Musgrave Research Farm	CG124/PHB47		CG124/PHB47	plot	2015_NYH3_plot_385	2	6	385	25	13	test	7/31/2015	134	15.6	148.2838999	270	16.7	69	7	68	7/30/2015	4	68			(Operator: janedoe, Time: )
2015	G2F	Genomes to Fields	2015_NYH3	G2F NYH3 in 2015	RCBD			P1 Aurora Musgrave Research Farm	A635/LH82		A635/LH82	plot	2015_NYH3_plot_386	2	6	386	26	13	test	7/30/2015	93	17.4	148.5974099	219	17.1	68	0	68	7/30/2015	9	65			(Operator: janedoe, Time: )
2015	G2F	Genomes to Fields	2015_NYH3	G2F NYH3 in 2015	RCBD			P1 Aurora Musgrave Research Farm	BSSSC0_019/LH82		BSSSC0_019/LH82	plot	2015_NYH3_plot_387	2	6	387	27	13	test	7/31/2015	113	19.7	111.5127583	250	13.2	69	1	69	7/31/2015	10	62			(Operator: janedoe, Time: )
2015	G2F	Genomes to Fields	2015_NYH3	G2F NYH3 in 2015	RCBD			P1 Aurora Musgrave Research Farm	PHW52/PHM49		PHW52/PHM49	plot	2015_NYH3_plot_388	2	6	388	28	13	test	8/7/2015	133	21.4	202.5926626	264	24.5	76	0	75	8/6/2015	4	67			(Operator: janedoe, Time: )
2015	G2F	Genomes to Fields	2015_NYH3	G2F NYH3 in 2015	RCBD			P1 Aurora Musgrave Research Farm	W10001_0012/PHB47		W10001_0012/PHB47	plot	2015_NYH3_plot_389	2	6	389	29	13	test	7/31/2015	122			259		69	1	69	7/31/2015	5	67			(Operator: janedoe, Time: )
2015	G2F	Genomes to Fields	2015_NYH3	G2F NYH3 in 2015	RCBD			P1 Aurora Musgrave Research Farm	LH198/CGR01		LH198/CGR01	plot	2015_NYH3_plot_39	1	2	39	22	2	test	8/6/2015	130	18.1	134.4137142	238	15.6	75	0	75	8/6/2015	10	73			(Operator: janedoe, Time: )
2015	G2F	Genomes to Fields	2015_NYH3	G2F NYH3 in 2015	RCBD			P1 Aurora Musgrave Research Farm	M0325/LH185		M0325/LH185	plot	2015_NYH3_plot_390	2	6	390	30	13	test	8/4/2015	124	22	178.890047	261	21.8	73	0	73	8/4/2015	11	68			(Operator: janedoe, Time: )
2015	G2F	Genomes to Fields	2015_NYH3	G2F NYH3 in 2015	RCBD			P1 Aurora Musgrave Research Farm	PHN11_OH43_0001/PHB47		PHN11_OH43_0001/PHB47	plot	2015_NYH3_plot_391	2	6	391	30	14	test	8/3/2015	113	20.3	135.8339775	261	16.2	72	0	72	8/3/2015	0	65			(Operator: janedoe, Time: )
2015	G2F	Genomes to Fields	2015_NYH3	G2F NYH3 in 2015	RCBD			P1 Aurora Musgrave Research Farm	M0003/LH185		M0003/LH185	plot	2015_NYH3_plot_392	2	6	392	29	14	test	8/7/2015	128	22.3	184.7415316	248	22.6	76	0	75	8/6/2015	0	70			(Operator: janedoe, Time: )
2015	G2F	Genomes to Fields	2015_NYH3	G2F NYH3 in 2015	RCBD			P1 Aurora Musgrave Research Farm	A679/LH82		A679/LH82	plot	2015_NYH3_plot_393	2	6	393	28	14	test	8/5/2015	105	17.4	87.76806082	232	10.1	74	0	73	8/4/2015	19	69			(Operator: janedoe, Time: )
2015	G2F	Genomes to Fields	2015_NYH3	G2F NYH3 in 2015	RCBD			P1 Aurora Musgrave Research Farm	LH195/PHZ51		LH195/PHZ51	plot	2015_NYH3_plot_394	2	6	394	27	14	test	8/12/2015	137	18.9	117.7429798	264	13.8	81	0	81	8/12/2015	0	66			(Operator: janedoe, Time: )
2015	G2F	Genomes to Fields	2015_NYH3	G2F NYH3 in 2015	RCBD			P1 Aurora Musgrave Research Farm	B73/PHZ51		B73/PHZ51	plot	2015_NYH3_plot_395	2	6	395	26	14	test	8/6/2015	149	19	204.5179084	276	24	75	0	74	8/5/2015	2	67			(Operator: janedoe, Time: )
2015	G2F	Genomes to Fields	2015_NYH3	G2F NYH3 in 2015	RCBD			P1 Aurora Musgrave Research Farm	CG110/LH82		CG110/LH82	plot	2015_NYH3_plot_396	2	6	396	25	14	test	7/30/2015	106	17.4	92.98200502	217	10.7	68	0	67	7/29/2015	11	69			(Operator: janedoe, Time: )
2015	G2F	Genomes to Fields	2015_NYH3	G2F NYH3 in 2015	RCBD			P1 Aurora Musgrave Research Farm	B73/PHM49		B73/PHM49	plot	2015_NYH3_plot_397	2	6	397	24	14	test	8/12/2015	155	22.9	197.9152623	259	24.4	81	0	81	8/12/2015	4	61			(Operator: janedoe, Time: )
2015	G2F	Genomes to Fields	2015_NYH3	G2F NYH3 in 2015	RCBD			P1 Aurora Musgrave Research Farm	CGX333/PHZ51		CGX333/PHZ51	plot	2015_NYH3_plot_398	2	6	398	23	14	test	8/6/2015	129	19.8	117.2800792	250	13.9	75	0	73	8/4/2015	18	68			(Operator: janedoe, Time: )
2015	G2F	Genomes to Fields	2015_NYH3	G2F NYH3 in 2015	RCBD			P1 Aurora Musgrave Research Farm	LH82_PH207-15/PHB47		LH82_PH207-15/PHB47	plot	2015_NYH3_plot_399	2	6	399	22	14	test	8/9/2015	124	21.2	148.3933128	236	17.9	78	0	77	8/8/2015	2	70			(Operator: janedoe, Time: )
2015	G2F	Genomes to Fields	2015_NYH3	G2F NYH3 in 2015	RCBD			P1 Aurora Musgrave Research Farm	BSSSC0_047/LH82		BSSSC0_047/LH82	plot	2015_NYH3_plot_4	1	1	4	4	1	test	8/2/2015	82	15.6	69.25834847	180	7.8	71	0	71	8/2/2015	0	53			(Operator: janedoe, Time: )
2015	G2F	Genomes to Fields	2015_NYH3	G2F NYH3 in 2015	RCBD			P1 Aurora Musgrave Research Farm	PHN11_LH145_0028/LH198		PHN11_LH145_0028/LH198	plot	2015_NYH3_plot_40	1	2	40	21	2	test	8/7/2015	106	16.7	96.39905321	193	11	76	0	76	8/7/2015	5	48			(Operator: janedoe, Time: )
2015	G2F	Genomes to Fields	2015_NYH3	G2F NYH3 in 2015	RCBD			P1 Aurora Musgrave Research Farm	W10008_0069/PHB47		W10008_0069/PHB47	plot	2015_NYH3_plot_400	2	6	400	21	14	test	8/10/2015	119	19.8	97.03028132	230	11.5	79	0	77	8/8/2015	17	64			(Operator: janedoe, Time: )
2015	G2F	Genomes to Fields	2015_NYH3	G2F NYH3 in 2015	RCBD			P1 Aurora Musgrave Research Farm	B73/TX205		B73/TX205	plot	2015_NYH3_plot_401	2	7	401	20	14	test	8/15/2015	132	27	138.2389566	247	18	84	1	85	8/16/2015	4	65			(Operator: janedoe, Time: )
2015	G2F	Genomes to Fields	2015_NYH3	G2F NYH3 in 2015	RCBD			P1 Aurora Musgrave Research Farm	PHN11_LH145_0085/LH185		PHN11_LH145_0085/LH185	plot	2015_NYH3_plot_402	2	7	402	19	14	test	8/6/2015	97	18.2	118.759257	213	13.8	75	0	76	8/7/2015	2	58			(Operator: janedoe, Time: )
2015	G2F	Genomes to Fields	2015_NYH3	G2F NYH3 in 2015	RCBD			P1 Aurora Musgrave Research Farm	REDEAR2-2-2-1-1-2-B-B-1-B10/LH195		REDEAR2-2-2-1-1-2-B-B-1-B10/LH195	plot	2015_NYH3_plot_403	2	7	403	18	14	test	8/17/2015	138	28.3	118.4278623	248	15.7	86	0	87	8/18/2015	0	70			(Operator: janedoe, Time: )
2015	G2F	Genomes to Fields	2015_NYH3	G2F NYH3 in 2015	RCBD			P1 Aurora Musgrave Research Farm	PHB47/LH195		PHB47/LH195	plot	2015_NYH3_plot_404	2	7	404	17	14	test	8/14/2015	105	22.8	133.1975481	230	16.4	83	1	83	8/14/2015	0	66			(Operator: janedoe, Time: )
2015	G2F	Genomes to Fields	2015_NYH3	G2F NYH3 in 2015	RCBD			P1 Aurora Musgrave Research Farm	A679/PHZ51		A679/PHZ51	plot	2015_NYH3_plot_405	2	7	405	16	14	test	8/5/2015	139	16.9	143.3771534	269	16.4	74	0	74	8/5/2015	7	62			(Operator: janedoe, Time: )
2015	G2F	Genomes to Fields	2015_NYH3	G2F NYH3 in 2015	RCBD			P1 Aurora Musgrave Research Farm	LH145/PHZ51		LH145/PHZ51	plot	2015_NYH3_plot_406	2	7	406	15	14	test	8/3/2015	146	15.7	127.7100717	284	14.4	72	0	72	8/3/2015	11	68			(Operator: janedoe, Time: )
2015	G2F	Genomes to Fields	2015_NYH3	G2F NYH3 in 2015	RCBD			P1 Aurora Musgrave Research Farm	CGX333/LH82		CGX333/LH82	plot	2015_NYH3_plot_407	2	7	407	14	14	test	7/31/2015	116	16.1	48.54670206	228	5.5	69	0	68	7/30/2015	51	70			(Operator: janedoe, Time: )
2015	G2F	Genomes to Fields	2015_NYH3	G2F NYH3 in 2015	RCBD			P1 Aurora Musgrave Research Farm	LH82_PHG47-13/PHB47		LH82_PHG47-13/PHB47	plot	2015_NYH3_plot_408	2	7	408	13	14	test	7/31/2015	107	16.9	91.79634822	242	10.5	69	0	68	7/30/2015	39	66			(Operator: janedoe, Time: )
2015	G2F	Genomes to Fields	2015_NYH3	G2F NYH3 in 2015	RCBD			P1 Aurora Musgrave Research Farm	SD101/PHB47		SD101/PHB47	plot	2015_NYH3_plot_409	2	7	409	12	14	test	8/4/2015	141	16.1	33.54135779	252	3.8	73	9	71	8/2/2015	45	61			(Operator: janedoe, Time: )
2015	G2F	Genomes to Fields	2015_NYH3	G2F NYH3 in 2015	RCBD			P1 Aurora Musgrave Research Farm	BSSSC0_047/PHZ51		BSSSC0_047/PHZ51	plot	2015_NYH3_plot_41	1	2	41	20	2	test	8/10/2015	103	18.1	66.34523074	213	7.7	79	0	81	8/12/2015	8	56			(Operator: janedoe, Time: )
2015	G2F	Genomes to Fields	2015_NYH3	G2F NYH3 in 2015	RCBD			P1 Aurora Musgrave Research Farm	PHP02/PHB47		PHP02/PHB47	plot	2015_NYH3_plot_410	2	7	410	11	14	test	8/1/2015	129	17.5	124.9831662	254	14.4	70	1	70	8/1/2015	17	66			(Operator: janedoe, Time: )
2015	G2F	Genomes to Fields	2015_NYH3	G2F NYH3 in 2015	RCBD			P1 Aurora Musgrave Research Farm	PHW52/PHN82		PHW52/PHN82	plot	2015_NYH3_plot_411	2	7	411	10	14	test	8/8/2015	110	22	188.7372056	252	23	77	0	77	8/8/2015	4	70			(Operator: janedoe, Time: )
2015	G2F	Genomes to Fields	2015_NYH3	G2F NYH3 in 2015	RCBD			P1 Aurora Musgrave Research Farm	CGR03/CG44		CGR03/CG44	plot	2015_NYH3_plot_412	2	7	412	9	14	test	7/30/2015	107	16.2	180.731129	243	20.5	68	0	68	7/30/2015	0	62			(Operator: janedoe, Time: )
2015	G2F	Genomes to Fields	2015_NYH3	G2F NYH3 in 2015	RCBD			P1 Aurora Musgrave Research Farm	W10005_0220/LH198		W10005_0220/LH198	plot	2015_NYH3_plot_413	2	7	413	8	14	test	8/6/2015	133	18.9	188.5594096	237	22.1	75	0	74	8/5/2015	1	65			(Operator: janedoe, Time: )
2015	G2F	Genomes to Fields	2015_NYH3	G2F NYH3 in 2015	RCBD			P1 Aurora Musgrave Research Farm	W10005_0107/PHB47		W10005_0107/PHB47	plot	2015_NYH3_plot_414	2	7	414	7	14	test	8/1/2015	124	17	167.6541866	233	19.2	70	0	70	8/1/2015	2	67			(Operator: janedoe, Time: )
2015	G2F	Genomes to Fields	2015_NYH3	G2F NYH3 in 2015	RCBD			P1 Aurora Musgrave Research Farm	PHN11_OH43_0184/PHB47		PHN11_OH43_0184/PHB47	plot	2015_NYH3_plot_415	2	7	415	6	14	test	8/1/2015	100	18.2	185.0234802	233	21.5	70	1	69	7/31/2015	2	70			(Operator: janedoe, Time: )
2015	G2F	Genomes to Fields	2015_NYH3	G2F NYH3 in 2015	RCBD			P1 Aurora Musgrave Research Farm	MO44_LH145_0127/PHB47		MO44_LH145_0127/PHB47	plot	2015_NYH3_plot_416	2	7	416	5	14	test	8/2/2015	116	18	109.5601593	223	12.7	71	0	71	8/2/2015	4	67			(Operator: janedoe, Time: )
2015	G2F	Genomes to Fields	2015_NYH3	G2F NYH3 in 2015	RCBD			P1 Aurora Musgrave Research Farm	CG118/LH198		CG118/LH198	plot	2015_NYH3_plot_417	2	7	417	4	14	test	8/3/2015	111	17.5	114.5679024	229	13.2	72	0	71	8/2/2015	0	47			(Operator: janedoe, Time: )
2015	G2F	Genomes to Fields	2015_NYH3	G2F NYH3 in 2015	RCBD			P1 Aurora Musgrave Research Farm	LH212HT/LH195		LH212HT/LH195	plot	2015_NYH3_plot_418	2	7	418	3	14	test	8/14/2015	121	21.8	157.1358222	246	19.1	83	0	81	8/12/2015	0	59			(Operator: janedoe, Time: )
2015	G2F	Genomes to Fields	2015_NYH3	G2F NYH3 in 2015	RCBD			P1 Aurora Musgrave Research Farm	FS6296VT3		FS6296VT3	plot	2015_NYH3_plot_419	2	7	419	2	14	test	8/9/2015	120	21	201.1303175	243	24.2	78	0	77	8/8/2015	0	64			(Operator: janedoe, Time: )
2015	G2F	Genomes to Fields	2015_NYH3	G2F NYH3 in 2015	RCBD			P1 Aurora Musgrave Research Farm	TX714/PHZ51		TX714/PHZ51	plot	2015_NYH3_plot_42	1	2	42	19	2	test	8/12/2015	130	23.3	71.81587438	236	8.9	81	0	82	8/13/2015	1	63			(Operator: janedoe, Time: )
2015	G2F	Genomes to Fields	2015_NYH3	G2F NYH3 in 2015	RCBD			P1 Aurora Musgrave Research Farm	CM105/PHZ51		CM105/PHZ51	plot	2015_NYH3_plot_420	2	7	420	1	14	test	8/3/2015	115	16.4	139.842276	249	15.9	72	0	72	8/3/2015	4	60			(Operator: janedoe, Time: )
2015	G2F	Genomes to Fields	2015_NYH3	G2F NYH3 in 2015	RCBD			P1 Aurora Musgrave Research Farm	B37/OH43		B37/OH43	plot	2015_NYH3_plot_421	2	7	421	1	15	test	8/9/2015	140	25.2	147.9430368	254	18.8	78	1	78	8/9/2015	3	64			(Operator: janedoe, Time: )
2015	G2F	Genomes to Fields	2015_NYH3	G2F NYH3 in 2015	RCBD			P1 Aurora Musgrave Research Farm	W10004_0032/LH82		W10004_0032/LH82	plot	2015_NYH3_plot_422	2	7	422	2	15	test	8/1/2015	84	18.2	114.4563854	166	13.3	70	0	69	7/31/2015	0	40			(Operator: janedoe, Time: )
2015	G2F	Genomes to Fields	2015_NYH3	G2F NYH3 in 2015	RCBD			P1 Aurora Musgrave Research Farm	CG102/LH82		CG102/LH82	plot	2015_NYH3_plot_423	2	7	423	3	15	test	8/1/2015	78	17.5	119.7755343	191	13.8	70	0	70	8/1/2015	0	64			(Operator: janedoe, Time: )
2015	G2F	Genomes to Fields	2015_NYH3	G2F NYH3 in 2015	RCBD			P1 Aurora Musgrave Research Farm	M0077/PHZ51		M0077/PHZ51	plot	2015_NYH3_plot_424	2	7	424	4	15	test	8/10/2015	123	21.3	118.398405	238	14.3	79	0	81	8/12/2015	0	70			(Operator: janedoe, Time: )
2015	G2F	Genomes to Fields	2015_NYH3	G2F NYH3 in 2015	RCBD			P1 Aurora Musgrave Research Farm	PH207_PHG47-10/PHB47		PH207_PHG47-10/PHB47	plot	2015_NYH3_plot_425	2	7	425	5	15	test	8/5/2015	105	17.4	185.0950193	231	21.3	74	0	72	8/3/2015	2	66			(Operator: janedoe, Time: )
2015	G2F	Genomes to Fields	2015_NYH3	G2F NYH3 in 2015	RCBD			P1 Aurora Musgrave Research Farm	PHN11_PHG47_0251/LH185		PHN11_PHG47_0251/LH185	plot	2015_NYH3_plot_426	2	8	426	6	15	test	8/3/2015	111	18.7	178.7606452	228	20.9	72	0	71	8/2/2015	6	61			(Operator: janedoe, Time: )
2015	G2F	Genomes to Fields	2015_NYH3	G2F NYH3 in 2015	RCBD			P1 Aurora Musgrave Research Farm	NYH-061/PHB47		NYH-061/PHB47	plot	2015_NYH3_plot_427	2	8	427	7	15	test	8/1/2015	115	18.4	145.9399395	241	17	70	0	69	7/31/2015	22	58			(Operator: janedoe, Time: )
2015	G2F	Genomes to Fields	2015_NYH3	G2F NYH3 in 2015	RCBD			P1 Aurora Musgrave Research Farm	PH207_PHG47-20/PHB47		PH207_PHG47-20/PHB47	plot	2015_NYH3_plot_428	2	8	428	8	15	test	7/31/2015	119	16.6	155.3010525	237	17.7	69	2	68	7/30/2015	11	65			(Operator: janedoe, Time: )
2015	G2F	Genomes to Fields	2015_NYH3	G2F NYH3 in 2015	RCBD			P1 Aurora Musgrave Research Farm	W10008_0009/PHB47		W10008_0009/PHB47	plot	2015_NYH3_plot_429	2	8	429	9	15	test	8/1/2015	118	19.2	142.8090481	262	16.8	70	0	70	8/1/2015	19	64			(Operator: janedoe, Time: )
2015	G2F	Genomes to Fields	2015_NYH3	G2F NYH3 in 2015	RCBD			P1 Aurora Musgrave Research Farm	PHG80/PHZ51		PHG80/PHZ51	plot	2015_NYH3_plot_43	1	2	43	18	2	test	8/12/2015	142	18.9	135.6603897	248	15.9	81	0	81	8/12/2015	6	67			(Operator: janedoe, Time: )
2015	G2F	Genomes to Fields	2015_NYH3	G2F NYH3 in 2015	RCBD			P1 Aurora Musgrave Research Farm	M0266/LH185		M0266/LH185	plot	2015_NYH3_plot_430	2	8	430	10	15	test	8/7/2015	117	19.6	137.0269986	257	16.2	76	2	76	8/7/2015	11	66			(Operator: janedoe, Time: )
2015	G2F	Genomes to Fields	2015_NYH3	G2F NYH3 in 2015	RCBD			P1 Aurora Musgrave Research Farm	CG108/CG111		CG108/CG111	plot	2015_NYH3_plot_431	2	8	431	11	15	test	7/26/2015	115	15.1	81.28008787	233	9.1	64	0	64	7/26/2015	35	72			(Operator: janedoe, Time: )
2015	G2F	Genomes to Fields	2015_NYH3	G2F NYH3 in 2015	RCBD			P1 Aurora Musgrave Research Farm	CG110/PHB47		CG110/PHB47	plot	2015_NYH3_plot_432	2	8	432	12	15	test	7/29/2015	123	16.4	144.2398318	233	16.4	67	0	66	7/28/2015	11	68			(Operator: janedoe, Time: )
2015	G2F	Genomes to Fields	2015_NYH3	G2F NYH3 in 2015	RCBD			P1 Aurora Musgrave Research Farm	B97/PHB47		B97/PHB47	plot	2015_NYH3_plot_433	2	8	433	13	15	test	7/29/2015	120	15.4	156.6455683	253	17.6	67	0	67	7/29/2015	5	55			(Operator: janedoe, Time: )
2015	G2F	Genomes to Fields	2015_NYH3	G2F NYH3 in 2015	RCBD			P1 Aurora Musgrave Research Farm	CG106/PHZ51		CG106/PHZ51	plot	2015_NYH3_plot_434	2	8	434	14	15	test	7/31/2015	115	15.8	135.530988	259	15.3	69	22	71	8/2/2015	0	62			(Operator: janedoe, Time: )
2015	G2F	Genomes to Fields	2015_NYH3	G2F NYH3 in 2015	RCBD			P1 Aurora Musgrave Research Farm	M0014/LH82		M0014/LH82	plot	2015_NYH3_plot_435	2	8	435	15	15	test	7/31/2015	100	18.9	144.1924897	219	16.9	69	0	70	8/1/2015	2	67			(Operator: janedoe, Time: )
2015	G2F	Genomes to Fields	2015_NYH3	G2F NYH3 in 2015	RCBD			P1 Aurora Musgrave Research Farm	PHB47/PHZ51		PHB47/PHZ51	plot	2015_NYH3_plot_436	2	8	436	16	15	test	8/6/2015	124	15.6	156.2752478	249	17.6	75	0	72	8/3/2015	2	65			(Operator: janedoe, Time: )
2015	G2F	Genomes to Fields	2015_NYH3	G2F NYH3 in 2015	RCBD			P1 Aurora Musgrave Research Farm	EX3101		EX3101	plot	2015_NYH3_plot_437	2	8	437	17	15	test	8/6/2015	121	15	119.8281366	219	13.4	75	1	76	8/7/2015	7	71			(Operator: janedoe, Time: )
2015	G2F	Genomes to Fields	2015_NYH3	G2F NYH3 in 2015	RCBD			P1 Aurora Musgrave Research Farm	PHN11_PHG47_0390/LH198		PHN11_PHG47_0390/LH198	plot	2015_NYH3_plot_438	2	8	438	18	15	test	8/12/2015	107	21.2	124.3519381	215	15	81	5	81	8/12/2015	0	62			(Operator: janedoe, Time: )
2015	G2F	Genomes to Fields	2015_NYH3	G2F NYH3 in 2015	RCBD			P1 Aurora Musgrave Research Farm	B73/MO17		B73/MO17	plot	2015_NYH3_plot_439	2	8	439	19	15	test	8/14/2015	113	25.4	151.4716019	222	19.3	83	0	83	8/14/2015	0	70			(Operator: janedoe, Time: )
2015	G2F	Genomes to Fields	2015_NYH3	G2F NYH3 in 2015	RCBD			P1 Aurora Musgrave Research Farm	W10002_0002/PHB47		W10002_0002/PHB47	plot	2015_NYH3_plot_44	1	2	44	17	2	test	7/31/2015	101	15.9	82.28374057	230	9.3	69	0	68	7/30/2015	25	71			(Operator: janedoe, Time: )
2015	G2F	Genomes to Fields	2015_NYH3	G2F NYH3 in 2015	RCBD			P1 Aurora Musgrave Research Farm	NYH-081/PHB47		NYH-081/PHB47	plot	2015_NYH3_plot_440	2	8	440	20	15	test	8/7/2015	85	20.5	81.12859312	198	9.7	76	0	78	8/9/2015	14	62			(Operator: janedoe, Time: )
2015	G2F	Genomes to Fields	2015_NYH3	G2F NYH3 in 2015	RCBD			P1 Aurora Musgrave Research Farm	BSSSC0_008/PHZ51		BSSSC0_008/PHZ51	plot	2015_NYH3_plot_441	2	8	441	21	15	test		89	23.5	68.40934666	207	8.5		3			0	69			(Operator: janedoe, Time: )
2015	G2F	Genomes to Fields	2015_NYH3	G2F NYH3 in 2015	RCBD			P1 Aurora Musgrave Research Farm	LH82/TX777		LH82/TX777	plot	2015_NYH3_plot_442	2	8	442	22	15	test	8/12/2015	117	31.7	58.92093609	228	8.2	81	0	82	8/13/2015	7	52			(Operator: janedoe, Time: )
2015	G2F	Genomes to Fields	2015_NYH3	G2F NYH3 in 2015	RCBD			P1 Aurora Musgrave Research Farm	PHV63/LH195		PHV63/LH195	plot	2015_NYH3_plot_443	2	8	443	23	15	test	8/15/2015	103	27.5	113.6473614	220	14.9	84	0	84	8/15/2015	1	71			(Operator: janedoe, Time: )
2015	G2F	Genomes to Fields	2015_NYH3	G2F NYH3 in 2015	RCBD			P1 Aurora Musgrave Research Farm	F42/MO17		F42/MO17	plot	2015_NYH3_plot_444	2	8	444	24	15	test	8/7/2015	136	23.1	216.0094161	271	26.7	76	0	76	8/7/2015	0	64			(Operator: janedoe, Time: )
2015	G2F	Genomes to Fields	2015_NYH3	G2F NYH3 in 2015	RCBD			P1 Aurora Musgrave Research Farm	CG104/LH82		CG104/LH82	plot	2015_NYH3_plot_445	2	8	445	25	15	test	7/30/2015	109	16.5	152.8518874	218	17.4	68	0	68	7/30/2015	9	71			(Operator: janedoe, Time: )
2015	G2F	Genomes to Fields	2015_NYH3	G2F NYH3 in 2015	RCBD			P1 Aurora Musgrave Research Farm	CG108/LH82		CG108/LH82	plot	2015_NYH3_plot_446	2	8	446	26	15	test	7/30/2015	110	17	87.31988886	218	10	68	0	67	7/29/2015	36	69			(Operator: janedoe, Time: )
2015	G2F	Genomes to Fields	2015_NYH3	G2F NYH3 in 2015	RCBD			P1 Aurora Musgrave Research Farm	CG104/PHZ51		CG104/PHZ51	plot	2015_NYH3_plot_447	2	8	447	27	15	test	8/5/2015	121	16.5	105.4150947	242	12	74	0	74	8/5/2015	10	71			(Operator: janedoe, Time: )
2015	G2F	Genomes to Fields	2015_NYH3	G2F NYH3 in 2015	RCBD			P1 Aurora Musgrave Research Farm	BSSSC0_038/LH82		BSSSC0_038/LH82	plot	2015_NYH3_plot_448	2	8	448	28	15	test	8/7/2015	105	22.1	119.6534969	195	14.6	76	0	75	8/6/2015	7	69			(Operator: janedoe, Time: )
2015	G2F	Genomes to Fields	2015_NYH3	G2F NYH3 in 2015	RCBD			P1 Aurora Musgrave Research Farm	M0186/LH185		M0186/LH185	plot	2015_NYH3_plot_449	2	8	449	29	15	test	8/6/2015	105	21.8	164.5401279	238	20	75	0	76	8/7/2015	0	68			(Operator: janedoe, Time: )
2015	G2F	Genomes to Fields	2015_NYH3	G2F NYH3 in 2015	RCBD			P1 Aurora Musgrave Research Farm	LH82/LH195		LH82/LH195	plot	2015_NYH3_plot_45	1	2	45	16	2	test	8/3/2015	113	15.2	90.10570893	234	10.1	72	0	72	8/3/2015	3	65			(Operator: janedoe, Time: )
2015	G2F	Genomes to Fields	2015_NYH3	G2F NYH3 in 2015	RCBD			P1 Aurora Musgrave Research Farm	PHG39/PHM49		PHG39/PHM49	plot	2015_NYH3_plot_450	2	8	450	30	15	test	8/12/2015	127	23.1	160.9957821	244	19.9	81	0	81	8/12/2015	0	66			(Operator: janedoe, Time: )
2015	G2F	Genomes to Fields	2015_NYH3	G2F NYH3 in 2015	RCBD			P1 Aurora Musgrave Research Farm	PHN11_PHG47_0390/PHB47		PHN11_PHG47_0390/PHB47	plot	2015_NYH3_plot_451	2	9	451	30	16	test	8/8/2015	105	20.4	82.06807096	214	9.8	77	0	77	8/8/2015	0	64			(Operator: janedoe, Time: )
2015	G2F	Genomes to Fields	2015_NYH3	G2F NYH3 in 2015	RCBD			P1 Aurora Musgrave Research Farm	CG44/LH162		CG44/LH162	plot	2015_NYH3_plot_452	2	9	452	29	16	test	7/29/2015	62	17.3	93.96461679	171	10.8	67	0	68	7/30/2015	1	64			(Operator: janedoe, Time: )
2015	G2F	Genomes to Fields	2015_NYH3	G2F NYH3 in 2015	RCBD			P1 Aurora Musgrave Research Farm	SD101/LH82		SD101/LH82	plot	2015_NYH3_plot_453	2	9	453	28	16	test	8/7/2015	65	20.7	114.2954222	166	13.7	76	0	76	8/7/2015	0	62			(Operator: janedoe, Time: )
2015	G2F	Genomes to Fields	2015_NYH3	G2F NYH3 in 2015	RCBD			P1 Aurora Musgrave Research Farm	CG119/CG108		CG119/CG108	plot	2015_NYH3_plot_454	2	9	454	27	16	test	7/30/2015	71	16.5	76.42594369	159	8.7	68	0	68	7/30/2015	6	66			(Operator: janedoe, Time: )
2015	G2F	Genomes to Fields	2015_NYH3	G2F NYH3 in 2015	RCBD			P1 Aurora Musgrave Research Farm	B73/PHG35		B73/PHG35	plot	2015_NYH3_plot_455	2	9	455	26	16	test	8/14/2015	115	23.3	110.5480313	211	13.7	83	0	83	8/14/2015	1	65			(Operator: janedoe, Time: )
2015	G2F	Genomes to Fields	2015_NYH3	G2F NYH3 in 2015	RCBD			P1 Aurora Musgrave Research Farm	A641/LH82		A641/LH82	plot	2015_NYH3_plot_456	2	9	456	25	16	test	8/1/2015	72	18.4	119.3273623	169	13.9	70	0	69	7/31/2015	2	63			(Operator: janedoe, Time: )
2015	G2F	Genomes to Fields	2015_NYH3	G2F NYH3 in 2015	RCBD			P1 Aurora Musgrave Research Farm	W10004_0127/LH82		W10004_0127/LH82	plot	2015_NYH3_plot_457	2	9	457	24	16	test	8/4/2015	99	18.2	99.82662186	186	11.6	73	0	73	8/4/2015	4	65			(Operator: janedoe, Time: )
2015	G2F	Genomes to Fields	2015_NYH3	G2F NYH3 in 2015	RCBD			P1 Aurora Musgrave Research Farm	GEMN-0192/PHB47		GEMN-0192/PHB47	plot	2015_NYH3_plot_458	2	9	458	23	16	test	8/9/2015	93	20	84.1637483	206	10	78	0	78	8/9/2015	0	67			(Operator: janedoe, Time: )
2015	G2F	Genomes to Fields	2015_NYH3	G2F NYH3 in 2015	RCBD			P1 Aurora Musgrave Research Farm	W10004_0216/PHZ51		W10004_0216/PHZ51	plot	2015_NYH3_plot_459	2	9	459	22	16	test	8/15/2015	113	22.2	105.5855263	239	12.9	84	0	84	8/15/2015	0	69			(Operator: janedoe, Time: )
2015	G2F	Genomes to Fields	2015_NYH3	G2F NYH3 in 2015	RCBD			P1 Aurora Musgrave Research Farm	PHW52/PHN82		PHW52/PHN82	plot	2015_NYH3_plot_46	1	2	46	15	2	test	8/4/2015	114	20	211.2510082	241	25.1	73	0	73	8/4/2015	1	66			(Operator: janedoe, Time: )
2015	G2F	Genomes to Fields	2015_NYH3	G2F NYH3 in 2015	RCBD			P1 Aurora Musgrave Research Farm	TX303/PHB47		TX303/PHB47	plot	2015_NYH3_plot_460	2	9	460	21	16	test	8/17/2015	102	29.2	63.31217966	214	8.5	86	0	88	8/19/2015	7	68			(Operator: janedoe, Time: )
2015	G2F	Genomes to Fields	2015_NYH3	G2F NYH3 in 2015	RCBD			P1 Aurora Musgrave Research Farm	CG44/CG110		CG44/CG110	plot	2015_NYH3_plot_461	2	9	461	20	16	test	8/1/2015	64	17.3	80.04393282	153	9.2	70	0	72	8/3/2015	0	65			(Operator: janedoe, Time: )
2015	G2F	Genomes to Fields	2015_NYH3	G2F NYH3 in 2015	RCBD			P1 Aurora Musgrave Research Farm	CG111/PHB47		CG111/PHB47	plot	2015_NYH3_plot_462	2	9	462	19	16	test	8/2/2015	89	16.1	102.389408	196	11.6	71	0	72	8/3/2015	0	66			(Operator: janedoe, Time: )
2015	G2F	Genomes to Fields	2015_NYH3	G2F NYH3 in 2015	RCBD			P1 Aurora Musgrave Research Farm	W10005_0029/PHB47		W10005_0029/PHB47	plot	2015_NYH3_plot_463	2	9	463	18	16	test	8/6/2015	111	16.6	121.9595836	227	13.9	75	3	73	8/4/2015	2	70			(Operator: janedoe, Time: )
2015	G2F	Genomes to Fields	2015_NYH3	G2F NYH3 in 2015	RCBD			P1 Aurora Musgrave Research Farm	W10008_0018/PHB47		W10008_0018/PHB47	plot	2015_NYH3_plot_464	2	9	464	17	16	test	8/6/2015	106	17.6	104.8932795	212	12.1	75	0	73	8/4/2015	4	66			(Operator: janedoe, Time: )
2015	G2F	Genomes to Fields	2015_NYH3	G2F NYH3 in 2015	RCBD			P1 Aurora Musgrave Research Farm	LH82_PH207-5/PHB47		LH82_PH207-5/PHB47	plot	2015_NYH3_plot_465	2	9	465	16	16	test	8/5/2015	108	17	144.9510155	230	16.6	74	0	72	8/3/2015	1	70			(Operator: janedoe, Time: )
2015	G2F	Genomes to Fields	2015_NYH3	G2F NYH3 in 2015	RCBD			P1 Aurora Musgrave Research Farm	PHN11_PHW65_0323/LH195		PHN11_PHW65_0323/LH195	plot	2015_NYH3_plot_466	2	9	466	15	16	test	8/10/2015	104	19	97.14600647	227	11.4	79	0	81	8/12/2015	0	69			(Operator: janedoe, Time: )
2015	G2F	Genomes to Fields	2015_NYH3	G2F NYH3 in 2015	RCBD			P1 Aurora Musgrave Research Farm	CG118/CGR03		CG118/CGR03	plot	2015_NYH3_plot_467	2	9	467	14	16	test	7/30/2015	104	16.2	141.9400574	238	16.1	68	0	68	7/30/2015	5	65			(Operator: janedoe, Time: )
2015	G2F	Genomes to Fields	2015_NYH3	G2F NYH3 in 2015	RCBD			P1 Aurora Musgrave Research Farm	CG104/PHB47		CG104/PHB47	plot	2015_NYH3_plot_468	2	9	468	13	16	test	8/4/2015	137	13.8	30.83338919	268	3.4	73	5	71	8/2/2015	33	68			(Operator: janedoe, Time: )
2015	G2F	Genomes to Fields	2015_NYH3	G2F NYH3 in 2015	RCBD			P1 Aurora Musgrave Research Farm	NYH-029/PHB47		NYH-029/PHB47	plot	2015_NYH3_plot_469	2	9	469	12	16	test	8/2/2015	136	17.3	67.86333435	268	7.8	71	0	71	8/2/2015	49	65			(Operator: janedoe, Time: )
2015	G2F	Genomes to Fields	2015_NYH3	G2F NYH3 in 2015	RCBD			P1 Aurora Musgrave Research Farm	PHN11_PHW65_0015/PHB47		PHN11_PHW65_0015/PHB47	plot	2015_NYH3_plot_47	1	2	47	14	2	test	8/1/2015	106	18.1	165.4322637	223	19.2	70	0	69	7/31/2015	1	70			(Operator: janedoe, Time: )
2015	G2F	Genomes to Fields	2015_NYH3	G2F NYH3 in 2015	RCBD			P1 Aurora Musgrave Research Farm	LH132/LH51		LH132/LH51	plot	2015_NYH3_plot_470	2	9	470	11	16	test	8/7/2015	158	21.4	177.7853978	276	21.5	76	0	75	8/6/2015	11	69			(Operator: janedoe, Time: )
2015	G2F	Genomes to Fields	2015_NYH3	G2F NYH3 in 2015	RCBD			P1 Aurora Musgrave Research Farm	NYH-251/PHB47		NYH-251/PHB47	plot	2015_NYH3_plot_471	2	9	471	10	16	test	8/4/2015	124	18.4	121.902773	241	14.2	73	1	73	8/4/2015	18	65			(Operator: janedoe, Time: )
2015	G2F	Genomes to Fields	2015_NYH3	G2F NYH3 in 2015	RCBD			P1 Aurora Musgrave Research Farm	LH132/LH82		LH132/LH82	plot	2015_NYH3_plot_472	2	9	472	9	16	test	8/5/2015	109	20.9	168.0981504	228	20.2	74	0	72	8/3/2015	2	68			(Operator: janedoe, Time: )
2015	G2F	Genomes to Fields	2015_NYH3	G2F NYH3 in 2015	RCBD			P1 Aurora Musgrave Research Farm	CM105/LH82		CM105/LH82	plot	2015_NYH3_plot_473	2	9	473	8	16	test	8/1/2015	98	15.5	96.89877546	227	10.9	70	0	69	7/31/2015	22	69			(Operator: janedoe, Time: )
2015	G2F	Genomes to Fields	2015_NYH3	G2F NYH3 in 2015	RCBD			P1 Aurora Musgrave Research Farm	GEMS-0150/PHZ51		GEMS-0150/PHZ51	plot	2015_NYH3_plot_474	2	9	474	7	16	test	8/9/2015	150	19.1	68.08847237	271	8	78	0	81	8/12/2015	19	59			(Operator: janedoe, Time: )
2015	G2F	Genomes to Fields	2015_NYH3	G2F NYH3 in 2015	RCBD			P1 Aurora Musgrave Research Farm	CG127/PHB47		CG127/PHB47	plot	2015_NYH3_plot_475	2	9	475	6	16	test	8/2/2015	106	17.7	129.0093495	236	14.9	71	3	70	8/1/2015	9	71			(Operator: janedoe, Time: )
2015	G2F	Genomes to Fields	2015_NYH3	G2F NYH3 in 2015	RCBD			P1 Aurora Musgrave Research Farm	PHKE6/PHB47		PHKE6/PHB47	plot	2015_NYH3_plot_476	2	10	476	5	16	test	8/4/2015	109	17.7	180.9594232	220	20.9	73	0	72	8/3/2015	0	68			(Operator: janedoe, Time: )
2015	G2F	Genomes to Fields	2015_NYH3	G2F NYH3 in 2015	RCBD			P1 Aurora Musgrave Research Farm	LH82_PH207-22/PHB47		LH82_PH207-22/PHB47	plot	2015_NYH3_plot_477	2	10	477	4	16	test	8/2/2015	90	18.7	119.7439729	191	14	71	0	71	8/2/2015	0	68			(Operator: janedoe, Time: )
2015	G2F	Genomes to Fields	2015_NYH3	G2F NYH3 in 2015	RCBD			P1 Aurora Musgrave Research Farm	PHKE6/LH82		PHKE6/LH82	plot	2015_NYH3_plot_478	2	10	478	3	16	test	8/4/2015	88	16.9	94.41910103	173	10.8	73	0	72	8/3/2015	1	63			(Operator: janedoe, Time: )
2015	G2F	Genomes to Fields	2015_NYH3	G2F NYH3 in 2015	RCBD			P1 Aurora Musgrave Research Farm	PHG39/PHG35		PHG39/PHG35	plot	2015_NYH3_plot_479	2	10	479	2	16	test	8/10/2015	106	18.8	148.6415959	210	17.4	79	0	81	8/12/2015	0	65			(Operator: janedoe, Time: )
2015	G2F	Genomes to Fields	2015_NYH3	G2F NYH3 in 2015	RCBD			P1 Aurora Musgrave Research Farm	CG44/CGR01		CG44/CGR01	plot	2015_NYH3_plot_48	1	2	48	13	2	test	7/28/2015	102	15	140.3956526	225	15.7	66	0	66	7/28/2015	6	71			(Operator: janedoe, Time: )
2015	G2F	Genomes to Fields	2015_NYH3	G2F NYH3 in 2015	RCBD			P1 Aurora Musgrave Research Farm	CG102/CG60		CG102/CG60	plot	2015_NYH3_plot_480	2	10	480	1	16	test	7/30/2015	94	15.5	123.5681632	211	13.9	68	0	67	7/29/2015	6	68			PHG39/PHG35 from NYH2 planted here instead; sub made in Prism 6/7/2016 (Operator: janedoe, Time: )
2015	G2F	Genomes to Fields	2015_NYH3	G2F NYH3 in 2015	RCBD			P1 Aurora Musgrave Research Farm	PB80/PHZ51		PB80/PHZ51	plot	2015_NYH3_plot_481	2	10	481	1	17	test	8/12/2015	126	20.1	147.9430368	241	17.6	81	0	81	8/12/2015	0	70			CG102/CG60 from NYH2 planted here instead; sub made in Prism 6/7/2016 (Operator: janedoe, Time: )
2015	G2F	Genomes to Fields	2015_NYH3	G2F NYH3 in 2015	RCBD			P1 Aurora Musgrave Research Farm	M0116/LH82		M0116/LH82	plot	2015_NYH3_plot_482	2	10	482	2	17	test	8/3/2015	93	16.3	113.5926549	214	12.9	72	0	72	8/3/2015	2	62			DKPB80/PHZ51 from NYH2 planted here instead; sub made in Prism 6/7/2016 (Operator: janedoe, Time: )
2015	G2F	Genomes to Fields	2015_NYH3	G2F NYH3 in 2015	RCBD			P1 Aurora Musgrave Research Farm	M0008/LH82		M0008/LH82	plot	2015_NYH3_plot_483	2	10	483	3	17	test	8/6/2015	95	19.4	93.27447405	182	11	75	0	73	8/4/2015	3	58			M0116/LH82 from NYH2 planted here instead; sub made in Prism 6/7/2016 (Operator: janedoe, Time: )
2015	G2F	Genomes to Fields	2015_NYH3	G2F NYH3 in 2015	RCBD			P1 Aurora Musgrave Research Farm	NYH-240/PHB47		NYH-240/PHB47	plot	2015_NYH3_plot_484	2	10	484	4	17	test	8/6/2015	109	19	119.3021132	217	14	75	0	75	8/6/2015	19	64			(Operator: janedoe, Time: )
2015	G2F	Genomes to Fields	2015_NYH3	G2F NYH3 in 2015	RCBD			P1 Aurora Musgrave Research Farm	CG108/CG110		CG108/CG110	plot	2015_NYH3_plot_485	2	10	485	5	17	test	7/29/2015	99	17.5	131.9266755	198	15.2	67	0	68	7/30/2015	4	68			(Operator: janedoe, Time: )
2015	G2F	Genomes to Fields	2015_NYH3	G2F NYH3 in 2015	RCBD			P1 Aurora Musgrave Research Farm	W10004_0216/LH82		W10004_0216/LH82	plot	2015_NYH3_plot_486	2	10	486	6	17	test	8/8/2015	132	18.7	147.1140238	226	17.2	77	1	77	8/8/2015	6	65			(Operator: janedoe, Time: )
2015	G2F	Genomes to Fields	2015_NYH3	G2F NYH3 in 2015	RCBD			P1 Aurora Musgrave Research Farm	LH82_PHG47-17/PHB47		LH82_PHG47-17/PHB47	plot	2015_NYH3_plot_487	2	10	487	7	17	test	8/8/2015	126	18.4	167.4016954	242	19.5	77	1	75	8/6/2015	0	71			(Operator: janedoe, Time: )
2015	G2F	Genomes to Fields	2015_NYH3	G2F NYH3 in 2015	RCBD			P1 Aurora Musgrave Research Farm	CG108/CGR01		CG108/CGR01	plot	2015_NYH3_plot_488	2	10	488	8	17	test	7/30/2015	102	16	111.348639	221	12.6	68	0	68	7/30/2015	13	64			(Operator: janedoe, Time: )
2015	G2F	Genomes to Fields	2015_NYH3	G2F NYH3 in 2015	RCBD			P1 Aurora Musgrave Research Farm	CG120/LH198		CG120/LH198	plot	2015_NYH3_plot_489	2	10	489	9	17	test	8/7/2015	122	17.9	152.8802926	237	17.7	76	0	75	8/6/2015	0	64			(Operator: janedoe, Time: )
2015	G2F	Genomes to Fields	2015_NYH3	G2F NYH3 in 2015	RCBD			P1 Aurora Musgrave Research Farm	FS5424XRR		FS5424XRR	plot	2015_NYH3_plot_49	1	2	49	12	2	test	8/2/2015	125	16.5	172.1779881	237	19.6	71	0	71	8/2/2015	3	71			(Operator: janedoe, Time: )
2015	G2F	Genomes to Fields	2015_NYH3	G2F NYH3 in 2015	RCBD			P1 Aurora Musgrave Research Farm	PHG39/PHN82		PHG39/PHN82	plot	2015_NYH3_plot_490	2	10	490	10	17	test	8/10/2015	125	21.2	178.237778	247	21.5	79	0	80	8/11/2015	0	70			(Operator: janedoe, Time: )
2015	G2F	Genomes to Fields	2015_NYH3	G2F NYH3 in 2015	RCBD			P1 Aurora Musgrave Research Farm	DKC52-62		DKC52-62	plot	2015_NYH3_plot_491	2	10	491	11	17	test	8/5/2015	121	16	184.6973456	240	20.9	74	0	72	8/3/2015	1	70			(Operator: janedoe, Time: )
2015	G2F	Genomes to Fields	2015_NYH3	G2F NYH3 in 2015	RCBD			P1 Aurora Musgrave Research Farm	CG118/CGR01		CG118/CGR01	plot	2015_NYH3_plot_492	2	10	492	12	17	test	7/28/2015	113	16.6	192.1521496	249	21.9	66	0	66	7/28/2015	1	68			(Operator: janedoe, Time: )
2015	G2F	Genomes to Fields	2015_NYH3	G2F NYH3 in 2015	RCBD			P1 Aurora Musgrave Research Farm	W10008_0063/PHB47		W10008_0063/PHB47	plot	2015_NYH3_plot_493	2	10	493	13	17	test	8/6/2015	132	19.6	145.4854553	237	17.2	75	0	74	8/5/2015	7	71			(Operator: janedoe, Time: )
2015	G2F	Genomes to Fields	2015_NYH3	G2F NYH3 in 2015	RCBD			P1 Aurora Musgrave Research Farm	W10001_0006/PHB47		W10001_0006/PHB47	plot	2015_NYH3_plot_494	2	10	494	14	17	test	8/1/2015	127	17.6	167.3091152	260	19.3	70	3	70	8/1/2015	5	68			(Operator: janedoe, Time: )
2015	G2F	Genomes to Fields	2015_NYH3	G2F NYH3 in 2015	RCBD			P1 Aurora Musgrave Research Farm	LH82_PH207-19/PHB47		LH82_PH207-19/PHB47	plot	2015_NYH3_plot_495	2	10	495	15	17	test	8/4/2015	119	17.3	130.5064122	238	15	73	0	72	8/3/2015	0	70			(Operator: janedoe, Time: )
2015	G2F	Genomes to Fields	2015_NYH3	G2F NYH3 in 2015	RCBD			P1 Aurora Musgrave Research Farm	WF9/H95		WF9/H95	plot	2015_NYH3_plot_496	2	10	496	16	17	test	8/10/2015	94	22.6	112.3712285	228	13.8	79	0	81	8/12/2015	0	70			(Operator: janedoe, Time: )
2015	G2F	Genomes to Fields	2015_NYH3	G2F NYH3 in 2015	RCBD			P1 Aurora Musgrave Research Farm	B14A/C103		B14A/C103	plot	2015_NYH3_plot_497	2	10	497	17	17	test	8/15/2015	107	24.6	84.08379274	221	10.6	84	7	86	8/17/2015	3	60			(Operator: janedoe, Time: )
2015	G2F	Genomes to Fields	2015_NYH3	G2F NYH3 in 2015	RCBD			P1 Aurora Musgrave Research Farm	CG65/LH185		CG65/LH185	plot	2015_NYH3_plot_498	2	10	498	18	17	test	8/7/2015	81	16.6	100.9018137	190	11.5	76	0	76	8/7/2015	5	64			(Operator: janedoe, Time: )
2015	G2F	Genomes to Fields	2015_NYH3	G2F NYH3 in 2015	RCBD			P1 Aurora Musgrave Research Farm	A641/PHZ51		A641/PHZ51	plot	2015_NYH3_plot_499	2	10	499	19	17	test	8/6/2015	76	17.9	107.1025779	179	12.4	75	0	76	8/7/2015	0	59			(Operator: janedoe, Time: )
2015	G2F	Genomes to Fields	2015_NYH3	G2F NYH3 in 2015	RCBD			P1 Aurora Musgrave Research Farm	NYH-245/PHB47		NYH-245/PHB47	plot	2015_NYH3_plot_5	1	1	5	5	1	test	8/3/2015	95	18.6	131.8803854	212	15.4	72	0	72	8/3/2015	5	51			(Operator: janedoe, Time: )
2015	G2F	Genomes to Fields	2015_NYH3	G2F NYH3 in 2015	RCBD			P1 Aurora Musgrave Research Farm	M0039/LH82		M0039/LH82	plot	2015_NYH3_plot_50	1	2	50	11	2	test	8/4/2015	126	17.6	119.6303518	224	13.8	73	0	74	8/5/2015	4	61			(Operator: janedoe, Time: )
2015	G2F	Genomes to Fields	2015_NYH3	G2F NYH3 in 2015	RCBD			P1 Aurora Musgrave Research Farm	NYH-167/PHB47		NYH-167/PHB47	plot	2015_NYH3_plot_500	2	10	500	20	17	test	8/7/2015	72	19.8	70.87429244	178	8.4	76	0	78	8/9/2015	15	63			(Operator: janedoe, Time: )
2015	G2F	Genomes to Fields	2015_NYH3	G2F NYH3 in 2015	RCBD			P1 Aurora Musgrave Research Farm	CGX333/LH82		CGX333/LH82	plot	2015_NYH3_plot_51	1	3	51	10	2	test	8/2/2015	106	16.3	69.56449411	196	7.9	71	0	70	8/1/2015	22	70			(Operator: janedoe, Time: )
2015	G2F	Genomes to Fields	2015_NYH3	G2F NYH3 in 2015	RCBD			P1 Aurora Musgrave Research Farm	LH82_PH207-8/PHB47		LH82_PH207-8/PHB47	plot	2015_NYH3_plot_52	1	3	52	9	2	test	8/1/2015	90	16.7	165.6311005	205	18.9	70	0	70	8/1/2015	1	64			(Operator: janedoe, Time: )
2015	G2F	Genomes to Fields	2015_NYH3	G2F NYH3 in 2015	RCBD			P1 Aurora Musgrave Research Farm	CG122/CG102		CG122/CG102	plot	2015_NYH3_plot_53	1	3	53	8	2	test	7/28/2015	86	15.8	93.89728579	206	10.6	66	1	66	7/28/2015	0	47			(Operator: janedoe, Time: )
2015	G2F	Genomes to Fields	2015_NYH3	G2F NYH3 in 2015	RCBD			P1 Aurora Musgrave Research Farm	A634/PHZ51		A634/PHZ51	plot	2015_NYH3_plot_54	1	3	54	7	2	test	8/5/2015	138	15.1	85.74602677	248	9.6	74	0	74	8/5/2015	8	57			(Operator: janedoe, Time: )
2015	G2F	Genomes to Fields	2015_NYH3	G2F NYH3 in 2015	RCBD			P1 Aurora Musgrave Research Farm	M0262/LH185		M0262/LH185	plot	2015_NYH3_plot_55	1	3	55	6	2	test	8/3/2015	119	18.1	150.7846153	244	17.5	72	1	72	8/3/2015	2	47			(Operator: janedoe, Time: )
2015	G2F	Genomes to Fields	2015_NYH3	G2F NYH3 in 2015	RCBD			P1 Aurora Musgrave Research Farm	CG44/LH162		CG44/LH162	plot	2015_NYH3_plot_56	1	3	56	5	2	test	7/26/2015	99	15.6	156.2752478	213	17.6	64	0	64	7/26/2015	0	64			(Operator: janedoe, Time: )
2015	G2F	Genomes to Fields	2015_NYH3	G2F NYH3 in 2015	RCBD			P1 Aurora Musgrave Research Farm	CG60/CG102		CG60/CG102	plot	2015_NYH3_plot_57	1	3	57	4	2	test	7/26/2015	99	15.6	103.8875227	216	11.7	64	0	64	7/26/2015	1	43			(Operator: janedoe, Time: )
2015	G2F	Genomes to Fields	2015_NYH3	G2F NYH3 in 2015	RCBD			P1 Aurora Musgrave Research Farm	LH82_PH207-13/PHB47		LH82_PH207-13/PHB47	plot	2015_NYH3_plot_58	1	3	58	3	2	test	8/1/2015	109	16.8	160.1804458	223	18.3	70	0	69	7/31/2015	3	71			(Operator: janedoe, Time: )
2015	G2F	Genomes to Fields	2015_NYH3	G2F NYH3 in 2015	RCBD			P1 Aurora Musgrave Research Farm	CG60/CG111		CG60/CG111	plot	2015_NYH3_plot_59	1	3	59	2	2	test	7/26/2015	102	15.4	133.5047457	221	15	64	0	64	7/26/2015	4	67			(Operator: janedoe, Time: )
2015	G2F	Genomes to Fields	2015_NYH3	G2F NYH3 in 2015	RCBD			P1 Aurora Musgrave Research Farm	W10006_0003/PHB47		W10006_0003/PHB47	plot	2015_NYH3_plot_6	1	1	6	6	1	test	8/3/2015	116	16.4	55.40920369	231	6.3	72	1	72	8/3/2015	43	54			(Operator: janedoe, Time: )
2015	G2F	Genomes to Fields	2015_NYH3	G2F NYH3 in 2015	RCBD			P1 Aurora Musgrave Research Farm	LH82_PHG47-20/PHB47		LH82_PHG47-20/PHB47	plot	2015_NYH3_plot_60	1	3	60	1	2	test	8/1/2015	102	16	120.1858326	224	13.6	70	0	68	7/30/2015	13	63			(Operator: janedoe, Time: )
2015	G2F	Genomes to Fields	2015_NYH3	G2F NYH3 in 2015	RCBD			P1 Aurora Musgrave Research Farm	PHKE6/PHB47		PHKE6/PHB47	plot	2015_NYH3_plot_61	1	3	61	1	3	test	8/1/2015	105	17	159.7953966	222	18.3	70	0	69	7/31/2015	4	63			(Operator: janedoe, Time: )
2015	G2F	Genomes to Fields	2015_NYH3	G2F NYH3 in 2015	RCBD			P1 Aurora Musgrave Research Farm	W10004_0248/PHZ51		W10004_0248/PHZ51	plot	2015_NYH3_plot_62	1	3	62	2	3	test	8/4/2015	148	15.7	107.3119352	263	12.1	73	0	74	8/5/2015	23	67			(Operator: janedoe, Time: )
2015	G2F	Genomes to Fields	2015_NYH3	G2F NYH3 in 2015	RCBD			P1 Aurora Musgrave Research Farm	W10008_0092/PHB47		W10008_0092/PHB47	plot	2015_NYH3_plot_63	1	3	63	3	3	test	8/2/2015	121			250		71	0	71	8/2/2015	54	59			(Operator: janedoe, Time: )
2015	G2F	Genomes to Fields	2015_NYH3	G2F NYH3 in 2015	RCBD			P1 Aurora Musgrave Research Farm	NYH-258/PHB47		NYH-258/PHB47	plot	2015_NYH3_plot_64	1	3	64	4	3	test	7/30/2015	116	17	48.02593887	251	5.5	68	0	68	7/30/2015	57	67			(Operator: janedoe, Time: )
2015	G2F	Genomes to Fields	2015_NYH3	G2F NYH3 in 2015	RCBD			P1 Aurora Musgrave Research Farm	CG118/CGR03		CG118/CGR03	plot	2015_NYH3_plot_65	1	3	65	5	3	test	7/28/2015	105	16.7	111.2970887	237	12.7	66	0	66	7/28/2015	15	53			(Operator: janedoe, Time: )
2015	G2F	Genomes to Fields	2015_NYH3	G2F NYH3 in 2015	RCBD			P1 Aurora Musgrave Research Farm	BSSSC0_044/LH82		BSSSC0_044/LH82	plot	2015_NYH3_plot_66	1	3	66	6	3	test	8/3/2015	111	16.8	76.15135946	213	8.7	72	0	71	8/2/2015	26	65			(Operator: janedoe, Time: )
2015	G2F	Genomes to Fields	2015_NYH3	G2F NYH3 in 2015	RCBD			P1 Aurora Musgrave Research Farm	B97/PHB47		B97/PHB47	plot	2015_NYH3_plot_67	1	3	67	7	3	test	8/1/2015	121	18.1	105.9800439	245	12.3	70	0	69	7/31/2015	33	65			(Operator: janedoe, Time: )
2015	G2F	Genomes to Fields	2015_NYH3	G2F NYH3 in 2015	RCBD			P1 Aurora Musgrave Research Farm	PHN11_PHG47_0388/LH195		PHN11_PHG47_0388/LH195	plot	2015_NYH3_plot_68	1	3	68	8	3	test	8/7/2015	114	16.5	69.39827071	213	7.9	76	0	77	8/8/2015	4	64			(Operator: janedoe, Time: )
2015	G2F	Genomes to Fields	2015_NYH3	G2F NYH3 in 2015	RCBD			P1 Aurora Musgrave Research Farm	CG121/PHZ51		CG121/PHZ51	plot	2015_NYH3_plot_69	1	3	69	9	3	test	8/1/2015	111	16.1	140.3441023	221	15.9	70	0	71	8/2/2015	2	65			(Operator: janedoe, Time: )
2015	G2F	Genomes to Fields	2015_NYH3	G2F NYH3 in 2015	RCBD			P1 Aurora Musgrave Research Farm	M0106/LH185		M0106/LH185	plot	2015_NYH3_plot_7	1	1	7	7	1	test	8/4/2015	105	18.7	121.4546011	218	14.2	73	2	77	8/8/2015	7	68			(Operator: janedoe, Time: )
2015	G2F	Genomes to Fields	2015_NYH3	G2F NYH3 in 2015	RCBD			P1 Aurora Musgrave Research Farm	M0033/LH82		M0033/LH82	plot	2015_NYH3_plot_70	1	3	70	10	3	test	8/2/2015	107	16.6	111.4306987	214	12.7	71	0	71	8/2/2015	14	60			(Operator: janedoe, Time: )
2015	G2F	Genomes to Fields	2015_NYH3	G2F NYH3 in 2015	RCBD			P1 Aurora Musgrave Research Farm	M0008/LH185		M0008/LH185	plot	2015_NYH3_plot_71	1	3	71	11	3	test	8/6/2015	107	21.8	131.6321023	226	16	75	0	74	8/5/2015	0	70			(Operator: janedoe, Time: )
2015	G2F	Genomes to Fields	2015_NYH3	G2F NYH3 in 2015	RCBD			P1 Aurora Musgrave Research Farm	CG118/CGR01		CG118/CGR01	plot	2015_NYH3_plot_72	1	3	72	12	3	test	7/28/2015	95	15.7	141.9000796	219	16	66	0	66	7/28/2015	3	67			(Operator: janedoe, Time: )
2015	G2F	Genomes to Fields	2015_NYH3	G2F NYH3 in 2015	RCBD			P1 Aurora Musgrave Research Farm	CG110/PHB47		CG110/PHB47	plot	2015_NYH3_plot_73	1	3	73	13	3	test	7/30/2015	109	15.9	121.2136823	229	13.7	68	0	68	7/30/2015	9	71			(Operator: janedoe, Time: )
2015	G2F	Genomes to Fields	2015_NYH3	G2F NYH3 in 2015	RCBD			P1 Aurora Musgrave Research Farm	W10004_0076/PHZ51		W10004_0076/PHZ51	plot	2015_NYH3_plot_74	1	3	74	14	3	test	8/5/2015	135	15.1	88.4255901	258	9.9	74	1	76	8/7/2015	5	68			(Operator: janedoe, Time: )
2015	G2F	Genomes to Fields	2015_NYH3	G2F NYH3 in 2015	RCBD			P1 Aurora Musgrave Research Farm	PHN11_OH43_0001/PHB47		PHN11_OH43_0001/PHB47	plot	2015_NYH3_plot_75	1	3	75	15	3	test	7/31/2015	107	16.1	127.98676	246	14.5	69	0	69	7/31/2015	5	61			(Operator: janedoe, Time: )
2015	G2F	Genomes to Fields	2015_NYH3	G2F NYH3 in 2015	RCBD			P1 Aurora Musgrave Research Farm	M0116/LH185		M0116/LH185	plot	2015_NYH3_plot_76	1	4	76	16	3	test	8/3/2015	119	17	151.0634077	250	17.3	72	0	72	8/3/2015	0	62			(Operator: janedoe, Time: )
2015	G2F	Genomes to Fields	2015_NYH3	G2F NYH3 in 2015	RCBD			P1 Aurora Musgrave Research Farm	CGR01/PHB47		CGR01/PHB47	plot	2015_NYH3_plot_77	1	4	77	17	3	test	7/31/2015	113	15.8	55.8068774	247	6.3	69	0	68	7/30/2015	40	65			(Operator: janedoe, Time: )
2015	G2F	Genomes to Fields	2015_NYH3	G2F NYH3 in 2015	RCBD			P1 Aurora Musgrave Research Farm	A680/PHZ51		A680/PHZ51	plot	2015_NYH3_plot_78	1	4	78	18	3	test	8/12/2015	145	19.6	98.96394344	261	11.7	81	0	81	8/12/2015	4	66			(Operator: janedoe, Time: )
2015	G2F	Genomes to Fields	2015_NYH3	G2F NYH3 in 2015	RCBD			P1 Aurora Musgrave Research Farm	CGR03/CG44		CGR03/CG44	plot	2015_NYH3_plot_79	1	4	79	19	3	test	7/31/2015	118	15.5	122.6791836	213	13.8	69	0	69	7/31/2015	2	62			(Operator: janedoe, Time: )
2015	G2F	Genomes to Fields	2015_NYH3	G2F NYH3 in 2015	RCBD			P1 Aurora Musgrave Research Farm	PHW52/PHG35		PHW52/PHG35	plot	2015_NYH3_plot_8	1	1	8	8	1	test	8/6/2015	92	19.1	152.3479569	193	17.9	75	0	75	8/6/2015	0	59			(Operator: janedoe, Time: )
2015	G2F	Genomes to Fields	2015_NYH3	G2F NYH3 in 2015	RCBD			P1 Aurora Musgrave Research Farm	(LAMA2002-35-2-B-B-B-B_CG44)-1-3-B-1-1-B24-B5-B16/LH195		(LAMA2002-35-2-B-B-B-B_CG44)-1-3-B-1-1-B24-B5-B16/LH195	plot	2015_NYH3_plot_80	1	4	80	20	3	test	8/18/2015	124	32.6	99.9802207	203	14.1	87	0	90	8/21/2015	1	65			(Operator: janedoe, Time: )
2015	G2F	Genomes to Fields	2015_NYH3	G2F NYH3 in 2015	RCBD			P1 Aurora Musgrave Research Farm	DKC52-62		DKC52-62	plot	2015_NYH3_plot_81	1	4	81	21	3	test	8/5/2015	108	15.4	155.7555367	203	17.5	74	0	72	8/3/2015	0	72			(Operator: janedoe, Time: )
2015	G2F	Genomes to Fields	2015_NYH3	G2F NYH3 in 2015	RCBD			P1 Aurora Musgrave Research Farm	CG102/CG60		CG102/CG60	plot	2015_NYH3_plot_82	1	4	82	22	3	test	7/28/2015	99	15.2	122.2225953	219	13.7	66	0	66	7/28/2015	9	69			(Operator: janedoe, Time: )
2015	G2F	Genomes to Fields	2015_NYH3	G2F NYH3 in 2015	RCBD			P1 Aurora Musgrave Research Farm	CG108/LH82		CG108/LH82	plot	2015_NYH3_plot_83	1	4	83	23	3	test	7/30/2015	96	15.8	87.69652163	200	9.9	68	0	67	7/29/2015	16	66			(Operator: janedoe, Time: )
2015	G2F	Genomes to Fields	2015_NYH3	G2F NYH3 in 2015	RCBD			P1 Aurora Musgrave Research Farm	NYH-269/PHB47		NYH-269/PHB47	plot	2015_NYH3_plot_84	1	4	84	24	3	test	8/4/2015	123	16.3	114.4732182	220	13	73	1	72	8/3/2015	5	59			(Operator: janedoe, Time: )
2015	G2F	Genomes to Fields	2015_NYH3	G2F NYH3 in 2015	RCBD			P1 Aurora Musgrave Research Farm	CG108/PHZ51		CG108/PHZ51	plot	2015_NYH3_plot_85	1	4	85	25	3	test	7/31/2015	110	15.1	111.6484724	226	12.5	69	0	69	7/31/2015	2	69			(Operator: janedoe, Time: )
2015	G2F	Genomes to Fields	2015_NYH3	G2F NYH3 in 2015	RCBD			P1 Aurora Musgrave Research Farm	CG121/LH82		CG121/LH82	plot	2015_NYH3_plot_86	1	4	86	26	3	test	7/28/2015	93	15.9	155.7197671	189	17.6	66	0	67	7/29/2015	0	71			(Operator: janedoe, Time: )
2015	G2F	Genomes to Fields	2015_NYH3	G2F NYH3 in 2015	RCBD			P1 Aurora Musgrave Research Farm	CG65/CG102		CG65/CG102	plot	2015_NYH3_plot_87	1	4	87	27	3	test	7/30/2015	96	16.6	152.6688312	220	17.4	68	1	66	7/28/2015	0	62			(Operator: janedoe, Time: )
2015	G2F	Genomes to Fields	2015_NYH3	G2F NYH3 in 2015	RCBD			P1 Aurora Musgrave Research Farm	PH207_PHG47-6/PHB47		PH207_PHG47-6/PHB47	plot	2015_NYH3_plot_88	1	4	88	28	3	test	8/6/2015	126	18.4	170.8355763	231	19.9	75	0	73	8/4/2015	3	69			(Operator: janedoe, Time: )
2015	G2F	Genomes to Fields	2015_NYH3	G2F NYH3 in 2015	RCBD			P1 Aurora Musgrave Research Farm	LH74/PHM49		LH74/PHM49	plot	2015_NYH3_plot_89	1	4	89	29	3	test	8/1/2015	107	20.3	173.5656379	216	20.7	70	0	75	8/6/2015	1	57			(Operator: janedoe, Time: )
2015	G2F	Genomes to Fields	2015_NYH3	G2F NYH3 in 2015	RCBD			P1 Aurora Musgrave Research Farm	LH82_PH207-2/PHB47		LH82_PH207-2/PHB47	plot	2015_NYH3_plot_9	1	1	9	9	1	test	8/3/2015	108	17.6	120.4972384	196	13.9	72	0	72	8/3/2015	5	67			(Operator: janedoe, Time: )
2015	G2F	Genomes to Fields	2015_NYH3	G2F NYH3 in 2015	RCBD			P1 Aurora Musgrave Research Farm	CG126/PHB47		CG126/PHB47	plot	2015_NYH3_plot_90	1	4	90	30	3	test	7/31/2015	91	16.5	151.9734283	217	17.3	69	0	68	7/30/2015	0	68			(Operator: janedoe, Time: )
2015	G2F	Genomes to Fields	2015_NYH3	G2F NYH3 in 2015	RCBD			P1 Aurora Musgrave Research Farm	CG44/CG110		CG44/CG110	plot	2015_NYH3_plot_91	1	4	91	30	4	test												0			(Operator: janedoe, Time: )
2015	G2F	Genomes to Fields	2015_NYH3	G2F NYH3 in 2015	RCBD			P1 Aurora Musgrave Research Farm	PH207_PHG47-15/PHB47		PH207_PHG47-15/PHB47	plot	2015_NYH3_plot_92	1	4	92	29	4	test	8/4/2015	106	18.4	202.5989749	205	23.6	73	0	72	8/3/2015	0	68			Missed while planting.Rain did not allow to plant filler. (Operator: janedoe, Time: )
2015	G2F	Genomes to Fields	2015_NYH3	G2F NYH3 in 2015	RCBD			P1 Aurora Musgrave Research Farm	CG120/LH82		CG120/LH82	plot	2015_NYH3_plot_93	1	4	93	28	4	test	8/1/2015	84	17	148.4438111	187	17	70	0	69	7/31/2015	0	65			(Operator: janedoe, Time: )
2015	G2F	Genomes to Fields	2015_NYH3	G2F NYH3 in 2015	RCBD			P1 Aurora Musgrave Research Farm	B73_NC230-059-1-1-1-1/LH185		B73_NC230-059-1-1-1-1/LH185	plot	2015_NYH3_plot_94	1	4	94	27	4	test	8/12/2015	128	25.8	157.6849906	230	20.2	81	2	81	8/12/2015	0	62			(Operator: janedoe, Time: )
2015	G2F	Genomes to Fields	2015_NYH3	G2F NYH3 in 2015	RCBD			P1 Aurora Musgrave Research Farm	M0058/LH185		M0058/LH185	plot	2015_NYH3_plot_95	1	4	95	26	4	test	8/5/2015	115	22.8	151.0655118	225	18.6	74	0	74	8/5/2015	1	66			(Operator: janedoe, Time: )
2015	G2F	Genomes to Fields	2015_NYH3	G2F NYH3 in 2015	RCBD			P1 Aurora Musgrave Research Farm	CG118/PHZ51		CG118/PHZ51	plot	2015_NYH3_plot_96	1	4	96	25	4	test	7/31/2015	89	15.9	160.1436241	232	18.1	69	0	68	7/30/2015	2	64			(Operator: janedoe, Time: )
2015	G2F	Genomes to Fields	2015_NYH3	G2F NYH3 in 2015	RCBD			P1 Aurora Musgrave Research Farm	LH82_PH207-12/PHB47		LH82_PH207-12/PHB47	plot	2015_NYH3_plot_97	1	4	97	24	4	test	8/2/2015	97	17.8	135.7708547	216	15.7	71	0	71	8/2/2015	5	73			(Operator: janedoe, Time: )
2015	G2F	Genomes to Fields	2015_NYH3	G2F NYH3 in 2015	RCBD			P1 Aurora Musgrave Research Farm	M0325/LH185		M0325/LH185	plot	2015_NYH3_plot_98	1	4	98	23	4	test	8/8/2015	134	20.5	143.8568868	239	17.2	77	0	77	8/8/2015	2	66			(Operator: janedoe, Time: )
2015	G2F	Genomes to Fields	2015_NYH3	G2F NYH3 in 2015	RCBD			P1 Aurora Musgrave Research Farm	CG120/LH198		CG120/LH198	plot	2015_NYH3_plot_99	1	4	99	22	4	test	8/5/2015	115	17.3	139.2068397	229	16	74	0	74	8/5/2015	1	67			(Operator: janedoe, Time: )
2017	G2F	Genomes to Fields	2017_NYH2	G2F NYH2 2017	RCBD			P1 Aurora Musgrave Research Farm	2369/3IIH6		2369/3IIH6	plot	2017_NYH2_2369_3IIH6_plot_112	1	1	112	3	39	test		109	16	124.78	230	14.12	77	2	79		5	61			wet area/variation between rows (Operator: janedoe, Time: )
2017	G2F	Genomes to Fields	2017_NYH2	G2F NYH2 2017	RCBD			P1 Aurora Musgrave Research Farm	2369/3IIH6		2369/3IIH6	plot	2017_NYH2_2369_3IIH6_plot_389	2	2	389	8	39	test		144	15.8	195.24	276	22.04	73		73		17	64			(Operator: janedoe, Time: )
2017	G2F	Genomes to Fields	2017_NYH2	G2F NYH2 2017	RCBD			P1 Aurora Musgrave Research Farm	2369/LH123HT		2369/LH123HT	plot	2017_NYH2_2369_LH123HT_plot_144	1	1	144	3	7	test		148	20	139.46	292	16.57	78		78		20	64			(Operator: janedoe, Time: )
2017	G2F	Genomes to Fields	2017_NYH2	G2F NYH2 2017	RCBD			P1 Aurora Musgrave Research Farm	2369/LH123HT		2369/LH123HT	plot	2017_NYH2_2369_LH123HT_plot_377	2	2	377	8	27	test		150	19.2	126.32	285	14.86	77		77		22	66			Racoon Damage (Operator: janedoe, Time: )
2017	G2F	Genomes to Fields	2017_NYH2	G2F NYH2 2017	RCBD			P1 Aurora Musgrave Research Farm	2369/PHN82		2369/PHN82	plot	2017_NYH2_2369_PHN82_plot_394	2	2	394	8	44	test		133	20	201.91	276	23.99	74	2	76		14	66			(Operator: janedoe, Time: )
2017	G2F	Genomes to Fields	2017_NYH2	G2F NYH2 2017	RCBD			P1 Aurora Musgrave Research Farm	2369/PHN82		2369/PHN82	plot	2017_NYH2_2369_PHN82_plot_97	1	1	97	2	47	test		128	20.3	171.05	269	20.4	75	2	76		21	67			(Operator: janedoe, Time: )
2017	G2F	Genomes to Fields	2017_NYH2	G2F NYH2 2017	RCBD			P1 Aurora Musgrave Research Farm	2FACC/3IIH6		2FACC/3IIH6	plot	2017_NYH2_2FACC_3IIH6_plot_224	1	1	224	5	27	test		111	14.3	188.71	235	20.93	68		68		11	67			(Operator: janedoe, Time: )
2017	G2F	Genomes to Fields	2017_NYH2	G2F NYH2 2017	RCBD			P1 Aurora Musgrave Research Farm	2FACC/3IIH6		2FACC/3IIH6	plot	2017_NYH2_2FACC_3IIH6_plot_479	2	2	479	10	29	test		102	14.3	163.64	228	18.15	69		69		10	57			(Operator: janedoe, Time: )
2017	G2F	Genomes to Fields	2017_NYH2	G2F NYH2 2017	RCBD			P1 Aurora Musgrave Research Farm	4N506/3IIH6		4N506/3IIH6	plot	2017_NYH2_4N506_3IIH6_plot_222	1	1	222	5	29	test		142	14.7	167.99	291	18.72	74		74		13	56			(Operator: janedoe, Time: )
2017	G2F	Genomes to Fields	2017_NYH2	G2F NYH2 2017	RCBD			P1 Aurora Musgrave Research Farm	4N506/3IIH6		4N506/3IIH6	plot	2017_NYH2_4N506_3IIH6_plot_413	2	2	413	9	38	test		143	15	176.88	294	19.78	74		73		19	66			(Operator: janedoe, Time: )
2017	G2F	Genomes to Fields	2017_NYH2	G2F NYH2 2017	RCBD			P1 Aurora Musgrave Research Farm	6F629/3IIH6		6F629/3IIH6	plot	2017_NYH2_6F629_3IIH6_plot_240	1	1	240	5	11	test		117	14.9	195.35	266	21.82	72		72		5	56			(Operator: janedoe, Time: )
2017	G2F	Genomes to Fields	2017_NYH2	G2F NYH2 2017	RCBD			P1 Aurora Musgrave Research Farm	6F629/3IIH6		6F629/3IIH6	plot	2017_NYH2_6F629_3IIH6_plot_434	2	2	434	9	17	test		106	14.9	210.84	270	23.55	72		72		3	52			(Operator: janedoe, Time: )
2017	G2F	Genomes to Fields	2017_NYH2	G2F NYH2 2017	RCBD			P1 Aurora Musgrave Research Farm	78010/3IIH6		78010/3IIH6	plot	2017_NYH2_78010_3IIH6_plot_189	1	1	189	4	39	test		125	14.9	150.5	244	16.81	73	1	73		13	58			(Operator: janedoe, Time: )
2017	G2F	Genomes to Fields	2017_NYH2	G2F NYH2 2017	RCBD			P1 Aurora Musgrave Research Farm	78010/3IIH6		78010/3IIH6	plot	2017_NYH2_78010_3IIH6_plot_406	2	2	406	9	45	test		132	15.3	176.17	252	19.77	70		70		13	56			(Operator: janedoe, Time: )
2017	G2F	Genomes to Fields	2017_NYH2	G2F NYH2 2017	RCBD			P1 Aurora Musgrave Research Farm	A3G-3-3-1-313/3IIH6		A3G-3-3-1-313/3IIH6	plot	2017_NYH2_A3G_3_3_1_313_3IIH6_plot_244	1	1	244	5	7	test		154	19.7	103.74	279	12.28	76	2	78		13	64			(Operator: janedoe, Time: )
2017	G2F	Genomes to Fields	2017_NYH2	G2F NYH2 2017	RCBD			P1 Aurora Musgrave Research Farm	A3G-3-3-1-313/3IIH6		A3G-3-3-1-313/3IIH6	plot	2017_NYH2_A3G_3_3_1_313_3IIH6_plot_496	2	2	496	10	46	test		142	25.7	126.24	269	16.15	76	8	77		3	58			(Operator: janedoe, Time: )
2017	G2F	Genomes to Fields	2017_NYH2	G2F NYH2 2017	RCBD			P1 Aurora Musgrave Research Farm	A632/3IIH6		A632/3IIH6	plot	2017_NYH2_A632_3IIH6_plot_203	1	1	203	5	48	test		140	14.9	144.5	288	16.14	72		71		30	64			(Operator: janedoe, Time: )
2017	G2F	Genomes to Fields	2017_NYH2	G2F NYH2 2017	RCBD			P1 Aurora Musgrave Research Farm	A632/3IIH6		A632/3IIH6	plot	2017_NYH2_A632_3IIH6_plot_498	2	2	498	10	48	test		138	17.1	193.53	279	22.19	72	1	72		27	62			(Operator: janedoe, Time: )
2017	G2F	Genomes to Fields	2017_NYH2	G2F NYH2 2017	RCBD			P1 Aurora Musgrave Research Farm	A634/3IIH6		A634/3IIH6	plot	2017_NYH2_A634_3IIH6_plot_241	1	1	241	5	10	test		121	15.3	164.94	253	18.51	71		71		13	54			(Operator: janedoe, Time: )
2017	G2F	Genomes to Fields	2017_NYH2	G2F NYH2 2017	RCBD			P1 Aurora Musgrave Research Farm	A634/3IIH6		A634/3IIH6	plot	2017_NYH2_A634_3IIH6_plot_462	2	2	462	10	12	test		112	15.5	161.17	243	18.13	72	2	71		8	49			(Operator: janedoe, Time: )
2017	G2F	Genomes to Fields	2017_NYH2	G2F NYH2 2017	RCBD			P1 Aurora Musgrave Research Farm	A635/3IIH6		A635/3IIH6	plot	2017_NYH2_A635_3IIH6_plot_210	1	1	210	5	41	test		121	14.5	169.74	247	18.87	68		68		8	53			(Operator: janedoe, Time: )
2017	G2F	Genomes to Fields	2017_NYH2	G2F NYH2 2017	RCBD			P1 Aurora Musgrave Research Farm	A635/3IIH6		A635/3IIH6	plot	2017_NYH2_A635_3IIH6_plot_468	2	2	468	10	18	test		100	15.6	173.77	240	19.57	69		70		1	60			(Operator: janedoe, Time: )
2017	G2F	Genomes to Fields	2017_NYH2	G2F NYH2 2017	RCBD			P1 Aurora Musgrave Research Farm	A679/3IIH6		A679/3IIH6	plot	2017_NYH2_A679_3IIH6_plot_238	1	1	238	5	13	test		136	15.2	166.65	261	18.68	71		71		17	55			(Operator: janedoe, Time: )
2017	G2F	Genomes to Fields	2017_NYH2	G2F NYH2 2017	RCBD			P1 Aurora Musgrave Research Farm	A679/3IIH6		A679/3IIH6	plot	2017_NYH2_A679_3IIH6_plot_405	2	2	405	9	46	test		147	16.7	207.61	279	23.69	70		69		18	64			(Operator: janedoe, Time: )
2017	G2F	Genomes to Fields	2017_NYH2	G2F NYH2 2017	RCBD			P1 Aurora Musgrave Research Farm	A680/3IIH6		A680/3IIH6	plot	2017_NYH2_A680_3IIH6_plot_213	1	1	213	5	38	test		139	15.1	152.56	294	17.08	74		74		24	58			(Operator: janedoe, Time: )
2017	G2F	Genomes to Fields	2017_NYH2	G2F NYH2 2017	RCBD			P1 Aurora Musgrave Research Farm	A680/3IIH6		A680/3IIH6	plot	2017_NYH2_A680_3IIH6_plot_430	2	2	430	9	21	test		149	15.6	199.52	290	22.47	73		71		11	56			(Operator: janedoe, Time: )
2017	G2F	Genomes to Fields	2017_NYH2	G2F NYH2 2017	RCBD			P1 Aurora Musgrave Research Farm	B104/3IIH6		B104/3IIH6	plot	2017_NYH2_B104_3IIH6_plot_197	1	1	197	4	47	test		141	17.6	228.08	266	26.31	73	7	72		2	57			(Operator: janedoe, Time: )
2017	G2F	Genomes to Fields	2017_NYH2	G2F NYH2 2017	RCBD			P1 Aurora Musgrave Research Farm	B104/3IIH6		B104/3IIH6	plot	2017_NYH2_B104_3IIH6_plot_432	2	2	432	9	19	test		118	17.8	179.79	271	20.79	74	2	75		5	56			(Operator: janedoe, Time: )
2017	G2F	Genomes to Fields	2017_NYH2	G2F NYH2 2017	RCBD			P1 Aurora Musgrave Research Farm	B105/3IIH6		B105/3IIH6	plot	2017_NYH2_B105_3IIH6_plot_175	1	1	175	4	25	test		99	17.4	197.17	243	22.69	71	1	72		8	64			(Operator: janedoe, Time: )
2017	G2F	Genomes to Fields	2017_NYH2	G2F NYH2 2017	RCBD			P1 Aurora Musgrave Research Farm	B105/3IIH6		B105/3IIH6	plot	2017_NYH2_B105_3IIH6_plot_459	2	2	459	10	9	test		95	18.4	211.7	243	24.66	71		70		4	58			(Operator: janedoe, Time: )
2017	G2F	Genomes to Fields	2017_NYH2	G2F NYH2 2017	RCBD			P1 Aurora Musgrave Research Farm	B109/3IIH6		B109/3IIH6	plot	2017_NYH2_B109_3IIH6_plot_243	1	1	243	5	8	test		144	16.3	178.4	283	20.26	73		73		10	48			(Operator: janedoe, Time: )
2017	G2F	Genomes to Fields	2017_NYH2	G2F NYH2 2017	RCBD			P1 Aurora Musgrave Research Farm	B109/3IIH6		B109/3IIH6	plot	2017_NYH2_B109_3IIH6_plot_403	2	2	403	9	48	test		149	16.2	144.14	288	16.35	73	2	72		12	48			(Operator: janedoe, Time: )
2017	G2F	Genomes to Fields	2017_NYH2	G2F NYH2 2017	RCBD			P1 Aurora Musgrave Research Farm	B110/3IIH6		B110/3IIH6	plot	2017_NYH2_B110_3IIH6_plot_205	1	1	205	5	46	test		125	15.7	189.26	276	21.34	74		74		29	56			(Operator: janedoe, Time: )
2017	G2F	Genomes to Fields	2017_NYH2	G2F NYH2 2017	RCBD			P1 Aurora Musgrave Research Farm	B110/3IIH6		B110/3IIH6	plot	2017_NYH2_B110_3IIH6_plot_427	2	2	427	9	24	test		122	16	205.02	271	23.2	74	2	74		5	47			(Operator: janedoe, Time: )
2017	G2F	Genomes to Fields	2017_NYH2	G2F NYH2 2017	RCBD			P1 Aurora Musgrave Research Farm	B111/3IIH6		B111/3IIH6	plot	2017_NYH2_B111_3IIH6_plot_153	1	1	153	4	3	test		143	17.3	201.41	269	23.15	75		75		3	60			(Operator: janedoe, Time: )
2017	G2F	Genomes to Fields	2017_NYH2	G2F NYH2 2017	RCBD			P1 Aurora Musgrave Research Farm	B119/3IIH6		B119/3IIH6	plot	2017_NYH2_B119_3IIH6_plot_229	1	1	229	5	22	test		138	15.9	190.05	270	21.48	73		73		12	64			(Operator: janedoe, Time: )
2017	G2F	Genomes to Fields	2017_NYH2	G2F NYH2 2017	RCBD			P1 Aurora Musgrave Research Farm	B119/3IIH6		B119/3IIH6	plot	2017_NYH2_B119_3IIH6_plot_490	2	2	490	10	40	test		133	16	188.06	265	21.28	74	1	74		12	64			(Operator: janedoe, Time: )
2017	G2F	Genomes to Fields	2017_NYH2	G2F NYH2 2017	RCBD			P1 Aurora Musgrave Research Farm	B14A/3IIH6		B14A/3IIH6	plot	2017_NYH2_B14A_3IIH6_plot_249	1	1	249	5	2	test		110	14.7	118.99	261	13.26	75		75		2	40			(Operator: janedoe, Time: )
2017	G2F	Genomes to Fields	2017_NYH2	G2F NYH2 2017	RCBD			P1 Aurora Musgrave Research Farm	B14A/3IIH6		B14A/3IIH6	plot	2017_NYH2_B14A_3IIH6_plot_415	2	2	415	9	36	test		126	15.4	158.25	278	17.78	74	1	74		4	44			w/in rows uneven, silk/tassel 7-30 1st half (Operator: janedoe, Time: )
2017	G2F	Genomes to Fields	2017_NYH2	G2F NYH2 2017	RCBD			P1 Aurora Musgrave Research Farm	B14A/MO17		B14A/MO17	plot	2017_NYH2_B14A_MO17_plot_122	1	1	122	3	29	test		137	23.7	132.37	250	16.49	77		78		11	59			(Operator: janedoe, Time: )
2017	G2F	Genomes to Fields	2017_NYH2	G2F NYH2 2017	RCBD			P1 Aurora Musgrave Research Farm	B14A/MO17		B14A/MO17	plot	2017_NYH2_B14A_MO17_plot_365	2	2	365	8	15	test		141	22.1	204.39	282	24.94	74	2	75		25	65			(Operator: janedoe, Time: )
2017	G2F	Genomes to Fields	2017_NYH2	G2F NYH2 2017	RCBD			P1 Aurora Musgrave Research Farm	B73/3IIH6		B73/3IIH6	plot	2017_NYH2_B73_3IIH6_plot_165	1	1	165	4	15	test		145	15.5	214.6	284	24.14	75	4	73		8	61			(Operator: janedoe, Time: )
2017	G2F	Genomes to Fields	2017_NYH2	G2F NYH2 2017	RCBD			P1 Aurora Musgrave Research Farm	B73/3IIH6		B73/3IIH6	plot	2017_NYH2_B73_3IIH6_plot_416	2	2	416	9	35	test		145	15.4	195.81	284	22	73		72		12	60			(Operator: janedoe, Time: )
2017	G2F	Genomes to Fields	2017_NYH2	G2F NYH2 2017	RCBD			P1 Aurora Musgrave Research Farm	B73/PHN82		B73/PHN82	plot	2017_NYH2_B73_PHN82_plot_120	1	1	120	3	31	test		96	22.4	91.03	218	11.15	78		79		24	61			wet area (Operator: janedoe, Time: )
2017	G2F	Genomes to Fields	2017_NYH2	G2F NYH2 2017	RCBD			P1 Aurora Musgrave Research Farm	B73/PHN82		B73/PHN82	plot	2017_NYH2_B73_PHN82_plot_376	2	2	376	8	26	test		142	19.9	124.21	270	14.74	75		77		19	63			Racoon Damage (Operator: janedoe, Time: )
2017	G2F	Genomes to Fields	2017_NYH2	G2F NYH2 2017	RCBD			P1 Aurora Musgrave Research Farm	B84/3IIH6		B84/3IIH6	plot	2017_NYH2_B84_3IIH6_plot_157	1	1	157	4	7	test		153	14.6	182.92	287	20.36	74		74		17	65			(Operator: janedoe, Time: )
2017	G2F	Genomes to Fields	2017_NYH2	G2F NYH2 2017	RCBD			P1 Aurora Musgrave Research Farm	B84/3IIH6		B84/3IIH6	plot	2017_NYH2_B84_3IIH6_plot_451	2	2	451	10	1	test		133	22.3	185.72	253	22.72	75		75		8	51			(Operator: janedoe, Time: )
2017	G2F	Genomes to Fields	2017_NYH2	G2F NYH2 2017	RCBD			P1 Aurora Musgrave Research Farm	BSSSC0_001/3IIH6		BSSSC0_001/3IIH6	plot	2017_NYH2_BSSSC0_001_3IIH6_plot_172	1	1	172	4	22	test		119	16.6	156.97	254	17.89	75	2	75		21	60			(Operator: janedoe, Time: )
2017	G2F	Genomes to Fields	2017_NYH2	G2F NYH2 2017	RCBD			P1 Aurora Musgrave Research Farm	BSSSC0_001/3IIH6		BSSSC0_001/3IIH6	plot	2017_NYH2_BSSSC0_001_3IIH6_plot_500	2	2	500	10	50	test		126	17.9	159.36	267	18.45	75	1	75		21	61			(Operator: janedoe, Time: )
2017	G2F	Genomes to Fields	2017_NYH2	G2F NYH2 2017	RCBD			P1 Aurora Musgrave Research Farm	BSSSC0_002/3IIH6		BSSSC0_002/3IIH6	plot	2017_NYH2_BSSSC0_002_3IIH6_plot_171	1	1	171	4	21	test		137	15.8	145.45	276	16.42	74		75		18	58			(Operator: janedoe, Time: )
2017	G2F	Genomes to Fields	2017_NYH2	G2F NYH2 2017	RCBD			P1 Aurora Musgrave Research Farm	BSSSC0_002/3IIH6		BSSSC0_002/3IIH6	plot	2017_NYH2_BSSSC0_002_3IIH6_plot_444	2	2	444	9	7	test		153	16.5	164.18	288	18.69	74	1	75		8	56			(Operator: janedoe, Time: )
2017	G2F	Genomes to Fields	2017_NYH2	G2F NYH2 2017	RCBD			P1 Aurora Musgrave Research Farm	BSSSC0_005/3IIH6		BSSSC0_005/3IIH6	plot	2017_NYH2_BSSSC0_005_3IIH6_plot_236	1	1	236	5	15	test		147	17.9	133.71	267	15.48	75	1	76		14	51			(Operator: janedoe, Time: )
2017	G2F	Genomes to Fields	2017_NYH2	G2F NYH2 2017	RCBD			P1 Aurora Musgrave Research Farm	BSSSC0_005/3IIH6		BSSSC0_005/3IIH6	plot	2017_NYH2_BSSSC0_005_3IIH6_plot_450	2	2	450	9	1	test		128	16.4	86.28	258	9.81	75		75		13	47			(Operator: janedoe, Time: )
2017	G2F	Genomes to Fields	2017_NYH2	G2F NYH2 2017	RCBD			P1 Aurora Musgrave Research Farm	BSSSC0_008/3IIH6		BSSSC0_008/3IIH6	plot	2017_NYH2_BSSSC0_008_3IIH6_plot_196	1	1	196	4	46	test		144	14.4	157.87	266	17.53	73	3	73		27	65			(Operator: janedoe, Time: )
2017	G2F	Genomes to Fields	2017_NYH2	G2F NYH2 2017	RCBD			P1 Aurora Musgrave Research Farm	BSSSC0_008/3IIH6		BSSSC0_008/3IIH6	plot	2017_NYH2_BSSSC0_008_3IIH6_plot_476	2	2	476	10	26	test		149	15.9	134.75	270	15.23	74	4	74		18	63			(Operator: janedoe, Time: )
2017	G2F	Genomes to Fields	2017_NYH2	G2F NYH2 2017	RCBD			P1 Aurora Musgrave Research Farm	BSSSC0_012/3IIH6		BSSSC0_012/3IIH6	plot	2017_NYH2_BSSSC0_012_3IIH6_plot_169	1	1	169	4	19	test		138	14.8	154.44	265	17.23	75	2	75		9	63			(Operator: janedoe, Time: )
2017	G2F	Genomes to Fields	2017_NYH2	G2F NYH2 2017	RCBD			P1 Aurora Musgrave Research Farm	BSSSC0_012/3IIH6		BSSSC0_012/3IIH6	plot	2017_NYH2_BSSSC0_012_3IIH6_plot_465	2	2	465	10	15	test		146	15.4	190.02	286	21.35	75	9	75		9	63			(Operator: janedoe, Time: )
2017	G2F	Genomes to Fields	2017_NYH2	G2F NYH2 2017	RCBD			P1 Aurora Musgrave Research Farm	BSSSC0_015/3IIH6		BSSSC0_015/3IIH6	plot	2017_NYH2_BSSSC0_015_3IIH6_plot_204	1	1	204	5	47	test		135	17	150.54	277	17.24	75		75		28	55			(Operator: janedoe, Time: )
2017	G2F	Genomes to Fields	2017_NYH2	G2F NYH2 2017	RCBD			P1 Aurora Musgrave Research Farm	BSSSC0_015/3IIH6		BSSSC0_015/3IIH6	plot	2017_NYH2_BSSSC0_015_3IIH6_plot_489	2	2	489	10	39	test		119	17.1	164.14	263	18.82	75	2	75		4	50			(Operator: janedoe, Time: )
2017	G2F	Genomes to Fields	2017_NYH2	G2F NYH2 2017	RCBD			P1 Aurora Musgrave Research Farm	BSSSC0_017/3IIH6		BSSSC0_017/3IIH6	plot	2017_NYH2_BSSSC0_017_3IIH6_plot_230	1	1	230	5	21	test		142	15.6	184.96	275	20.83	74		73		25	60			(Operator: janedoe, Time: )
2017	G2F	Genomes to Fields	2017_NYH2	G2F NYH2 2017	RCBD			P1 Aurora Musgrave Research Farm	BSSSC0_017/3IIH6		BSSSC0_017/3IIH6	plot	2017_NYH2_BSSSC0_017_3IIH6_plot_426	2	2	426	9	25	test		140	15.5	165.97	272	18.67	74		72		21	55			(Operator: janedoe, Time: )
2017	G2F	Genomes to Fields	2017_NYH2	G2F NYH2 2017	RCBD			P1 Aurora Musgrave Research Farm	BSSSC0_020/3IIH6		BSSSC0_020/3IIH6	plot	2017_NYH2_BSSSC0_020_3IIH6_plot_225	1	1	225	5	26	test		113	13.8	153.89	250	16.97	70		71		17	59			(Operator: janedoe, Time: )
2017	G2F	Genomes to Fields	2017_NYH2	G2F NYH2 2017	RCBD			P1 Aurora Musgrave Research Farm	BSSSC0_020/3IIH6		BSSSC0_020/3IIH6	plot	2017_NYH2_BSSSC0_020_3IIH6_plot_464	2	2	464	10	14	test		126	15.1	179.17	258	20.06	69		70		15	61			(Operator: janedoe, Time: )
2017	G2F	Genomes to Fields	2017_NYH2	G2F NYH2 2017	RCBD			P1 Aurora Musgrave Research Farm	BSSSC0_024/3IIH6		BSSSC0_024/3IIH6	plot	2017_NYH2_BSSSC0_024_3IIH6_plot_192	1	1	192	4	42	test		133	15.4	152.91	263	17.18	73		74		20	55			(Operator: janedoe, Time: )
2017	G2F	Genomes to Fields	2017_NYH2	G2F NYH2 2017	RCBD			P1 Aurora Musgrave Research Farm	BSSSC0_024/3IIH6		BSSSC0_024/3IIH6	plot	2017_NYH2_BSSSC0_024_3IIH6_plot_410	2	2	410	9	41	test		122	15.2	159.25	254	17.85	72		72		22	49			(Operator: janedoe, Time: )
2017	G2F	Genomes to Fields	2017_NYH2	G2F NYH2 2017	RCBD			P1 Aurora Musgrave Research Farm	BSSSC0_026/3IIH6		BSSSC0_026/3IIH6	plot	2017_NYH2_BSSSC0_026_3IIH6_plot_182	1	1	182	4	32	test		130	17	204.07	264	23.37	75		75		22	62			(Operator: janedoe, Time: )
2017	G2F	Genomes to Fields	2017_NYH2	G2F NYH2 2017	RCBD			P1 Aurora Musgrave Research Farm	BSSSC0_026/3IIH6		BSSSC0_026/3IIH6	plot	2017_NYH2_BSSSC0_026_3IIH6_plot_435	2	2	435	9	16	test		124	16.6	176.01	276	20.06	74	3	74		4	52			(Operator: janedoe, Time: )
2017	G2F	Genomes to Fields	2017_NYH2	G2F NYH2 2017	RCBD			P1 Aurora Musgrave Research Farm	BSSSC0_029/3IIH6		BSSSC0_029/3IIH6	plot	2017_NYH2_BSSSC0_029_3IIH6_plot_220	1	1	220	5	31	test		141	15.3	156.74	265	17.59	74	1	73		22	67			(Operator: janedoe, Time: )
2017	G2F	Genomes to Fields	2017_NYH2	G2F NYH2 2017	RCBD			P1 Aurora Musgrave Research Farm	BSSSC0_029/3IIH6		BSSSC0_029/3IIH6	plot	2017_NYH2_BSSSC0_029_3IIH6_plot_472	2	2	472	10	22	test		136	15.3	129.39	270	14.52	74	5	74		12	59			(Operator: janedoe, Time: )
2017	G2F	Genomes to Fields	2017_NYH2	G2F NYH2 2017	RCBD			P1 Aurora Musgrave Research Farm	BSSSC0_038/3IIH6		BSSSC0_038/3IIH6	plot	2017_NYH2_BSSSC0_038_3IIH6_plot_161	1	1	161	4	11	test		122	16.6	133.98	261	15.27	75	1	74		5	52			(Operator: janedoe, Time: )
2017	G2F	Genomes to Fields	2017_NYH2	G2F NYH2 2017	RCBD			P1 Aurora Musgrave Research Farm	BSSSC0_038/3IIH6		BSSSC0_038/3IIH6	plot	2017_NYH2_BSSSC0_038_3IIH6_plot_463	2	2	463	10	13	test		121	15.7	161.85	244	18.25	75		75		4	53			(Operator: janedoe, Time: )
2017	G2F	Genomes to Fields	2017_NYH2	G2F NYH2 2017	RCBD			P1 Aurora Musgrave Research Farm	BSSSC0_048/3IIH6		BSSSC0_048/3IIH6	plot	2017_NYH2_BSSSC0_048_3IIH6_plot_186	1	1	186	4	36	test		120	15.1	156.84	261	17.56	73		74		12	60			(Operator: janedoe, Time: )
2017	G2F	Genomes to Fields	2017_NYH2	G2F NYH2 2017	RCBD			P1 Aurora Musgrave Research Farm	BSSSC0_048/3IIH6		BSSSC0_048/3IIH6	plot	2017_NYH2_BSSSC0_048_3IIH6_plot_409	2	2	409	9	42	test		148	16.1	147.67	280	16.73	74		74		28	58			(Operator: janedoe, Time: )
2017	G2F	Genomes to Fields	2017_NYH2	G2F NYH2 2017	RCBD			P1 Aurora Musgrave Research Farm	BSSSC0_054/3IIH6		BSSSC0_054/3IIH6	plot	2017_NYH2_BSSSC0_054_3IIH6_plot_208	1	1	208	5	43	test		128	16.8	91.21	238	10.42	74		74		17	22			segregating for height (Operator: janedoe, Time: )
2017	G2F	Genomes to Fields	2017_NYH2	G2F NYH2 2017	RCBD			P1 Aurora Musgrave Research Farm	BSSSC0_054/3IIH6		BSSSC0_054/3IIH6	plot	2017_NYH2_BSSSC0_054_3IIH6_plot_420	2	2	420	9	31	test		151			281		74	1	74		12	42			Segregating for height. Error, Lost plot combining (Operator: janedoe, Time: )
2017	G2F	Genomes to Fields	2017_NYH2	G2F NYH2 2017	RCBD			P1 Aurora Musgrave Research Farm	BSSSC0_057/3IIH6		BSSSC0_057/3IIH6	plot	2017_NYH2_BSSSC0_057_3IIH6_plot_162	1	1	162	4	12	test		142	15.2	192.88	268	21.62	74	1	74		3	44			(Operator: janedoe, Time: )
2017	G2F	Genomes to Fields	2017_NYH2	G2F NYH2 2017	RCBD			P1 Aurora Musgrave Research Farm	BSSSC0_057/3IIH6		BSSSC0_057/3IIH6	plot	2017_NYH2_BSSSC0_057_3IIH6_plot_488	2	2	488	10	38	test		144	15.7	176.84	283	19.94	74		74		7	57			(Operator: janedoe, Time: )
2017	G2F	Genomes to Fields	2017_NYH2	G2F NYH2 2017	RCBD			P1 Aurora Musgrave Research Farm	BSSSC0_060/3IIH6		BSSSC0_060/3IIH6	plot	2017_NYH2_BSSSC0_060_3IIH6_plot_239	1	1	239	5	12	test		110	15.8	181.51	256	20.49	72	1	72		7	49			(Operator: janedoe, Time: )
2017	G2F	Genomes to Fields	2017_NYH2	G2F NYH2 2017	RCBD			P1 Aurora Musgrave Research Farm	BSSSC0_060/3IIH6		BSSSC0_060/3IIH6	plot	2017_NYH2_BSSSC0_060_3IIH6_plot_461	2	2	461	10	11	test		124	15.8	182.57	259	20.61	71	2	71		2	56			(Operator: janedoe, Time: )
2017	G2F	Genomes to Fields	2017_NYH2	G2F NYH2 2017	RCBD			P1 Aurora Musgrave Research Farm	CG102/3IIH6		CG102/3IIH6	plot	2017_NYH2_CG102_3IIH6_plot_215	1	1	215	5	36	test		143	16.9	198.8	275	22.74	73		73		28	63			(Operator: janedoe, Time: )
2017	G2F	Genomes to Fields	2017_NYH2	G2F NYH2 2017	RCBD			P1 Aurora Musgrave Research Farm	CG102/3IIH6		CG102/3IIH6	plot	2017_NYH2_CG102_3IIH6_plot_445	2	2	445	9	6	test		151	17	209.31	282	23.97	73	1	74		6	55			(Operator: janedoe, Time: )
2017	G2F	Genomes to Fields	2017_NYH2	G2F NYH2 2017	RCBD			P1 Aurora Musgrave Research Farm	CG106/3IIH6		CG106/3IIH6	plot	2017_NYH2_CG106_3IIH6_plot_223	1	1	223	5	28	test		108	14.4	189.12	243	21	65		65		18	60			(Operator: janedoe, Time: )
2017	G2F	Genomes to Fields	2017_NYH2	G2F NYH2 2017	RCBD			P1 Aurora Musgrave Research Farm	CG106/3IIH6		CG106/3IIH6	plot	2017_NYH2_CG106_3IIH6_plot_429	2	2	429	9	22	test		123	14.9	177.98	251	19.88	65		65		16	64			(Operator: janedoe, Time: )
2017	G2F	Genomes to Fields	2017_NYH2	G2F NYH2 2017	RCBD			P1 Aurora Musgrave Research Farm	CG118/CGR01		CG118/CGR01	plot	2017_NYH2_CG118_CGR01_plot_2	1	1	2	1	49	test		117	14.4	178.85	248	19.86	64		64		7	51			(Operator: janedoe, Time: )
2017	G2F	Genomes to Fields	2017_NYH2	G2F NYH2 2017	RCBD			P1 Aurora Musgrave Research Farm	CG118/CGR01		CG118/CGR01	plot	2017_NYH2_CG118_CGR01_plot_333	2	2	333	7	18	test		105	15.3	199.07	243	22.34	64		64		3	55			(Operator: janedoe, Time: )
2017	G2F	Genomes to Fields	2017_NYH2	G2F NYH2 2017	RCBD			P1 Aurora Musgrave Research Farm	CG120/3IIH6		CG120/3IIH6	plot	2017_NYH2_CG120_3IIH6_plot_28	1	1	28	1	23	test		121	14.3	142.09	258	15.76	65		65		6	69			(Operator: janedoe, Time: )
2017	G2F	Genomes to Fields	2017_NYH2	G2F NYH2 2017	RCBD			P1 Aurora Musgrave Research Farm	CG120/3IIH6		CG120/3IIH6	plot	2017_NYH2_CG120_3IIH6_plot_326	2	2	326	7	25	test		127	14	174.98	255	19.34	66		66		4	59			Racoon Damage (Operator: janedoe, Time: )
2017	G2F	Genomes to Fields	2017_NYH2	G2F NYH2 2017	RCBD			P1 Aurora Musgrave Research Farm	CG120/CG123		CG120/CG123	plot	2017_NYH2_CG120_CG123_plot_325	2	2	325	7	26	test		125	16.4	139.67	252	15.88	64		63		2	59			Racoon Damage (Operator: janedoe, Time: )
2017	G2F	Genomes to Fields	2017_NYH2	G2F NYH2 2017	RCBD			P1 Aurora Musgrave Research Farm	CG120/CG123		CG120/CG123	plot	2017_NYH2_CG120_CG123_plot_67	1	1	67	2	17	test		121	15.8	120.29	238	13.58	64		62		16	56			Racoon Damage (Operator: janedoe, Time: )
2017	G2F	Genomes to Fields	2017_NYH2	G2F NYH2 2017	RCBD			P1 Aurora Musgrave Research Farm	CG120/LH162		CG120/LH162	plot	2017_NYH2_CG120_LH162_plot_268	2	2	268	6	18	test		104	15.1	157.56	242	17.64	65		64		1	55			(Operator: janedoe, Time: )
2017	G2F	Genomes to Fields	2017_NYH2	G2F NYH2 2017	RCBD			P1 Aurora Musgrave Research Farm	CG120/LH162		CG120/LH162	plot	2017_NYH2_CG120_LH162_plot_48	1	1	48	1	3	test		115	15.4	130.66	251	14.68	64	1	64		2	66			(Operator: janedoe, Time: )
2017	G2F	Genomes to Fields	2017_NYH2	G2F NYH2 2017	RCBD			P1 Aurora Musgrave Research Farm	CG120/LH185		CG120/LH185	plot	2017_NYH2_CG120_LH185_plot_286	2	2	286	6	36	test		97	15.6	189.39	244	21.33	65		65		3	54			(Operator: janedoe, Time: )
2017	G2F	Genomes to Fields	2017_NYH2	G2F NYH2 2017	RCBD			P1 Aurora Musgrave Research Farm	CG120/LH185		CG120/LH185	plot	2017_NYH2_CG120_LH185_plot_92	1	1	92	2	42	test		106	17.5	191.9	250	22.11	68		68		1	59			(Operator: janedoe, Time: )
2017	G2F	Genomes to Fields	2017_NYH2	G2F NYH2 2017	RCBD			P1 Aurora Musgrave Research Farm	CG120/PHR25		CG120/PHR25	plot	2017_NYH2_CG120_PHR25_plot_317	2	2	317	7	34	test		105	14	184.48	233	20.39	63		63		1	64			Racoon Damage (Operator: janedoe, Time: )
2017	G2F	Genomes to Fields	2017_NYH2	G2F NYH2 2017	RCBD			P1 Aurora Musgrave Research Farm	CG120/PHR25		CG120/PHR25	plot	2017_NYH2_CG120_PHR25_plot_86	1	1	86	2	36	test		80	15.4	95.86	202	10.77	66		68			56			(Operator: janedoe, Time: )
2017	G2F	Genomes to Fields	2017_NYH2	G2F NYH2 2017	RCBD			P1 Aurora Musgrave Research Farm	CG120/PHW03		CG120/PHW03	plot	2017_NYH2_CG120_PHW03_plot_18	1	1	18	1	33	test		116	16.5	111.21	245	12.66	68		68		7	59			(Operator: janedoe, Time: )
2017	G2F	Genomes to Fields	2017_NYH2	G2F NYH2 2017	RCBD			P1 Aurora Musgrave Research Farm	CG120/PHW03		CG120/PHW03	plot	2017_NYH2_CG120_PHW03_plot_281	2	2	281	6	31	test		115	15.4	179.43	250	20.16	65		65		8	58			(Operator: janedoe, Time: )
2017	G2F	Genomes to Fields	2017_NYH2	G2F NYH2 2017	RCBD			P1 Aurora Musgrave Research Farm	CG120/PHZ51		CG120/PHZ51	plot	2017_NYH2_CG120_PHZ51_plot_271	2	2	271	6	21	test		112	15.5	147.48	261	16.59	68		68		2	52			(Operator: janedoe, Time: )
2017	G2F	Genomes to Fields	2017_NYH2	G2F NYH2 2017	RCBD			P1 Aurora Musgrave Research Farm	CG120/PHZ51		CG120/PHZ51	plot	2017_NYH2_CG120_PHZ51_plot_9	1	1	9	1	42	test		119	15.6	119.25	250	13.43	70		70		15	59			(Operator: janedoe, Time: )
2017	G2F	Genomes to Fields	2017_NYH2	G2F NYH2 2017	RCBD			P1 Aurora Musgrave Research Farm	CG123/S8324		CG123/S8324	plot	2017_NYH2_CG123_S8324_plot_257	2	2	257	6	7	test		113	16.4	179.07	234	20.36	65		65		2	61			(Operator: janedoe, Time: )
2017	G2F	Genomes to Fields	2017_NYH2	G2F NYH2 2017	RCBD			P1 Aurora Musgrave Research Farm	CG123/S8324		CG123/S8324	plot	2017_NYH2_CG123_S8324_plot_71	1	1	71	2	21	test		104	15.9	191.02	247	21.59	65		65		2	59			(Operator: janedoe, Time: )
2017	G2F	Genomes to Fields	2017_NYH2	G2F NYH2 2017	RCBD			P1 Aurora Musgrave Research Farm	CG124/CG120		CG124/CG120	plot	2017_NYH2_CG124_CG120_plot_338	2	2	338	7	13	test		110	14.8	173.98	261	19.41	65		65			55			(Operator: janedoe, Time: )
2017	G2F	Genomes to Fields	2017_NYH2	G2F NYH2 2017	RCBD			P1 Aurora Musgrave Research Farm	CG124/CG120		CG124/CG120	plot	2017_NYH2_CG124_CG120_plot_90	1	1	90	2	40	test		110	14.1	171.16	257	18.94	68		66		3	66			(Operator: janedoe, Time: )
2017	G2F	Genomes to Fields	2017_NYH2	G2F NYH2 2017	RCBD			P1 Aurora Musgrave Research Farm	CG124/LH145		CG124/LH145	plot	2017_NYH2_CG124_LH145_plot_254	2	2	254	6	4	test		132	15.4	142.23	276	15.98	69	1	69		7	58			(Operator: janedoe, Time: )
2017	G2F	Genomes to Fields	2017_NYH2	G2F NYH2 2017	RCBD			P1 Aurora Musgrave Research Farm	CG124/LH145		CG124/LH145	plot	2017_NYH2_CG124_LH145_plot_61	1	1	61	2	11	test		123	15	174.38	273	19.5	66	2	66		5	57			(Operator: janedoe, Time: )
2017	G2F	Genomes to Fields	2017_NYH2	G2F NYH2 2017	RCBD			P1 Aurora Musgrave Research Farm	CG124/PHHV4		CG124/PHHV4	plot	2017_NYH2_CG124_PHHV4_plot_297	2	2	297	6	47	test		133	16.2	176.76	285	20.05	69		68		28	65			(Operator: janedoe, Time: )
2017	G2F	Genomes to Fields	2017_NYH2	G2F NYH2 2017	RCBD			P1 Aurora Musgrave Research Farm	CG124/PHHV4		CG124/PHHV4	plot	2017_NYH2_CG124_PHHV4_plot_53	1	1	53	2	3	test		142	15.9	206.77	298	23.37	69	2	68		4	68			(Operator: janedoe, Time: )
2017	G2F	Genomes to Fields	2017_NYH2	G2F NYH2 2017	RCBD			P1 Aurora Musgrave Research Farm	CG124/PHRE1		CG124/PHRE1	plot	2017_NYH2_CG124_PHRE1_plot_275	2	2	275	6	25	test		115	14.4	198.84	252	22.08	64	4	64		4	65			(Operator: janedoe, Time: )
2017	G2F	Genomes to Fields	2017_NYH2	G2F NYH2 2017	RCBD			P1 Aurora Musgrave Research Farm	CG124/PHRE1		CG124/PHRE1	plot	2017_NYH2_CG124_PHRE1_plot_63	1	1	63	2	13	test		116	14.7	147.53	275	16.44	64	12	64		2	58			Racoon Damage (Operator: janedoe, Time: )
2017	G2F	Genomes to Fields	2017_NYH2	G2F NYH2 2017	RCBD			P1 Aurora Musgrave Research Farm	CG124/S8324		CG124/S8324	plot	2017_NYH2_CG124_S8324_plot_12	1	1	12	1	39	test		98	15	171.87	255	19.22	68	5	68			65			(Operator: janedoe, Time: )
2017	G2F	Genomes to Fields	2017_NYH2	G2F NYH2 2017	RCBD			P1 Aurora Musgrave Research Farm	CG124/S8324		CG124/S8324	plot	2017_NYH2_CG124_S8324_plot_311	2	2	311	7	40	test		111	15.1	184.98	273	20.71	64		64		3	66			Racoon Damage (Operator: janedoe, Time: )
2017	G2F	Genomes to Fields	2017_NYH2	G2F NYH2 2017	RCBD			P1 Aurora Musgrave Research Farm	CG44/CGR01		CG44/CGR01	plot	2017_NYH2_CG44_CGR01_plot_106	1	1	106	3	45	test		104	14.5	164.34	238	18.27	65		66		5	65			rows different (Operator: janedoe, Time: )
2017	G2F	Genomes to Fields	2017_NYH2	G2F NYH2 2017	RCBD			P1 Aurora Musgrave Research Farm	CG44/CGR01		CG44/CGR01	plot	2017_NYH2_CG44_CGR01_plot_384	2	2	384	8	34	test		114	14.2	193.17	238	21.4	65		65		10	60			(Operator: janedoe, Time: )
2017	G2F	Genomes to Fields	2017_NYH2	G2F NYH2 2017	RCBD			P1 Aurora Musgrave Research Farm	CG60/LH162		CG60/LH162	plot	2017_NYH2_CG60_LH162_plot_110	1	1	110	3	41	test		97	14.7	139.81	212	15.58	65	2	65		5	58			(Operator: janedoe, Time: )
2017	G2F	Genomes to Fields	2017_NYH2	G2F NYH2 2017	RCBD			P1 Aurora Musgrave Research Farm	CG60/LH162		CG60/LH162	plot	2017_NYH2_CG60_LH162_plot_260	2	2	260	6	10	test		101	15.4	69.51	227	7.81	63		63		11	50			(Operator: janedoe, Time: )
2017	G2F	Genomes to Fields	2017_NYH2	G2F NYH2 2017	RCBD			P1 Aurora Musgrave Research Farm	CG60/LH162		CG60/LH162	plot	2017_NYH2_CG60_LH162_plot_396	2	2	396	8	46	test		107	15.4	160.12	225	17.99	63	3	63		5	63			(Operator: janedoe, Time: )
2017	G2F	Genomes to Fields	2017_NYH2	G2F NYH2 2017	RCBD			P1 Aurora Musgrave Research Farm	CG60/LH162		CG60/LH162	plot	2017_NYH2_CG60_LH162_plot_57	1	1	57	2	7	test		113	15	148.98	238	16.66	63	3	62		2	63			Racoon Damage (Operator: janedoe, Time: )
2017	G2F	Genomes to Fields	2017_NYH2	G2F NYH2 2017	RCBD			P1 Aurora Musgrave Research Farm	CG60/LH185		CG60/LH185	plot	2017_NYH2_CG60_LH185_plot_318	2	2	318	7	33	test		105	14.4	140.67	221	15.62	63		63		2	57			Racoon Damage (Operator: janedoe, Time: )
2017	G2F	Genomes to Fields	2017_NYH2	G2F NYH2 2017	RCBD			P1 Aurora Musgrave Research Farm	CG60/LH185		CG60/LH185	plot	2017_NYH2_CG60_LH185_plot_42	1	1	42	1	9	test		117	15.1	190.43	228	21.32	63	1	62		3	64			(Operator: janedoe, Time: )
2017	G2F	Genomes to Fields	2017_NYH2	G2F NYH2 2017	RCBD			P1 Aurora Musgrave Research Farm	CG60/LH82		CG60/LH82	plot	2017_NYH2_CG60_LH82_plot_285	2	2	285	6	35	test		95	14.8	170.84	209	19.06	64		64		3	55			(Operator: janedoe, Time: )
2017	G2F	Genomes to Fields	2017_NYH2	G2F NYH2 2017	RCBD			P1 Aurora Musgrave Research Farm	CG60/LH82		CG60/LH82	plot	2017_NYH2_CG60_LH82_plot_50	1	1	50	1	1	test		89	15	152.47	223	17.05	64	1	64		5	65			(Operator: janedoe, Time: )
2017	G2F	Genomes to Fields	2017_NYH2	G2F NYH2 2017	RCBD			P1 Aurora Musgrave Research Farm	CGR03/CG108		CGR03/CG108	plot	2017_NYH2_CGR03_CG108_plot_102	1	1	102	3	49	test		124	15.2	249.62	247	27.98	64		64		14	63			(Operator: janedoe, Time: )
2017	G2F	Genomes to Fields	2017_NYH2	G2F NYH2 2017	RCBD			P1 Aurora Musgrave Research Farm	CGR03/CG108		CGR03/CG108	plot	2017_NYH2_CGR03_CG108_plot_370	2	2	370	8	20	test		119	15.2	182.8	242	20.49	65		65		11	57			(Operator: janedoe, Time: )
2017	G2F	Genomes to Fields	2017_NYH2	G2F NYH2 2017	RCBD			P1 Aurora Musgrave Research Farm	CI540/3IIH6		CI540/3IIH6	plot	2017_NYH2_CI540_3IIH6_plot_200	1	1	200	4	50	test		148	17.1	146.17	295	16.76	74		75		17	49			(Operator: janedoe, Time: )
2017	G2F	Genomes to Fields	2017_NYH2	G2F NYH2 2017	RCBD			P1 Aurora Musgrave Research Farm	CI540/3IIH6		CI540/3IIH6	plot	2017_NYH2_CI540_3IIH6_plot_418	2	2	418	9	33	test		152	15.7	118.04	274	13.31	74		74		10	47			(Operator: janedoe, Time: )
2017	G2F	Genomes to Fields	2017_NYH2	G2F NYH2 2017	RCBD			P1 Aurora Musgrave Research Farm	CO258/3IIH6		CO258/3IIH6	plot	2017_NYH2_CO258_3IIH6_plot_170	1	1	170	4	20	test		128	15.5	172.46	263	19.4	75	1	76		1	48			(Operator: janedoe, Time: )
2017	G2F	Genomes to Fields	2017_NYH2	G2F NYH2 2017	RCBD			P1 Aurora Musgrave Research Farm	CO258/3IIH6		CO258/3IIH6	plot	2017_NYH2_CO258_3IIH6_plot_494	2	2	494	10	44	test		145	15.8	165.21	273	18.65	74		76		4	52			(Operator: janedoe, Time: )
2017	G2F	Genomes to Fields	2017_NYH2	G2F NYH2 2017	RCBD			P1 Aurora Musgrave Research Farm	DKC52-62		DKC52-62	plot	2017_NYH2_DKC52-62_plot_101	1	1	101	3	50	test		115	16	157.21	255	17.79	71		70		1	38			(Operator: janedoe, Time: )
2017	G2F	Genomes to Fields	2017_NYH2	G2F NYH2 2017	RCBD			P1 Aurora Musgrave Research Farm	DKC52-62		DKC52-62	plot	2017_NYH2_DKC52-62_plot_369	2	2	369	8	19	test		108	15.2	138.01	248	15.47	72		72			34			(Operator: janedoe, Time: )
2017	G2F	Genomes to Fields	2017_NYH2	G2F NYH2 2017	RCBD			P1 Aurora Musgrave Research Farm	DKFBHJ/3IIH6		DKFBHJ/3IIH6	plot	2017_NYH2_DKFBHJ_3IIH6_plot_211	1	1	211	5	40	test		106	14	168.38	248	18.61	68		68		32	55			(Operator: janedoe, Time: )
2017	G2F	Genomes to Fields	2017_NYH2	G2F NYH2 2017	RCBD			P1 Aurora Musgrave Research Farm	DKFBHJ/3IIH6		DKFBHJ/3IIH6	plot	2017_NYH2_DKFBHJ_3IIH6_plot_493	2	2	493	10	43	test		125	14	175.7	280	19.42	68	1	68		8	61			(Operator: janedoe, Time: )
2017	G2F	Genomes to Fields	2017_NYH2	G2F NYH2 2017	RCBD			P1 Aurora Musgrave Research Farm	EX3101		EX3101	plot	2017_NYH2_EX3101_plot_127	1	1	127	3	24	test		140	14.2	167.08	277	18.51	73		74		5	65			(Operator: janedoe, Time: )
2017	G2F	Genomes to Fields	2017_NYH2	G2F NYH2 2017	RCBD			P1 Aurora Musgrave Research Farm	EX3101		EX3101	plot	2017_NYH2_EX3101_plot_368	2	2	368	8	18	test		118	14.7	199.4	257	22.22	70		72		1	68			(Operator: janedoe, Time: )
2017	G2F	Genomes to Fields	2017_NYH2	G2F NYH2 2017	RCBD			P1 Aurora Musgrave Research Farm	EX4101		EX4101	plot	2017_NYH2_EX4101_plot_143	1	1	143	3	8	test		113	15.2	165.13	241	18.51	68		68		8	48			(Operator: janedoe, Time: )
2017	G2F	Genomes to Fields	2017_NYH2	G2F NYH2 2017	RCBD			P1 Aurora Musgrave Research Farm	EX4101		EX4101	plot	2017_NYH2_EX4101_plot_400	2	2	400	8	50	test		93	14.5	160.02	217	17.79	66		68		6	65			(Operator: janedoe, Time: )
2017	G2F	Genomes to Fields	2017_NYH2	G2F NYH2 2017	RCBD			P1 Aurora Musgrave Research Farm	EX5101		EX5101	plot	2017_NYH2_EX5101_plot_137	1	1	137	3	14	test		144	15.3	165.56	273	18.58	73	1	74		12	54			(Operator: janedoe, Time: )
2017	G2F	Genomes to Fields	2017_NYH2	G2F NYH2 2017	RCBD			P1 Aurora Musgrave Research Farm	EX5101		EX5101	plot	2017_NYH2_EX5101_plot_393	2	2	393	8	43	test		129	14.9	159.72	273	17.84	71		71		11	68			(Operator: janedoe, Time: )
2017	G2F	Genomes to Fields	2017_NYH2	G2F NYH2 2017	RCBD			P1 Aurora Musgrave Research Farm	F42/MO17		F42/MO17	plot	2017_NYH2_F42_MO17_plot_114	1	1	114	3	37	test		103	21.7	86.66	218	10.52	77		79		9	57			wet area/variation within and between rows (Operator: janedoe, Time: )
2017	G2F	Genomes to Fields	2017_NYH2	G2F NYH2 2017	RCBD			P1 Aurora Musgrave Research Farm	F42/MO17		F42/MO17	plot	2017_NYH2_F42_MO17_plot_374	2	2	374	8	24	test		139	20.8	164.73	272	19.77	74		75		11	58			(Operator: janedoe, Time: )
2017	G2F	Genomes to Fields	2017_NYH2	G2F NYH2 2017	RCBD			P1 Aurora Musgrave Research Farm	FBLA/3IIH6		FBLA/3IIH6	plot	2017_NYH2_FBLA_3IIH6_plot_174	1	1	174	4	24	test		100			251		69	2	69		3	58			Error, Lost plot combining (Operator: janedoe, Time: )
2017	G2F	Genomes to Fields	2017_NYH2	G2F NYH2 2017	RCBD			P1 Aurora Musgrave Research Farm	FBLA/3IIH6		FBLA/3IIH6	plot	2017_NYH2_FBLA_3IIH6_plot_478	2	2	478	10	28	test		97	14.1	144.95	240	16.04	70		70		1	52			(Operator: janedoe, Time: )
2017	G2F	Genomes to Fields	2017_NYH2	G2F NYH2 2017	RCBD			P1 Aurora Musgrave Research Farm	FR19/3IIH6		FR19/3IIH6	plot	2017_NYH2_FR19_3IIH6_plot_185	1	1	185	4	35	test		132	15	152.92	263	17.1	71		71		26	60			(Operator: janedoe, Time: )
2017	G2F	Genomes to Fields	2017_NYH2	G2F NYH2 2017	RCBD			P1 Aurora Musgrave Research Farm	FR19/3IIH6		FR19/3IIH6	plot	2017_NYH2_FR19_3IIH6_plot_423	2	2	423	9	28	test		131	14.9	137.25	254	15.33	72		72		22	61			(Operator: janedoe, Time: )
2017	G2F	Genomes to Fields	2017_NYH2	G2F NYH2 2017	RCBD			P1 Aurora Musgrave Research Farm	FS6296VT3		FS6296VT3	plot	2017_NYH2_FS6296VT3_plot_105	1	1	105	3	46	test		121	16.5	214.61	266	24.43	74		75		1	64			(Operator: janedoe, Time: )
2017	G2F	Genomes to Fields	2017_NYH2	G2F NYH2 2017	RCBD			P1 Aurora Musgrave Research Farm	FS6296VT3		FS6296VT3	plot	2017_NYH2_FS6296VT3_plot_379	2	2	379	8	29	test		113	17.5	148.94	240	17.16	75		76		5	63			(Operator: janedoe, Time: )
2017	G2F	Genomes to Fields	2017_NYH2	G2F NYH2 2017	RCBD			P1 Aurora Musgrave Research Farm	GEMN-0260/3IIH6		GEMN-0260/3IIH6	plot	2017_NYH2_GEMN_0260_3IIH6_plot_126	1	1	126	3	25	test		122	14.4	134.63	240	14.95	74		72		16	62			(Operator: janedoe, Time: )
2017	G2F	Genomes to Fields	2017_NYH2	G2F NYH2 2017	RCBD			P1 Aurora Musgrave Research Farm	GEMN-0260/3IIH6		GEMN-0260/3IIH6	plot	2017_NYH2_GEMN_0260_3IIH6_plot_373	2	2	373	8	23	test		133	14.4	145.17	246	16.12	74	2	71		16	60			(Operator: janedoe, Time: )
2017	G2F	Genomes to Fields	2017_NYH2	G2F NYH2 2017	RCBD			P1 Aurora Musgrave Research Farm	GEMN-0268/3IIH6		GEMN-0268/3IIH6	plot	2017_NYH2_GEMN_0268_3IIH6_plot_118	1	1	118	3	33	test		111	18.6	100.79	224	11.77	76	2	76		15	61			wet area/variation within and between rows (Operator: janedoe, Time: )
2017	G2F	Genomes to Fields	2017_NYH2	G2F NYH2 2017	RCBD			P1 Aurora Musgrave Research Farm	GEMN-0268/3IIH6		GEMN-0268/3IIH6	plot	2017_NYH2_GEMN_0268_3IIH6_plot_352	2	2	352	8	2	test		157	16.6	203.03	287	23.14	74	1	74		8	59			(Operator: janedoe, Time: )
2017	G2F	Genomes to Fields	2017_NYH2	G2F NYH2 2017	RCBD			P1 Aurora Musgrave Research Farm	H122W/3IIH6		H122W/3IIH6	plot	2017_NYH2_H122W_3IIH6_plot_202	1	1	202	5	49	test		148	17.4	167.28	298	19.25	75		74		16	41			(Operator: janedoe, Time: )
2017	G2F	Genomes to Fields	2017_NYH2	G2F NYH2 2017	RCBD			P1 Aurora Musgrave Research Farm	H122W/3IIH6		H122W/3IIH6	plot	2017_NYH2_H122W_3IIH6_plot_439	2	2	439	9	12	test		135	17.2	171.52	282	19.69	75		75		3	41			(Operator: janedoe, Time: )
2017	G2F	Genomes to Fields	2017_NYH2	G2F NYH2 2017	RCBD			P1 Aurora Musgrave Research Farm	H84/3IIH6		H84/3IIH6	plot	2017_NYH2_H84_3IIH6_plot_167	1	1	167	4	17	test		96	16.6	181.8	252	20.72	74	1	73			43			(Operator: janedoe, Time: )
2017	G2F	Genomes to Fields	2017_NYH2	G2F NYH2 2017	RCBD			P1 Aurora Musgrave Research Farm	H84/3IIH6		H84/3IIH6	plot	2017_NYH2_H84_3IIH6_plot_431	2	2	431	9	20	test		112	16.4	195.25	256	22.2	72	1	74		1	57			(Operator: janedoe, Time: )
2017	G2F	Genomes to Fields	2017_NYH2	G2F NYH2 2017	RCBD			P1 Aurora Musgrave Research Farm	H91/3IIH6		H91/3IIH6	plot	2017_NYH2_H91_3IIH6_plot_233	1	1	233	5	18	test		140	13.6	181.25	293	19.94	73	1	73		15	55			(Operator: janedoe, Time: )
2017	G2F	Genomes to Fields	2017_NYH2	G2F NYH2 2017	RCBD			P1 Aurora Musgrave Research Farm	H91/3IIH6		H91/3IIH6	plot	2017_NYH2_H91_3IIH6_plot_492	2	2	492	10	42	test		155	14.3	211.79	295	23.49	73	8	73		3	58			(Operator: janedoe, Time: )
2017	G2F	Genomes to Fields	2017_NYH2	G2F NYH2 2017	RCBD			P1 Aurora Musgrave Research Farm	I159/3IIH6		I159/3IIH6	plot	2017_NYH2_I159_3IIH6_plot_228	1	1	228	5	23	test		147	14.4	177.77	283	19.74	73	2	74		15	55			(Operator: janedoe, Time: )
2017	G2F	Genomes to Fields	2017_NYH2	G2F NYH2 2017	RCBD			P1 Aurora Musgrave Research Farm	I159/3IIH6		I159/3IIH6	plot	2017_NYH2_I159_3IIH6_plot_497	2	2	497	10	47	test		158	15	197.54	289	22.09	74		74		17	54			(Operator: janedoe, Time: )
2017	G2F	Genomes to Fields	2017_NYH2	G2F NYH2 2017	RCBD			P1 Aurora Musgrave Research Farm	ILL.HY/3IIH6		ILL.HY/3IIH6	plot	2017_NYH2_ILL.HY_3IIH6_plot_199	1	1	199	4	49	test		135	18.2	192.08	263	22.32	72	1	73		30	64			(Operator: janedoe, Time: )
2017	G2F	Genomes to Fields	2017_NYH2	G2F NYH2 2017	RCBD			P1 Aurora Musgrave Research Farm	ILL.HY/3IIH6		ILL.HY/3IIH6	plot	2017_NYH2_ILL.HY_3IIH6_plot_402	2	2	402	9	49	test		129	19.4	191.98	269	22.64	73		74		27	63			(Operator: janedoe, Time: )
2017	G2F	Genomes to Fields	2017_NYH2	G2F NYH2 2017	RCBD			P1 Aurora Musgrave Research Farm	LH145/3IIH6		LH145/3IIH6	plot	2017_NYH2_LH145_3IIH6_plot_159	1	1	159	4	9	test		106	14.8	193.79	246	21.62	68		68		2	54			(Operator: janedoe, Time: )
2017	G2F	Genomes to Fields	2017_NYH2	G2F NYH2 2017	RCBD			P1 Aurora Musgrave Research Farm	LH145/3IIH6		LH145/3IIH6	plot	2017_NYH2_LH145_3IIH6_plot_287	2	2	287	6	37	test		120	13.8	188.45	261	20.78	68		68		10	60			(Operator: janedoe, Time: )
2017	G2F	Genomes to Fields	2017_NYH2	G2F NYH2 2017	RCBD			P1 Aurora Musgrave Research Farm	LH145/3IIH6		LH145/3IIH6	plot	2017_NYH2_LH145_3IIH6_plot_446	2	2	446	9	5	test		111	14.9	164.91	262	18.42	69		69		2	48			(Operator: janedoe, Time: )
2017	G2F	Genomes to Fields	2017_NYH2	G2F NYH2 2017	RCBD			P1 Aurora Musgrave Research Farm	LH145/3IIH6		LH145/3IIH6	plot	2017_NYH2_LH145_3IIH6_plot_78	1	1	78	2	28	test		115	14.4	168.58	240	18.72	69		69		17	59			(Operator: janedoe, Time: )
2017	G2F	Genomes to Fields	2017_NYH2	G2F NYH2 2017	RCBD			P1 Aurora Musgrave Research Farm	LH145/CG123		LH145/CG123	plot	2017_NYH2_LH145_CG123_plot_289	2	2	289	6	39	test		121	15	212.92	254	23.81	65	1	64		27	65			(Operator: janedoe, Time: )
2017	G2F	Genomes to Fields	2017_NYH2	G2F NYH2 2017	RCBD			P1 Aurora Musgrave Research Farm	LH145/CG123		LH145/CG123	plot	2017_NYH2_LH145_CG123_plot_51	1	1	51	2	1	test		132	15.6	159.92	275	18.01	66		65		5	60			(Operator: janedoe, Time: )
2017	G2F	Genomes to Fields	2017_NYH2	G2F NYH2 2017	RCBD			P1 Aurora Musgrave Research Farm	LH145/LH162		LH145/LH162	plot	2017_NYH2_LH145_LH162_plot_313	2	2	313	7	38	test		103	16.3	135.34	241	15.37	64		64		12	62			Racoon Damage (Operator: janedoe, Time: )
2017	G2F	Genomes to Fields	2017_NYH2	G2F NYH2 2017	RCBD			P1 Aurora Musgrave Research Farm	LH145/LH162		LH145/LH162	plot	2017_NYH2_LH145_LH162_plot_46	1	1	46	1	5	test		105	16	101.72	225	11.51	65	2	65		7	59			(Operator: janedoe, Time: )
2017	G2F	Genomes to Fields	2017_NYH2	G2F NYH2 2017	RCBD			P1 Aurora Musgrave Research Farm	LH145/PHK05		LH145/PHK05	plot	2017_NYH2_LH145_PHK05_plot_283	2	2	283	6	33	test		99	14.4	190.56	246	21.16	69		70		12	63			(Operator: janedoe, Time: )
2017	G2F	Genomes to Fields	2017_NYH2	G2F NYH2 2017	RCBD			P1 Aurora Musgrave Research Farm	LH145/PHK05		LH145/PHK05	plot	2017_NYH2_LH145_PHK05_plot_77	1	1	77	2	27	test		119	14.8	164.39	247	18.34	71		72		23	64			(Operator: janedoe, Time: )
2017	G2F	Genomes to Fields	2017_NYH2	G2F NYH2 2017	RCBD			P1 Aurora Musgrave Research Farm	LH145/PHR25		LH145/PHR25	plot	2017_NYH2_LH145_PHR25_plot_13	1	1	13	1	38	test		103	13.8	146.73	246	16.18	68	1	68		2	64			(Operator: janedoe, Time: )
2017	G2F	Genomes to Fields	2017_NYH2	G2F NYH2 2017	RCBD			P1 Aurora Musgrave Research Farm	LH145/PHR25		LH145/PHR25	plot	2017_NYH2_LH145_PHR25_plot_264	2	2	264	6	14	test		95	14.9	176.46	242	19.71	65	3	68		3	57			(Operator: janedoe, Time: )
2017	G2F	Genomes to Fields	2017_NYH2	G2F NYH2 2017	RCBD			P1 Aurora Musgrave Research Farm	LH149/3IIH6		LH149/3IIH6	plot	2017_NYH2_LH149_3IIH6_plot_158	1	1	158	4	8	test		111	14.2	189.29	248	20.97	68		68		2	54			(Operator: janedoe, Time: )
2017	G2F	Genomes to Fields	2017_NYH2	G2F NYH2 2017	RCBD			P1 Aurora Musgrave Research Farm	LH149/3IIH6		LH149/3IIH6	plot	2017_NYH2_LH149_3IIH6_plot_475	2	2	475	10	25	test		119	14.2	192.27	237	21.3	68		68		17	59			(Operator: janedoe, Time: )
2017	G2F	Genomes to Fields	2017_NYH2	G2F NYH2 2017	RCBD			P1 Aurora Musgrave Research Farm	LH185/LH145		LH185/LH145	plot	2017_NYH2_LH185_LH145_plot_284	2	2	284	6	34	test		97	15.1	232.85	239	26.07	68		68		2	56			(Operator: janedoe, Time: )
2017	G2F	Genomes to Fields	2017_NYH2	G2F NYH2 2017	RCBD			P1 Aurora Musgrave Research Farm	LH185/LH145		LH185/LH145	plot	2017_NYH2_LH185_LH145_plot_93	1	1	93	2	43	test		103	15.5	180.64	245	20.32	69		69		4	64			(Operator: janedoe, Time: )
2017	G2F	Genomes to Fields	2017_NYH2	G2F NYH2 2017	RCBD			P1 Aurora Musgrave Research Farm	LH185/PHRE1		LH185/PHRE1	plot	2017_NYH2_LH185_PHRE1_plot_329	2	2	329	7	22	test		100	16.4	197.98	230	22.51	66	1	66		1	60			(Operator: janedoe, Time: )
2017	G2F	Genomes to Fields	2017_NYH2	G2F NYH2 2017	RCBD			P1 Aurora Musgrave Research Farm	LH185/PHRE1		LH185/PHRE1	plot	2017_NYH2_LH185_PHRE1_plot_83	1	1	83	2	33	test		72	17.4	104.97	180	12.08	71		72		2	55			rows different stages/wet area (Operator: janedoe, Time: )
2017	G2F	Genomes to Fields	2017_NYH2	G2F NYH2 2017	RCBD			P1 Aurora Musgrave Research Farm	LH185/S8324		LH185/S8324	plot	2017_NYH2_LH185_S8324_plot_299	2	2	299	6	49	test		97	16.8	202.19	242	23.1	68		68		2	54			(Operator: janedoe, Time: )
2017	G2F	Genomes to Fields	2017_NYH2	G2F NYH2 2017	RCBD			P1 Aurora Musgrave Research Farm	LH185/S8324		LH185/S8324	plot	2017_NYH2_LH185_S8324_plot_65	1	1	65	2	15	test		116	17.2	210.54	270	24.17	68	5	68		8	57			Racoon Damage (Operator: janedoe, Time: )
2017	G2F	Genomes to Fields	2017_NYH2	G2F NYH2 2017	RCBD			P1 Aurora Musgrave Research Farm	LH195/3IIH6		LH195/3IIH6	plot	2017_NYH2_LH195_3IIH6_plot_177	1	1	177	4	27	test		96	15.8	184.87	241	20.87	74		74		9	57			(Operator: janedoe, Time: )
2017	G2F	Genomes to Fields	2017_NYH2	G2F NYH2 2017	RCBD			P1 Aurora Musgrave Research Farm	LH195/3IIH6		LH195/3IIH6	plot	2017_NYH2_LH195_3IIH6_plot_441	2	2	441	9	10	test		104	16.7	174.39	250	19.9	72	2	72		5	64			(Operator: janedoe, Time: )
2017	G2F	Genomes to Fields	2017_NYH2	G2F NYH2 2017	RCBD			P1 Aurora Musgrave Research Farm	LH195/CGR01		LH195/CGR01	plot	2017_NYH2_LH195_CGR01_plot_29	1	1	29	1	22	test		130	17.5	131.58	263	15.16	75		75		23	55			(Operator: janedoe, Time: )
2017	G2F	Genomes to Fields	2017_NYH2	G2F NYH2 2017	RCBD			P1 Aurora Musgrave Research Farm	LH195/CGR01		LH195/CGR01	plot	2017_NYH2_LH195_CGR01_plot_336	2	2	336	7	15	test		125	18.6	196.36	277	22.93	75		75		6	62			(Operator: janedoe, Time: )
2017	G2F	Genomes to Fields	2017_NYH2	G2F NYH2 2017	RCBD			P1 Aurora Musgrave Research Farm	LH195/LH82		LH195/LH82	plot	2017_NYH2_LH195_LH82_plot_115	1	1	115	3	36	test		83	18	102.57	197	11.89	77	1	77		12	57			wet area/variation within and between rows (Operator: janedoe, Time: )
2017	G2F	Genomes to Fields	2017_NYH2	G2F NYH2 2017	RCBD			P1 Aurora Musgrave Research Farm	LH195/LH82		LH195/LH82	plot	2017_NYH2_LH195_LH82_plot_358	2	2	358	8	8	test		107	20.2	165.3	241	19.69	74		75		21	58			(Operator: janedoe, Time: )
2017	G2F	Genomes to Fields	2017_NYH2	G2F NYH2 2017	RCBD			P1 Aurora Musgrave Research Farm	LH198/3IIH6		LH198/3IIH6	plot	2017_NYH2_LH198_3IIH6_plot_179	1	1	179	4	29	test		116	15.3	173.85	258	19.51	73		73		5	47			(Operator: janedoe, Time: )
2017	G2F	Genomes to Fields	2017_NYH2	G2F NYH2 2017	RCBD			P1 Aurora Musgrave Research Farm	LH198/3IIH6		LH198/3IIH6	plot	2017_NYH2_LH198_3IIH6_plot_469	2	2	469	10	19	test		109	15.6	186.38	250	20.99	74		74		5	51			(Operator: janedoe, Time: )
2017	G2F	Genomes to Fields	2017_NYH2	G2F NYH2 2017	RCBD			P1 Aurora Musgrave Research Farm	LH198/CGR01		LH198/CGR01	plot	2017_NYH2_LH198_CGR01_plot_296	2	2	296	6	46	test		129	16.6	196.71	258	22.42	71		72		15	62			(Operator: janedoe, Time: )
2017	G2F	Genomes to Fields	2017_NYH2	G2F NYH2 2017	RCBD			P1 Aurora Musgrave Research Farm	LH198/CGR01		LH198/CGR01	plot	2017_NYH2_LH198_CGR01_plot_68	1	1	68	2	18	test		127	17.4	136.61	252	15.72	72		72		15	54			Racoon Damage (Operator: janedoe, Time: )
2017	G2F	Genomes to Fields	2017_NYH2	G2F NYH2 2017	RCBD			P1 Aurora Musgrave Research Farm	LH198/PHZ51		LH198/PHZ51	plot	2017_NYH2_LH198_PHZ51_plot_147	1	1	147	3	4	test		144	20.4	135.33	271	16.16	77		78		3	60			(Operator: janedoe, Time: )
2017	G2F	Genomes to Fields	2017_NYH2	G2F NYH2 2017	RCBD			P1 Aurora Musgrave Research Farm	LH205/3IIH6		LH205/3IIH6	plot	2017_NYH2_LH205_3IIH6_plot_152	1	1	152	4	2	test		125	14.7	191.95	269	21.39	72		71		8	57			(Operator: janedoe, Time: )
2017	G2F	Genomes to Fields	2017_NYH2	G2F NYH2 2017	RCBD			P1 Aurora Musgrave Research Farm	LH205/3IIH6		LH205/3IIH6	plot	2017_NYH2_LH205_3IIH6_plot_482	2	2	482	10	32	test		115	16.2	159.57	257	18.1	73		71		22	54			(Operator: janedoe, Time: )
2017	G2F	Genomes to Fields	2017_NYH2	G2F NYH2 2017	RCBD			P1 Aurora Musgrave Research Farm	LH209/3IIH6		LH209/3IIH6	plot	2017_NYH2_LH209_3IIH6_plot_221	1	1	221	5	30	test		115	15.2	168.26	251	18.86	68		69		20	61			(Operator: janedoe, Time: )
2017	G2F	Genomes to Fields	2017_NYH2	G2F NYH2 2017	RCBD			P1 Aurora Musgrave Research Farm	LH209/3IIH6		LH209/3IIH6	plot	2017_NYH2_LH209_3IIH6_plot_495	2	2	495	10	45	test		113	15.6	208.57	253	23.49	69	1	68		4	55			(Operator: janedoe, Time: )
2017	G2F	Genomes to Fields	2017_NYH2	G2F NYH2 2017	RCBD			P1 Aurora Musgrave Research Farm	LH212HT/LH195		LH212HT/LH195	plot	2017_NYH2_LH212HT_LH195_plot_391	2	2	391	8	41	test		132	17.6	151.53	267	17.48	76	1	76		6	58			(Operator: janedoe, Time: )
2017	G2F	Genomes to Fields	2017_NYH2	G2F NYH2 2017	RCBD			P1 Aurora Musgrave Research Farm	LH212HT/LH195		LH212HT/LH195	plot	2017_NYH2_LH212HT_LH195_plot_96	1	1	96	2	46	test		116	16.8	190.73	256	21.79	77		77		21	62			(Operator: janedoe, Time: )
2017	G2F	Genomes to Fields	2017_NYH2	G2F NYH2 2017	RCBD			P1 Aurora Musgrave Research Farm	LH216/LH195		LH216/LH195	plot	2017_NYH2_LH216_LH195_plot_104	1	1	104	3	47	test		150	21.4	193.58	280	23.41	78		79		4	67			(Operator: janedoe, Time: )
2017	G2F	Genomes to Fields	2017_NYH2	G2F NYH2 2017	RCBD			P1 Aurora Musgrave Research Farm	LH216/LH195		LH216/LH195	plot	2017_NYH2_LH216_LH195_plot_380	2	2	380	8	30	test		127	21.4	155.62	251	18.82	78	1	79		4	66			(Operator: janedoe, Time: )
2017	G2F	Genomes to Fields	2017_NYH2	G2F NYH2 2017	RCBD			P1 Aurora Musgrave Research Farm	LH220HT/3IIH6		LH220HT/3IIH6	plot	2017_NYH2_LH220HT_3IIH6_plot_168	1	1	168	4	18	test		106	14.8	198.54	247	22.15	71	1	70		8	64			(Operator: janedoe, Time: )
2017	G2F	Genomes to Fields	2017_NYH2	G2F NYH2 2017	RCBD			P1 Aurora Musgrave Research Farm	LH220HT/3IIH6		LH220HT/3IIH6	plot	2017_NYH2_LH220HT_3IIH6_plot_447	2	2	447	9	4	test		100	15.8	178.94	235	20.2	71		71		3	55			(Operator: janedoe, Time: )
2017	G2F	Genomes to Fields	2017_NYH2	G2F NYH2 2017	RCBD			P1 Aurora Musgrave Research Farm	LH222/3IIH6		LH222/3IIH6	plot	2017_NYH2_LH222_3IIH6_plot_160	1	1	160	4	10	test		130	14.8	195.04	261	21.76	68		68		10	65			(Operator: janedoe, Time: )
2017	G2F	Genomes to Fields	2017_NYH2	G2F NYH2 2017	RCBD			P1 Aurora Musgrave Research Farm	LH222/3IIH6		LH222/3IIH6	plot	2017_NYH2_LH222_3IIH6_plot_456	2	2	456	10	6	test		127	14.7	172.03	261	19.17	68	2	68		5	63			(Operator: janedoe, Time: )
2017	G2F	Genomes to Fields	2017_NYH2	G2F NYH2 2017	RCBD			P1 Aurora Musgrave Research Farm	LH74/PHN82		LH74/PHN82	plot	2017_NYH2_LH74_PHN82_plot_125	1	1	125	3	26	test		104	17.6	178.84	236	20.63	75	1	75		10	65			(Operator: janedoe, Time: )
2017	G2F	Genomes to Fields	2017_NYH2	G2F NYH2 2017	RCBD			P1 Aurora Musgrave Research Farm	LH82/LH145		LH82/LH145	plot	2017_NYH2_LH82_LH145_plot_290	2	2	290	6	40	test		104	14.9	175.12	238	19.56	68		68		17	64			(Operator: janedoe, Time: )
2017	G2F	Genomes to Fields	2017_NYH2	G2F NYH2 2017	RCBD			P1 Aurora Musgrave Research Farm	LH82/LH145		LH82/LH145	plot	2017_NYH2_LH82_LH145_plot_8	1	1	8	1	43	test		101	14.9	122.03	228	13.63	70		70		16	57			(Operator: janedoe, Time: )
2017	G2F	Genomes to Fields	2017_NYH2	G2F NYH2 2017	RCBD			P1 Aurora Musgrave Research Farm	LH82/PHB47		LH82/PHB47	plot	2017_NYH2_LH82_PHB47_plot_337	2	2	337	7	14	test		110	17.1	207.75	254	23.82	70		70		3	61			(Operator: janedoe, Time: )
2017	G2F	Genomes to Fields	2017_NYH2	G2F NYH2 2017	RCBD			P1 Aurora Musgrave Research Farm	LH82/PHB47		LH82/PHB47	plot	2017_NYH2_LH82_PHB47_plot_88	1	1	88	2	38	test		94	16.1	140.52	211	15.92	73	1	74		10	62			(Operator: janedoe, Time: )
2017	G2F	Genomes to Fields	2017_NYH2	G2F NYH2 2017	RCBD			P1 Aurora Musgrave Research Farm	LH82/PHRE1		LH82/PHRE1	plot	2017_NYH2_LH82_PHRE1_plot_321	2	2	321	7	30	test		96	16.3	143.62	226	16.31	66		66		15	58			Racoon Damage (Operator: janedoe, Time: )
2017	G2F	Genomes to Fields	2017_NYH2	G2F NYH2 2017	RCBD			P1 Aurora Musgrave Research Farm	LH82/PHRE1		LH82/PHRE1	plot	2017_NYH2_LH82_PHRE1_plot_36	1	1	36	1	15	test		109	15.4	161.27	234	18.12	65		65		7	63			(Operator: janedoe, Time: )
2017	G2F	Genomes to Fields	2017_NYH2	G2F NYH2 2017	RCBD			P1 Aurora Musgrave Research Farm	LH82/S8324		LH82/S8324	plot	2017_NYH2_LH82_S8324_plot_14	1	1	14	1	37	test		102	16.3	152.87	222	17.36	68	2	69		2	61			(Operator: janedoe, Time: )
2017	G2F	Genomes to Fields	2017_NYH2	G2F NYH2 2017	RCBD			P1 Aurora Musgrave Research Farm	LH82/S8324		LH82/S8324	plot	2017_NYH2_LH82_S8324_plot_309	2	2	309	7	42	test		95	16.5	192.21	237	21.88	66	2	66			57			(Operator: janedoe, Time: )
2017	G2F	Genomes to Fields	2017_NYH2	G2F NYH2 2017	RCBD			P1 Aurora Musgrave Research Farm	N192/3IIH6		N192/3IIH6	plot	2017_NYH2_N192_3IIH6_plot_173	1	1	173	4	23	test		116	15	199.42	244	22.3	69		68		16	61			(Operator: janedoe, Time: )
2017	G2F	Genomes to Fields	2017_NYH2	G2F NYH2 2017	RCBD			P1 Aurora Musgrave Research Farm	N192/3IIH6		N192/3IIH6	plot	2017_NYH2_N192_3IIH6_plot_436	2	2	436	9	15	test		111	15.3	198.53	250	22.28	69	1	68		11	62			(Operator: janedoe, Time: )
2017	G2F	Genomes to Fields	2017_NYH2	G2F NYH2 2017	RCBD			P1 Aurora Musgrave Research Farm	N209/3IIH6		N209/3IIH6	plot	2017_NYH2_N209_3IIH6_plot_151	1	1	151	4	1	test		142	15.8	203.39	274	22.96	74		75		7	62			(Operator: janedoe, Time: )
2017	G2F	Genomes to Fields	2017_NYH2	G2F NYH2 2017	RCBD			P1 Aurora Musgrave Research Farm	N209/3IIH6		N209/3IIH6	plot	2017_NYH2_N209_3IIH6_plot_408	2	2	408	9	43	test		150	15.4	168.13	268	18.89	74		74		30	64			(Operator: janedoe, Time: )
2017	G2F	Genomes to Fields	2017_NYH2	G2F NYH2 2017	RCBD			P1 Aurora Musgrave Research Farm	N217/3IIH6		N217/3IIH6	plot	2017_NYH2_N217_3IIH6_plot_156	1	1	156	4	6	test		128	16.8	199.83	268	22.83	75		74		7	66			(Operator: janedoe, Time: )
2017	G2F	Genomes to Fields	2017_NYH2	G2F NYH2 2017	RCBD			P1 Aurora Musgrave Research Farm	N217/3IIH6		N217/3IIH6	plot	2017_NYH2_N217_3IIH6_plot_443	2	2	443	9	8	test		151	16.6	185.4	289	21.13	74		73		7	61			(Operator: janedoe, Time: )
2017	G2F	Genomes to Fields	2017_NYH2	G2F NYH2 2017	RCBD			P1 Aurora Musgrave Research Farm	N218/3IIH6		N218/3IIH6	plot	2017_NYH2_N218_3IIH6_plot_209	1	1	209	5	42	test		137	15.7	203.72	259	22.97	74	1	73		8	58			(Operator: janedoe, Time: )
2017	G2F	Genomes to Fields	2017_NYH2	G2F NYH2 2017	RCBD			P1 Aurora Musgrave Research Farm	N218/3IIH6		N218/3IIH6	plot	2017_NYH2_N218_3IIH6_plot_428	2	2	428	9	23	test		133	15.5	193.89	271	21.81	74		74		11	61			(Operator: janedoe, Time: )
2017	G2F	Genomes to Fields	2017_NYH2	G2F NYH2 2017	RCBD			P1 Aurora Musgrave Research Farm	N28HT/3IIH6		N28HT/3IIH6	plot	2017_NYH2_N28HT_3IIH6_plot_195	1	1	195	4	45	test		121	16.5	131.59	266	14.98	75		75		11	54			(Operator: janedoe, Time: )
2017	G2F	Genomes to Fields	2017_NYH2	G2F NYH2 2017	RCBD			P1 Aurora Musgrave Research Farm	N28HT/3IIH6		N28HT/3IIH6	plot	2017_NYH2_N28HT_3IIH6_plot_499	2	2	499	10	49	test		139	17.7	179.49	275	20.73	74		75		14	57			(Operator: janedoe, Time: )
2017	G2F	Genomes to Fields	2017_NYH2	G2F NYH2 2017	RCBD			P1 Aurora Musgrave Research Farm	N501/3IIH6		N501/3IIH6	plot	2017_NYH2_N501_3IIH6_plot_154	1	1	154	4	4	test		132	16	161.54	268	18.28	72	2	72		3	43			(Operator: janedoe, Time: )
2017	G2F	Genomes to Fields	2017_NYH2	G2F NYH2 2017	RCBD			P1 Aurora Musgrave Research Farm	N501/3IIH6		N501/3IIH6	plot	2017_NYH2_N501_3IIH6_plot_401	2	2	401	9	50	test		132	16.4	167.37	270	19.03	74	5	74		2	44			(Operator: janedoe, Time: )
2017	G2F	Genomes to Fields	2017_NYH2	G2F NYH2 2017	RCBD			P1 Aurora Musgrave Research Farm	NKH8431/3IIH6		NKH8431/3IIH6	plot	2017_NYH2_NKH8431_3IIH6_plot_242	1	1	242	5	9	test		136	15.1	209.81	283	23.49	73		72		8	55			(Operator: janedoe, Time: )
2017	G2F	Genomes to Fields	2017_NYH2	G2F NYH2 2017	RCBD			P1 Aurora Musgrave Research Farm	NKH8431/3IIH6		NKH8431/3IIH6	plot	2017_NYH2_NKH8431_3IIH6_plot_442	2	2	442	9	9	test		133	16	225.7	284	25.54	72		71		3	54			(Operator: janedoe, Time: )
2017	G2F	Genomes to Fields	2017_NYH2	G2F NYH2 2017	RCBD			P1 Aurora Musgrave Research Farm	OS420/3IIH6		OS420/3IIH6	plot	2017_NYH2_OS420_3IIH6_plot_191	1	1	191	4	41	test		118	16.3	168.98	282	19.19	72	2	73		26	50			(Operator: janedoe, Time: )
2017	G2F	Genomes to Fields	2017_NYH2	G2F NYH2 2017	RCBD			P1 Aurora Musgrave Research Farm	OS420/3IIH6		OS420/3IIH6	plot	2017_NYH2_OS420_3IIH6_plot_412	2	2	412	9	39	test		113	16.1	190.04	267	21.53	71		74		21	56			(Operator: janedoe, Time: )
2017	G2F	Genomes to Fields	2017_NYH2	G2F NYH2 2017	RCBD			P1 Aurora Musgrave Research Farm	PHB09/3IIH6		PHB09/3IIH6	plot	2017_NYH2_PHB09_3IIH6_plot_155	1	1	155	4	5	test		121	15.6	168.35	257	18.96	74	1	73		3	53			(Operator: janedoe, Time: )
2017	G2F	Genomes to Fields	2017_NYH2	G2F NYH2 2017	RCBD			P1 Aurora Musgrave Research Farm	PHB09/3IIH6		PHB09/3IIH6	plot	2017_NYH2_PHB09_3IIH6_plot_486	2	2	486	10	36	test		132	16.6	196.19	269	22.36	72	6	71		7	52			(Operator: janedoe, Time: )
2017	G2F	Genomes to Fields	2017_NYH2	G2F NYH2 2017	RCBD			P1 Aurora Musgrave Research Farm	PHB47/3IIH6		PHB47/3IIH6	plot	2017_NYH2_PHB47_3IIH6_plot_194	1	1	194	4	44	test		106	14.7	159.29	253	17.75	74	1	71		6	52			left row behind (Operator: janedoe, Time: )
2017	G2F	Genomes to Fields	2017_NYH2	G2F NYH2 2017	RCBD			P1 Aurora Musgrave Research Farm	PHB47/3IIH6		PHB47/3IIH6	plot	2017_NYH2_PHB47_3IIH6_plot_277	2	2	277	6	27	test		126	14.3	212.33	267	23.55	69	2	69		16	65			(Operator: janedoe, Time: )
2017	G2F	Genomes to Fields	2017_NYH2	G2F NYH2 2017	RCBD			P1 Aurora Musgrave Research Farm	PHB47/3IIH6		PHB47/3IIH6	plot	2017_NYH2_PHB47_3IIH6_plot_37	1	1	37	1	14	test		130	14.8	202.57	265	22.6	70	2	69		12	69			(Operator: janedoe, Time: )
2017	G2F	Genomes to Fields	2017_NYH2	G2F NYH2 2017	RCBD			P1 Aurora Musgrave Research Farm	PHB47/3IIH6		PHB47/3IIH6	plot	2017_NYH2_PHB47_3IIH6_plot_411	2	2	411	9	40	test		108	15.2	186.19	261	20.87	71	1	69		18	53			(Operator: janedoe, Time: )
2017	G2F	Genomes to Fields	2017_NYH2	G2F NYH2 2017	RCBD			P1 Aurora Musgrave Research Farm	PHB47/CG123		PHB47/CG123	plot	2017_NYH2_PHB47_CG123_plot_17	1	1	17	1	34	test		122	16	147.58	240	16.7	70		68		15	61			(Operator: janedoe, Time: )
2017	G2F	Genomes to Fields	2017_NYH2	G2F NYH2 2017	RCBD			P1 Aurora Musgrave Research Farm	PHB47/CG123		PHB47/CG123	plot	2017_NYH2_PHB47_CG123_plot_274	2	2	274	6	24	test		108	15.9	161.03	249	18.2	68		65		5	56			(Operator: janedoe, Time: )
2017	G2F	Genomes to Fields	2017_NYH2	G2F NYH2 2017	RCBD			P1 Aurora Musgrave Research Farm	PHB47/LH162		PHB47/LH162	plot	2017_NYH2_PHB47_LH162_plot_279	2	2	279	6	29	test		110	15.5	146.41	247	16.47	68		68		7	54			(Operator: janedoe, Time: )
2017	G2F	Genomes to Fields	2017_NYH2	G2F NYH2 2017	RCBD			P1 Aurora Musgrave Research Farm	PHB47/LH162		PHB47/LH162	plot	2017_NYH2_PHB47_LH162_plot_38	1	1	38	1	13	test		138	15.8	184.96	257	20.88	68	4	68		5	57			(Operator: janedoe, Time: )
2017	G2F	Genomes to Fields	2017_NYH2	G2F NYH2 2017	RCBD			P1 Aurora Musgrave Research Farm	PHB47/LH185		PHB47/LH185	plot	2017_NYH2_PHB47_LH185_plot_282	2	2	282	6	32	test		106	15.8	190.89	253	21.55	71	2	70		3	58			(Operator: janedoe, Time: )
2017	G2F	Genomes to Fields	2017_NYH2	G2F NYH2 2017	RCBD			P1 Aurora Musgrave Research Farm	PHB47/LH185		PHB47/LH185	plot	2017_NYH2_PHB47_LH185_plot_49	1	1	49	1	2	test		128	15.7	200.97	264	22.66	71	1	69		7	64			(Operator: janedoe, Time: )
2017	G2F	Genomes to Fields	2017_NYH2	G2F NYH2 2017	RCBD			P1 Aurora Musgrave Research Farm	PHB47/PHK05		PHB47/PHK05	plot	2017_NYH2_PHB47_PHK05_plot_308	2	2	308	7	43	test		124	15.8	187.71	257	21.19	63		64		14	65			(Operator: janedoe, Time: )
2017	G2F	Genomes to Fields	2017_NYH2	G2F NYH2 2017	RCBD			P1 Aurora Musgrave Research Farm	PHB47/PHK05		PHB47/PHK05	plot	2017_NYH2_PHB47_PHK05_plot_64	1	1	64	2	14	test		111	15.9	179.96	275	20.34	64		64		20	67			(Operator: janedoe, Time: )
2017	G2F	Genomes to Fields	2017_NYH2	G2F NYH2 2017	RCBD			P1 Aurora Musgrave Research Farm	PHB47/PHK56		PHB47/PHK56	plot	2017_NYH2_PHB47_PHK56_plot_19	1	1	19	1	32	test		101	15.4	128.79	240	14.47	72	2	72		21	63			(Operator: janedoe, Time: )
2017	G2F	Genomes to Fields	2017_NYH2	G2F NYH2 2017	RCBD			P1 Aurora Musgrave Research Farm	PHB47/PHK56		PHB47/PHK56	plot	2017_NYH2_PHB47_PHK56_plot_300	2	2	300	6	50	test		109	15.2	200.2	258	22.44	71		70		18	62			(Operator: janedoe, Time: )
2017	G2F	Genomes to Fields	2017_NYH2	G2F NYH2 2017	RCBD			P1 Aurora Musgrave Research Farm	PHB47/PHR25		PHB47/PHR25	plot	2017_NYH2_PHB47_PHR25_plot_295	2	2	295	6	45	test		99	14.1	161.94	251	17.92	66	2	66		12	59			(Operator: janedoe, Time: )
2017	G2F	Genomes to Fields	2017_NYH2	G2F NYH2 2017	RCBD			P1 Aurora Musgrave Research Farm	PHB47/PHR25		PHB47/PHR25	plot	2017_NYH2_PHB47_PHR25_plot_74	1	1	74	2	24	test		114	14.2	132.6	258	14.69	66	6	66		6	56			Racoon Damage (Operator: janedoe, Time: )
2017	G2F	Genomes to Fields	2017_NYH2	G2F NYH2 2017	RCBD			P1 Aurora Musgrave Research Farm	PHB47/PHW03		PHB47/PHW03	plot	2017_NYH2_PHB47_PHW03_plot_253	2	2	253	6	3	test		125	18	141.31	259	16.38	73		73		14	59			(Operator: janedoe, Time: )
2017	G2F	Genomes to Fields	2017_NYH2	G2F NYH2 2017	RCBD			P1 Aurora Musgrave Research Farm	PHB47/PHW03		PHB47/PHW03	plot	2017_NYH2_PHB47_PHW03_plot_76	1	1	76	2	26	test		137	18	180.39	274	20.91	71	2	70		4	66			(Operator: janedoe, Time: )
2017	G2F	Genomes to Fields	2017_NYH2	G2F NYH2 2017	RCBD			P1 Aurora Musgrave Research Farm	PHB47/PHZ51		PHB47/PHZ51	plot	2017_NYH2_PHB47_PHZ51_plot_341	2	2	341	7	10	test		132	15.5	190.6	272	21.44	71		70		5	59			(Operator: janedoe, Time: )
2017	G2F	Genomes to Fields	2017_NYH2	G2F NYH2 2017	RCBD			P1 Aurora Musgrave Research Farm	PHB47/PHZ51		PHB47/PHZ51	plot	2017_NYH2_PHB47_PHZ51_plot_59	1	1	59	2	9	test		133	15.8	198.6	278	22.42	68	5	66		6	61			(Operator: janedoe, Time: )
2017	G2F	Genomes to Fields	2017_NYH2	G2F NYH2 2017	RCBD			P1 Aurora Musgrave Research Farm	PHBB3/3IIH6		PHBB3/3IIH6	plot	2017_NYH2_PHBB3_3IIH6_plot_234	1	1	234	5	17	test		136	16.2	202.77	272	23	72	1	73		14	53			(Operator: janedoe, Time: )
2017	G2F	Genomes to Fields	2017_NYH2	G2F NYH2 2017	RCBD			P1 Aurora Musgrave Research Farm	PHBB3/3IIH6		PHBB3/3IIH6	plot	2017_NYH2_PHBB3_3IIH6_plot_454	2	2	454	10	4	test		138	17.5	154.06	275	17.75	73		73		6	57			(Operator: janedoe, Time: )
2017	G2F	Genomes to Fields	2017_NYH2	G2F NYH2 2017	RCBD			P1 Aurora Musgrave Research Farm	PHBW8/3IIH6		PHBW8/3IIH6	plot	2017_NYH2_PHBW8_3IIH6_plot_178	1	1	178	4	28	test		113	14.8	198.09	263	22.1	71		69		4	57			(Operator: janedoe, Time: )
2017	G2F	Genomes to Fields	2017_NYH2	G2F NYH2 2017	RCBD			P1 Aurora Musgrave Research Farm	PHBW8/3IIH6		PHBW8/3IIH6	plot	2017_NYH2_PHBW8_3IIH6_plot_448	2	2	448	9	3	test		122	15.9	195	250	22.04	71		69		4	53			(Operator: janedoe, Time: )
2017	G2F	Genomes to Fields	2017_NYH2	G2F NYH2 2017	RCBD			P1 Aurora Musgrave Research Farm	PHG29/CG120		PHG29/CG120	plot	2017_NYH2_PHG29_CG120_plot_312	2	2	312	7	39	test		109	14.8	195.13	245	21.77	65	1	65		5	66			Racoon Damage (Operator: janedoe, Time: )
2017	G2F	Genomes to Fields	2017_NYH2	G2F NYH2 2017	RCBD			P1 Aurora Musgrave Research Farm	PHG29/CG120		PHG29/CG120	plot	2017_NYH2_PHG29_CG120_plot_54	1	1	54	2	4	test		129	16	178.16	255	20.16	65		65		1	64			(Operator: janedoe, Time: )
2017	G2F	Genomes to Fields	2017_NYH2	G2F NYH2 2017	RCBD			P1 Aurora Musgrave Research Farm	PHG29/LH145		PHG29/LH145	plot	2017_NYH2_PHG29_LH145_plot_259	2	2	259	6	9	test		119	15.4	212.45	244	23.87	66		68		9	56			(Operator: janedoe, Time: )
2017	G2F	Genomes to Fields	2017_NYH2	G2F NYH2 2017	RCBD			P1 Aurora Musgrave Research Farm	PHG29/LH145		PHG29/LH145	plot	2017_NYH2_PHG29_LH145_plot_70	1	1	70	2	20	test		112	15.4	158.69	255	17.83	68		68		16	60			Racoon Damage (Operator: janedoe, Time: )
2017	G2F	Genomes to Fields	2017_NYH2	G2F NYH2 2017	RCBD			P1 Aurora Musgrave Research Farm	PHG29/PHB47		PHG29/PHB47	plot	2017_NYH2_PHG29_PHB47_plot_255	2	2	255	6	5	test		112	18.2	126.07	236	14.65	74		74		10	54			(Operator: janedoe, Time: )
2017	G2F	Genomes to Fields	2017_NYH2	G2F NYH2 2017	RCBD			P1 Aurora Musgrave Research Farm	PHG29/PHB47		PHG29/PHB47	plot	2017_NYH2_PHG29_PHB47_plot_27	1	1	27	1	24	test		115	15.4	187	251	21.01	68		69		3	59			(Operator: janedoe, Time: )
2017	G2F	Genomes to Fields	2017_NYH2	G2F NYH2 2017	RCBD			P1 Aurora Musgrave Research Farm	PHG29/PHG47		PHG29/PHG47	plot	2017_NYH2_PHG29_PHG47_plot_103	1	1	103	3	48	test		116	14.4	184.52	243	20.49	68		68		3	63			(Operator: janedoe, Time: )
2017	G2F	Genomes to Fields	2017_NYH2	G2F NYH2 2017	RCBD			P1 Aurora Musgrave Research Farm	PHG29/PHG47		PHG29/PHG47	plot	2017_NYH2_PHG29_PHG47_plot_350	2	2	350	7	1	test		105	14.9	112.99	242	12.62	69		69		1	59			(Operator: janedoe, Time: )
2017	G2F	Genomes to Fields	2017_NYH2	G2F NYH2 2017	RCBD			P1 Aurora Musgrave Research Farm	PHG29/PHHV4		PHG29/PHHV4	plot	2017_NYH2_PHG29_PHHV4_plot_265	2	2	265	6	15	test		119	17.5	269.84	274	31.09	71		72		3	63			(Operator: janedoe, Time: )
2017	G2F	Genomes to Fields	2017_NYH2	G2F NYH2 2017	RCBD			P1 Aurora Musgrave Research Farm	PHG29/PHHV4		PHG29/PHHV4	plot	2017_NYH2_PHG29_PHHV4_plot_5	1	1	5	1	46	test		125	17.8	184.54	284	21.34	72		73		20	69			(Operator: janedoe, Time: )
2017	G2F	Genomes to Fields	2017_NYH2	G2F NYH2 2017	RCBD			P1 Aurora Musgrave Research Farm	PHG29/PHRE1		PHG29/PHRE1	plot	2017_NYH2_PHG29_PHRE1_plot_1	1	1	1	1	50	test		131	15.5	201.35	237	22.65	68		68		6	60			(Operator: janedoe, Time: )
2017	G2F	Genomes to Fields	2017_NYH2	G2F NYH2 2017	RCBD			P1 Aurora Musgrave Research Farm	PHG29/PHRE1		PHG29/PHRE1	plot	2017_NYH2_PHG29_PHRE1_plot_304	2	2	304	7	47	test		139	16.2	222.52	251	25.24	66		66		20	59			(Operator: janedoe, Time: )
2017	G2F	Genomes to Fields	2017_NYH2	G2F NYH2 2017	RCBD			P1 Aurora Musgrave Research Farm	PHG29/S8324		PHG29/S8324	plot	2017_NYH2_PHG29_S8324_plot_291	2	2	291	6	41	test		104	15.8	179.11	237	20.22	65	1	68		2	56			(Operator: janedoe, Time: )
2017	G2F	Genomes to Fields	2017_NYH2	G2F NYH2 2017	RCBD			P1 Aurora Musgrave Research Farm	PHG29/S8324		PHG29/S8324	plot	2017_NYH2_PHG29_S8324_plot_43	1	1	43	1	8	test		109	16	192.56	246	21.79	65	2	65		12	65			(Operator: janedoe, Time: )
2017	G2F	Genomes to Fields	2017_NYH2	G2F NYH2 2017	RCBD			P1 Aurora Musgrave Research Farm	PHG39/TX205		PHG39/TX205	plot	2017_NYH2_PHG39_TX205_plot_119	1	1	119	3	32	test		118	23.9	96.23	242	12.02	79	2	79		2	41			wet area (Operator: janedoe, Time: )
2017	G2F	Genomes to Fields	2017_NYH2	G2F NYH2 2017	RCBD			P1 Aurora Musgrave Research Farm	PHG39/TX205		PHG39/TX205	plot	2017_NYH2_PHG39_TX205_plot_386	2	2	386	8	36	test		151	22.1	146.86	281	17.92	78		78		6	51			(Operator: janedoe, Time: )
2017	G2F	Genomes to Fields	2017_NYH2	G2F NYH2 2017	RCBD			P1 Aurora Musgrave Research Farm	PHG47/CG120		PHG47/CG120	plot	2017_NYH2_PHG47_CG120_plot_328	2	2	328	7	23	test		115	14.8	195.04	245	21.76	68		68		2	63			(Operator: janedoe, Time: )
2017	G2F	Genomes to Fields	2017_NYH2	G2F NYH2 2017	RCBD			P1 Aurora Musgrave Research Farm	PHG47/CG120		PHG47/CG120	plot	2017_NYH2_PHG47_CG120_plot_89	1	1	89	2	39	test		100	15	141.38	227	15.81	71		70			60			(Operator: janedoe, Time: )
2017	G2F	Genomes to Fields	2017_NYH2	G2F NYH2 2017	RCBD			P1 Aurora Musgrave Research Farm	PHG47/LH145		PHG47/LH145	plot	2017_NYH2_PHG47_LH145_plot_24	1	1	24	1	27	test		123	14.6	141.15	251	15.71	68		69		7	63			(Operator: janedoe, Time: )
2017	G2F	Genomes to Fields	2017_NYH2	G2F NYH2 2017	RCBD			P1 Aurora Musgrave Research Farm	PHG47/LH145		PHG47/LH145	plot	2017_NYH2_PHG47_LH145_plot_261	2	2	261	6	11	test		103	15	159.26	240	17.81	68		69		11	57			(Operator: janedoe, Time: )
2017	G2F	Genomes to Fields	2017_NYH2	G2F NYH2 2017	RCBD			P1 Aurora Musgrave Research Farm	PHG47/PHB47		PHG47/PHB47	plot	2017_NYH2_PHG47_PHB47_plot_301	2	2	301	7	50	test		104	14.7	199.22	251	22.2	71		68		13	61			(Operator: janedoe, Time: )
2017	G2F	Genomes to Fields	2017_NYH2	G2F NYH2 2017	RCBD			P1 Aurora Musgrave Research Farm	PHG47/PHB47		PHG47/PHB47	plot	2017_NYH2_PHG47_PHB47_plot_84	1	1	84	2	34	test		86	17.6	86.69	191	10	76	2	75		1	60			wet area (Operator: janedoe, Time: )
2017	G2F	Genomes to Fields	2017_NYH2	G2F NYH2 2017	RCBD			P1 Aurora Musgrave Research Farm	PHG47/PHHV4		PHG47/PHHV4	plot	2017_NYH2_PHG47_PHHV4_plot_23	1	1	23	1	28	test		114	15.4	176.58	258	19.84	71		70		2	64			(Operator: janedoe, Time: )
2017	G2F	Genomes to Fields	2017_NYH2	G2F NYH2 2017	RCBD			P1 Aurora Musgrave Research Farm	PHG47/PHHV4		PHG47/PHHV4	plot	2017_NYH2_PHG47_PHHV4_plot_339	2	2	339	7	12	test		105	16.9	231.59	254	26.49	73		71		1	60			(Operator: janedoe, Time: )
2017	G2F	Genomes to Fields	2017_NYH2	G2F NYH2 2017	RCBD			P1 Aurora Musgrave Research Farm	PHG47/PHRE1		PHG47/PHRE1	plot	2017_NYH2_PHG47_PHRE1_plot_345	2	2	345	7	6	test		102	15.4	198.48	237	22.3	68		68			58			(Operator: janedoe, Time: )
2017	G2F	Genomes to Fields	2017_NYH2	G2F NYH2 2017	RCBD			P1 Aurora Musgrave Research Farm	PHG47/PHRE1		PHG47/PHRE1	plot	2017_NYH2_PHG47_PHRE1_plot_40	1	1	40	1	11	test		113	14.6	151.75	237	16.89	66	3	66		2	60			Racoon Damage (Operator: janedoe, Time: )
2017	G2F	Genomes to Fields	2017_NYH2	G2F NYH2 2017	RCBD			P1 Aurora Musgrave Research Farm	PHG47/S8324		PHG47/S8324	plot	2017_NYH2_PHG47_S8324_plot_327	2	2	327	7	24	test		90	15.1	193.2	244	21.63	68		68			64			(Operator: janedoe, Time: )
2017	G2F	Genomes to Fields	2017_NYH2	G2F NYH2 2017	RCBD			P1 Aurora Musgrave Research Farm	PHG47/S8324		PHG47/S8324	plot	2017_NYH2_PHG47_S8324_plot_72	1	1	72	2	22	test		103	16.1	206.46	249	23.39	66	2	68		2	59			Racoon Damage (Operator: janedoe, Time: )
2017	G2F	Genomes to Fields	2017_NYH2	G2F NYH2 2017	RCBD			P1 Aurora Musgrave Research Farm	PHG80/3IIH6		PHG80/3IIH6	plot	2017_NYH2_PHG80_3IIH6_plot_227	1	1	227	5	24	test		136	15	144.96	277	16.21	71		71		6	53			(Operator: janedoe, Time: )
2017	G2F	Genomes to Fields	2017_NYH2	G2F NYH2 2017	RCBD			P1 Aurora Musgrave Research Farm	PHG80/3IIH6		PHG80/3IIH6	plot	2017_NYH2_PHG80_3IIH6_plot_453	2	2	453	10	3	test		125	15.8	211.09	272	23.83	72		72		3	59			(Operator: janedoe, Time: )
2017	G2F	Genomes to Fields	2017_NYH2	G2F NYH2 2017	RCBD			P1 Aurora Musgrave Research Farm	PHHV4/3IIH6		PHHV4/3IIH6	plot	2017_NYH2_PHHV4_3IIH6_plot_319	2	2	319	7	32	test		120	15.2	181.1	271	20.3	70		70		20	58			(Operator: janedoe, Time: )
2017	G2F	Genomes to Fields	2017_NYH2	G2F NYH2 2017	RCBD			P1 Aurora Musgrave Research Farm	PHHV4/3IIH6		PHHV4/3IIH6	plot	2017_NYH2_PHHV4_3IIH6_plot_60	1	1	60	2	10	test		115	16.1	208.04	270	23.57	71		69		17	60			(Operator: janedoe, Time: )
2017	G2F	Genomes to Fields	2017_NYH2	G2F NYH2 2017	RCBD			P1 Aurora Musgrave Research Farm	PHHV4/CG123		PHHV4/CG123	plot	2017_NYH2_PHHV4_CG123_plot_251	2	2	251	6	1	test		121	16.1	180.33	254	20.43	69		68		1	58			(Operator: janedoe, Time: )
2017	G2F	Genomes to Fields	2017_NYH2	G2F NYH2 2017	RCBD			P1 Aurora Musgrave Research Farm	PHHV4/CG123		PHHV4/CG123	plot	2017_NYH2_PHHV4_CG123_plot_73	1	1	73	2	23	test		112	15.9	178.9	253	20.22	68		65		11	54			(Operator: janedoe, Time: )
2017	G2F	Genomes to Fields	2017_NYH2	G2F NYH2 2017	RCBD			P1 Aurora Musgrave Research Farm	PHHV4/LH162		PHHV4/LH162	plot	2017_NYH2_PHHV4_LH162_plot_343	2	2	343	7	8	test		126	17.1	192.31	256	22.05	66		66		12	60			(Operator: janedoe, Time: )
2017	G2F	Genomes to Fields	2017_NYH2	G2F NYH2 2017	RCBD			P1 Aurora Musgrave Research Farm	PHHV4/LH162		PHHV4/LH162	plot	2017_NYH2_PHHV4_LH162_plot_7	1	1	7	1	44	test		105	16.3	146.17	253	16.6	69	3	70		19	65			rows very different (Operator: janedoe, Time: )
2017	G2F	Genomes to Fields	2017_NYH2	G2F NYH2 2017	RCBD			P1 Aurora Musgrave Research Farm	PHHV4/LH185		PHHV4/LH185	plot	2017_NYH2_PHHV4_LH185_plot_293	2	2	293	6	43	test		113	18.5	243.42	266	28.39	70		69		4	62			(Operator: janedoe, Time: )
2017	G2F	Genomes to Fields	2017_NYH2	G2F NYH2 2017	RCBD			P1 Aurora Musgrave Research Farm	PHHV4/LH185		PHHV4/LH185	plot	2017_NYH2_PHHV4_LH185_plot_85	1	1	85	2	35	test		92	17.9	121.35	225	14.05	75		75		2	63			wet area variation by row with left behind (Operator: janedoe, Time: )
2017	G2F	Genomes to Fields	2017_NYH2	G2F NYH2 2017	RCBD			P1 Aurora Musgrave Research Farm	PHHV4/PHK05		PHHV4/PHK05	plot	2017_NYH2_PHHV4_PHK05_plot_288	2	2	288	6	38	test		111	16.4	113.02	258	12.85	63		64		27	56			(Operator: janedoe, Time: )
2017	G2F	Genomes to Fields	2017_NYH2	G2F NYH2 2017	RCBD			P1 Aurora Musgrave Research Farm	PHHV4/PHK05		PHHV4/PHK05	plot	2017_NYH2_PHHV4_PHK05_plot_66	1	1	66	2	16	test		133	17.7	123.12	279	14.22	62		62		24	57			Racoon Damage (Operator: janedoe, Time: )
2017	G2F	Genomes to Fields	2017_NYH2	G2F NYH2 2017	RCBD			P1 Aurora Musgrave Research Farm	PHHV4/PHK56		PHHV4/PHK56	plot	2017_NYH2_PHHV4_PHK56_plot_15	1	1	15	1	36	test		121	15.9	180.32	257	20.38	73	1	72		9	60			(Operator: janedoe, Time: )
2017	G2F	Genomes to Fields	2017_NYH2	G2F NYH2 2017	RCBD			P1 Aurora Musgrave Research Farm	PHHV4/PHK56		PHHV4/PHK56	plot	2017_NYH2_PHHV4_PHK56_plot_302	2	2	302	7	49	test		123	16.3	190.91	270	21.68	70		70		17	62			(Operator: janedoe, Time: )
2017	G2F	Genomes to Fields	2017_NYH2	G2F NYH2 2017	RCBD			P1 Aurora Musgrave Research Farm	PHHV4/PHR25		PHHV4/PHR25	plot	2017_NYH2_PHHV4_PHR25_plot_266	2	2	266	6	16	test		111	16.2	209.74	270	23.79	66	1	68		4	63			(Operator: janedoe, Time: )
2017	G2F	Genomes to Fields	2017_NYH2	G2F NYH2 2017	RCBD			P1 Aurora Musgrave Research Farm	PHHV4/PHR25		PHHV4/PHR25	plot	2017_NYH2_PHHV4_PHR25_plot_32	1	1	32	1	19	test		115	14.8	130.87	260	14.6	68	3	68		5	66			(Operator: janedoe, Time: )
2017	G2F	Genomes to Fields	2017_NYH2	G2F NYH2 2017	RCBD			P1 Aurora Musgrave Research Farm	PHHV4/PHW03		PHHV4/PHW03	plot	2017_NYH2_PHHV4_PHW03_plot_298	2	2	298	6	48	test		138	20	203.42	287	24.17	70		70		30	66			(Operator: janedoe, Time: )
2017	G2F	Genomes to Fields	2017_NYH2	G2F NYH2 2017	RCBD			P1 Aurora Musgrave Research Farm	PHHV4/PHW03		PHHV4/PHW03	plot	2017_NYH2_PHHV4_PHW03_plot_4	1	1	4	1	47	test		145	19.5	159.3	284	18.81	71	2	72		18	64			(Operator: janedoe, Time: )
2017	G2F	Genomes to Fields	2017_NYH2	G2F NYH2 2017	RCBD			P1 Aurora Musgrave Research Farm	PHHV4/PHZ51		PHHV4/PHZ51	plot	2017_NYH2_PHHV4_PHZ51_plot_303	2	2	303	7	48	test		141	17.4	206.82	297	23.8	72		72		13	60			(Operator: janedoe, Time: )
2017	G2F	Genomes to Fields	2017_NYH2	G2F NYH2 2017	RCBD			P1 Aurora Musgrave Research Farm	PHHV4/PHZ51		PHHV4/PHZ51	plot	2017_NYH2_PHHV4_PHZ51_plot_45	1	1	45	1	6	test		151	17.7	174.73	285	20.18	74		74		11	62			left row completely flowering, right a few days behind (Operator: janedoe, Time: )
2017	G2F	Genomes to Fields	2017_NYH2	G2F NYH2 2017	RCBD			P1 Aurora Musgrave Research Farm	PHJ40/LH82		PHJ40/LH82	plot	2017_NYH2_PHJ40_LH82_plot_276	2	2	276	6	26	test		106	16.4	179.95	236	20.46	66		66		1	62			(Operator: janedoe, Time: )
2017	G2F	Genomes to Fields	2017_NYH2	G2F NYH2 2017	RCBD			P1 Aurora Musgrave Research Farm	PHJ40/LH82		PHJ40/LH82	plot	2017_NYH2_PHJ40_LH82_plot_56	1	1	56	2	6	test		107	18.1	170.77	243	19.82	65		65		4	59			Racoon Damage (Operator: janedoe, Time: )
2017	G2F	Genomes to Fields	2017_NYH2	G2F NYH2 2017	RCBD			P1 Aurora Musgrave Research Farm	PHJ89/CG120		PHJ89/CG120	plot	2017_NYH2_PHJ89_CG120_plot_340	2	2	340	7	11	test		117	16	162.16	259	18.35	66		66			61			(Operator: janedoe, Time: )
2017	G2F	Genomes to Fields	2017_NYH2	G2F NYH2 2017	RCBD			P1 Aurora Musgrave Research Farm	PHJ89/CG120		PHJ89/CG120	plot	2017_NYH2_PHJ89_CG120_plot_91	1	1	91	2	41	test		107	15.7	151.92	259	17.13	68		68		3	58			(Operator: janedoe, Time: )
2017	G2F	Genomes to Fields	2017_NYH2	G2F NYH2 2017	RCBD			P1 Aurora Musgrave Research Farm	PHJ89/LH145		PHJ89/LH145	plot	2017_NYH2_PHJ89_LH145_plot_11	1	1	11	1	40	test		131	15.1	135.94	267	15.22	69		70		20	64			(Operator: janedoe, Time: )
2017	G2F	Genomes to Fields	2017_NYH2	G2F NYH2 2017	RCBD			P1 Aurora Musgrave Research Farm	PHJ89/LH145		PHJ89/LH145	plot	2017_NYH2_PHJ89_LH145_plot_267	2	2	267	6	17	test		117	15.7	176.67	251	19.92	68		68		4	53			(Operator: janedoe, Time: )
2017	G2F	Genomes to Fields	2017_NYH2	G2F NYH2 2017	RCBD			P1 Aurora Musgrave Research Farm	PHJ89/PHHV4		PHJ89/PHHV4	plot	2017_NYH2_PHJ89_PHHV4_plot_258	2	2	258	6	8	test		112	17.9	202.2	260	23.41	69	2	69		1	54			(Operator: janedoe, Time: )
2017	G2F	Genomes to Fields	2017_NYH2	G2F NYH2 2017	RCBD			P1 Aurora Musgrave Research Farm	PHJ89/PHHV4		PHJ89/PHHV4	plot	2017_NYH2_PHJ89_PHHV4_plot_34	1	1	34	1	17	test		117	17.5	164.04	275	18.9	70		70		7	57			(Operator: janedoe, Time: )
2017	G2F	Genomes to Fields	2017_NYH2	G2F NYH2 2017	RCBD			P1 Aurora Musgrave Research Farm	PHJ89/PHRE1		PHJ89/PHRE1	plot	2017_NYH2_PHJ89_PHRE1_plot_25	1	1	25	1	26	test		105	15.1	190.96	245	21.38	65	2	65		6	62			(Operator: janedoe, Time: )
2017	G2F	Genomes to Fields	2017_NYH2	G2F NYH2 2017	RCBD			P1 Aurora Musgrave Research Farm	PHJ89/PHRE1		PHJ89/PHRE1	plot	2017_NYH2_PHJ89_PHRE1_plot_315	2	2	315	7	36	test		117	16.1	184.92	259	20.95	64	4	64		3	56			(Operator: janedoe, Time: )
2017	G2F	Genomes to Fields	2017_NYH2	G2F NYH2 2017	RCBD			P1 Aurora Musgrave Research Farm	PHJ89/S8324		PHJ89/S8324	plot	2017_NYH2_PHJ89_S8324_plot_292	2	2	292	6	42	test		101	15.9	219.69	256	24.83	65		65		1	63			(Operator: janedoe, Time: )
2017	G2F	Genomes to Fields	2017_NYH2	G2F NYH2 2017	RCBD			P1 Aurora Musgrave Research Farm	PHJ89/S8324		PHJ89/S8324	plot	2017_NYH2_PHJ89_S8324_plot_95	1	1	95	2	45	test		100	16.7	175.01	238	19.97	66	2	68		1	58			(Operator: janedoe, Time: )
2017	G2F	Genomes to Fields	2017_NYH2	G2F NYH2 2017	RCBD			P1 Aurora Musgrave Research Farm	PHK05/PHRE1		PHK05/PHRE1	plot	2017_NYH2_PHK05_PHRE1_plot_331	2	2	331	7	20	test		103	15.1	133.98	239	15	62	4	61		6	61			Racoon Damage (Operator: janedoe, Time: )
2017	G2F	Genomes to Fields	2017_NYH2	G2F NYH2 2017	RCBD			P1 Aurora Musgrave Research Farm	PHK05/PHRE1		PHK05/PHRE1	plot	2017_NYH2_PHK05_PHRE1_plot_39	1	1	39	1	12	test		119	15.5	120.55	248	13.56	61	3	60		6	52			Racoon Damage (Operator: janedoe, Time: )
2017	G2F	Genomes to Fields	2017_NYH2	G2F NYH2 2017	RCBD			P1 Aurora Musgrave Research Farm	PHK56/PHRE1		PHK56/PHRE1	plot	2017_NYH2_PHK56_PHRE1_plot_16	1	1	16	1	35	test		116	15.7	180.57	240	20.36	69	2	69		15	63			(Operator: janedoe, Time: )
2017	G2F	Genomes to Fields	2017_NYH2	G2F NYH2 2017	RCBD			P1 Aurora Musgrave Research Farm	PHK56/PHRE1		PHK56/PHRE1	plot	2017_NYH2_PHK56_PHRE1_plot_305	2	2	305	7	46	test		126	14.4	198.57	250	22.05	66	5	68		2	65			(Operator: janedoe, Time: )
2017	G2F	Genomes to Fields	2017_NYH2	G2F NYH2 2017	RCBD			P1 Aurora Musgrave Research Farm	PHN11_OH43_0001/PHB47		PHN11_OH43_0001/PHB47	plot	2017_NYH2_PHN11_OH43_0001_PHB47_plot_128	1	1	128	3	23	test		107	17.3	156.09	258	17.94	72		71		2	57			(Operator: janedoe, Time: )
2017	G2F	Genomes to Fields	2017_NYH2	G2F NYH2 2017	RCBD			P1 Aurora Musgrave Research Farm	PHN11_OH43_0001/PHB47		PHN11_OH43_0001/PHB47	plot	2017_NYH2_PHN11_OH43_0001_PHB47_plot_348	2	2	348	7	3	test		105	16.5	133.88	260	15.24	71		70		11	55			(Operator: janedoe, Time: )
2017	G2F	Genomes to Fields	2017_NYH2	G2F NYH2 2017	RCBD			P1 Aurora Musgrave Research Farm	PHN11_PHW65_0323/LH195		PHN11_PHW65_0323/LH195	plot	2017_NYH2_PHN11_PHW65_0323_LH195_plot_131	1	1	131	3	20	test		120	20.2	162.11	243	19.31	78		78		7	62			(Operator: janedoe, Time: )
2017	G2F	Genomes to Fields	2017_NYH2	G2F NYH2 2017	RCBD			P1 Aurora Musgrave Research Farm	PHN11_PHW65_0323/LH195		PHN11_PHW65_0323/LH195	plot	2017_NYH2_PHN11_PHW65_0323_LH195_plot_385	2	2	385	8	35	test		114	19.3	160.21	259	18.87	75	1	76		7	62			(Operator: janedoe, Time: )
2017	G2F	Genomes to Fields	2017_NYH2	G2F NYH2 2017	RCBD			P1 Aurora Musgrave Research Farm	PHN82/LH145		PHN82/LH145	plot	2017_NYH2_PHN82_LH145_plot_307	2	2	307	7	44	test		118	17.2	203.05	257	23.31	71		70		8	60			(Operator: janedoe, Time: )
2017	G2F	Genomes to Fields	2017_NYH2	G2F NYH2 2017	RCBD			P1 Aurora Musgrave Research Farm	PHN82/LH145		PHN82/LH145	plot	2017_NYH2_PHN82_LH145_plot_82	1	1	82	2	32	test		83	18.8	98.24	196	11.5	75		75		3	44			wet area/variation within and between rows (Operator: janedoe, Time: )
2017	G2F	Genomes to Fields	2017_NYH2	G2F NYH2 2017	RCBD			P1 Aurora Musgrave Research Farm	PHN82/PHB47		PHN82/PHB47	plot	2017_NYH2_PHN82_PHB47_plot_256	2	2	256	6	6	test		101	18.8	170	236	19.9	74		75		4	54			(Operator: janedoe, Time: )
2017	G2F	Genomes to Fields	2017_NYH2	G2F NYH2 2017	RCBD			P1 Aurora Musgrave Research Farm	PHN82/PHB47		PHN82/PHB47	plot	2017_NYH2_PHN82_PHB47_plot_30	1	1	30	1	21	test		116	17.8	166.38	250	19.24	74		74		5	66			(Operator: janedoe, Time: )
2017	G2F	Genomes to Fields	2017_NYH2	G2F NYH2 2017	RCBD			P1 Aurora Musgrave Research Farm	PHN82/PHHV4		PHN82/PHHV4	plot	2017_NYH2_PHN82_PHHV4_plot_335	2	2	335	7	16	test		109	19.3	225.24	265	26.53	74		74		1	62			variation between rows (Operator: janedoe, Time: )
2017	G2F	Genomes to Fields	2017_NYH2	G2F NYH2 2017	RCBD			P1 Aurora Musgrave Research Farm	PHN82/PHHV4		PHN82/PHHV4	plot	2017_NYH2_PHN82_PHHV4_plot_35	1	1	35	1	16	test		117	19.2	206.14	264	24.25	72		74		4	64			(Operator: janedoe, Time: )
2017	G2F	Genomes to Fields	2017_NYH2	G2F NYH2 2017	RCBD			P1 Aurora Musgrave Research Farm	PHN82/PHRE1		PHN82/PHRE1	plot	2017_NYH2_PHN82_PHRE1_plot_342	2	2	342	7	9	test		121	17.2	211.94	250	24.33	68		68		1	56			(Operator: janedoe, Time: )
2017	G2F	Genomes to Fields	2017_NYH2	G2F NYH2 2017	RCBD			P1 Aurora Musgrave Research Farm	PHN82/PHRE1		PHN82/PHRE1	plot	2017_NYH2_PHN82_PHRE1_plot_87	1	1	87	2	37	test		89	16.5	133.97	210	15.25	72		72		2	53			(Operator: janedoe, Time: )
2017	G2F	Genomes to Fields	2017_NYH2	G2F NYH2 2017	RCBD			P1 Aurora Musgrave Research Farm	PHN82/S8324		PHN82/S8324	plot	2017_NYH2_PHN82_S8324_plot_332	2	2	332	7	19	test		100	17.5	227.23	242	26.18	68	1	69			64			(Operator: janedoe, Time: )
2017	G2F	Genomes to Fields	2017_NYH2	G2F NYH2 2017	RCBD			P1 Aurora Musgrave Research Farm	PHN82/S8324		PHN82/S8324	plot	2017_NYH2_PHN82_S8324_plot_80	1	1	80	2	30	test		91	19.4	152.12	218	17.94	71		74		5	61			(Operator: janedoe, Time: )
2017	G2F	Genomes to Fields	2017_NYH2	G2F NYH2 2017	RCBD			P1 Aurora Musgrave Research Farm	PHP02/PHB47		PHP02/PHB47	plot	2017_NYH2_PHP02_PHB47_plot_138	1	1	138	3	13	test		112	19.4	140.08	258	16.52	72	1	72		7	60			(Operator: janedoe, Time: )
2017	G2F	Genomes to Fields	2017_NYH2	G2F NYH2 2017	RCBD			P1 Aurora Musgrave Research Farm	PHP02/PHB47		PHP02/PHB47	plot	2017_NYH2_PHP02_PHB47_plot_361	2	2	361	8	11	test		118	16.8	218.65	267	24.98	68	1	69		15	63			(Operator: janedoe, Time: )
2017	G2F	Genomes to Fields	2017_NYH2	G2F NYH2 2017	RCBD			P1 Aurora Musgrave Research Farm	PHP02/PHG47		PHP02/PHG47	plot	2017_NYH2_PHP02_PHG47_plot_130	1	1	130	3	21	test		103	15.9	202.79	236	22.92	69	1	69		2	57			(Operator: janedoe, Time: )
2017	G2F	Genomes to Fields	2017_NYH2	G2F NYH2 2017	RCBD			P1 Aurora Musgrave Research Farm	PHP02/PHG47		PHP02/PHG47	plot	2017_NYH2_PHP02_PHG47_plot_349	2	2	349	7	2	test		120	16	206.88	247	23.41	68		68		3	62			(Operator: janedoe, Time: )
2017	G2F	Genomes to Fields	2017_NYH2	G2F NYH2 2017	RCBD			P1 Aurora Musgrave Research Farm	PHP85/3IIH6		PHP85/3IIH6	plot	2017_NYH2_PHP85_3IIH6_plot_219	1	1	219	5	32	test		125	16.5	195.55	271	22.26	72	2	72		16	64			(Operator: janedoe, Time: )
2017	G2F	Genomes to Fields	2017_NYH2	G2F NYH2 2017	RCBD			P1 Aurora Musgrave Research Farm	PHP85/3IIH6		PHP85/3IIH6	plot	2017_NYH2_PHP85_3IIH6_plot_485	2	2	485	10	35	test		115	16.5	197.21	273	22.45	71	6	71		4	62			(Operator: janedoe, Time: )
2017	G2F	Genomes to Fields	2017_NYH2	G2F NYH2 2017	RCBD			P1 Aurora Musgrave Research Farm	PHRE1/CG123		PHRE1/CG123	plot	2017_NYH2_PHRE1_CG123_plot_306	2	2	306	7	45	test		122	14.8	169.05	238	18.86	64		63		10	61			(Operator: janedoe, Time: )
2017	G2F	Genomes to Fields	2017_NYH2	G2F NYH2 2017	RCBD			P1 Aurora Musgrave Research Farm	PHRE1/CG123		PHRE1/CG123	plot	2017_NYH2_PHRE1_CG123_plot_33	1	1	33	1	18	test		115	15	148.09	246	16.56	65		64		4	56			(Operator: janedoe, Time: )
2017	G2F	Genomes to Fields	2017_NYH2	G2F NYH2 2017	RCBD			P1 Aurora Musgrave Research Farm	PHRE1/PHR25		PHRE1/PHR25	plot	2017_NYH2_PHRE1_PHR25_plot_324	2	2	324	7	27	test		100	14.5	123.05	230	13.68	63	1	63		5	62			Racoon Damage (Operator: janedoe, Time: )
2017	G2F	Genomes to Fields	2017_NYH2	G2F NYH2 2017	RCBD			P1 Aurora Musgrave Research Farm	PHRE1/PHR25		PHRE1/PHR25	plot	2017_NYH2_PHRE1_PHR25_plot_81	1	1	81	2	31	test		88	14.7	102.39	200	11.41	65		65		5	46			(Operator: janedoe, Time: )
2017	G2F	Genomes to Fields	2017_NYH2	G2F NYH2 2017	RCBD			P1 Aurora Musgrave Research Farm	PHT69/3IIH6		PHT69/3IIH6	plot	2017_NYH2_PHT69_3IIH6_plot_187	1	1	187	4	37	test		120	14.4	169.12	241	18.78	68		69		5	55			(Operator: janedoe, Time: )
2017	G2F	Genomes to Fields	2017_NYH2	G2F NYH2 2017	RCBD			P1 Aurora Musgrave Research Farm	PHT69/3IIH6		PHT69/3IIH6	plot	2017_NYH2_PHT69_3IIH6_plot_449	2	2	449	9	2	test		104	14.5	169.38	244	18.83	68		68			55			(Operator: janedoe, Time: )
2017	G2F	Genomes to Fields	2017_NYH2	G2F NYH2 2017	RCBD			P1 Aurora Musgrave Research Farm	PHV37/3IIH6		PHV37/3IIH6	plot	2017_NYH2_PHV37_3IIH6_plot_180	1	1	180	4	30	test		109	14.2	228.19	250	25.28	71		71		10	59			(Operator: janedoe, Time: )
2017	G2F	Genomes to Fields	2017_NYH2	G2F NYH2 2017	RCBD			P1 Aurora Musgrave Research Farm	PHV37/3IIH6		PHV37/3IIH6	plot	2017_NYH2_PHV37_3IIH6_plot_421	2	2	421	9	30	test		118	14.5	225.05	266	25.02	69		70		15	62			(Operator: janedoe, Time: )
2017	G2F	Genomes to Fields	2017_NYH2	G2F NYH2 2017	RCBD			P1 Aurora Musgrave Research Farm	PHW03/LH145		PHW03/LH145	plot	2017_NYH2_PHW03_LH145_plot_262	2	2	262	6	12	test		121	16.8	174.1	269	19.89	69		69		18	60			(Operator: janedoe, Time: )
2017	G2F	Genomes to Fields	2017_NYH2	G2F NYH2 2017	RCBD			P1 Aurora Musgrave Research Farm	PHW03/LH145		PHW03/LH145	plot	2017_NYH2_PHW03_LH145_plot_55	1	1	55	2	5	test		124	16.5	182.1	282	20.73	68		68		10	61			(Operator: janedoe, Time: )
2017	G2F	Genomes to Fields	2017_NYH2	G2F NYH2 2017	RCBD			P1 Aurora Musgrave Research Farm	PHW03/S8324		PHW03/S8324	plot	2017_NYH2_PHW03_S8324_plot_21	1	1	21	1	30	test		100	18.1	151.9	238	17.63	68		69		1	66			(Operator: janedoe, Time: )
2017	G2F	Genomes to Fields	2017_NYH2	G2F NYH2 2017	RCBD			P1 Aurora Musgrave Research Farm	PHW03/S8324		PHW03/S8324	plot	2017_NYH2_PHW03_S8324_plot_320	2	2	320	7	31	test		110	17.4	174.32	255	20.06	66	1	68		6	60			(Operator: janedoe, Time: )
2017	G2F	Genomes to Fields	2017_NYH2	G2F NYH2 2017	RCBD			P1 Aurora Musgrave Research Farm	PHW52/PHN82		PHW52/PHN82	plot	2017_NYH2_PHW52_PHN82_plot_135	1	1	135	3	16	test		101	20.3	201.49	260	24.03	75		77		4	56			(Operator: janedoe, Time: )
2017	G2F	Genomes to Fields	2017_NYH2	G2F NYH2 2017	RCBD			P1 Aurora Musgrave Research Farm	PHW52/PHN82		PHW52/PHN82	plot	2017_NYH2_PHW52_PHN82_plot_375	2	2	375	8	25	test		109	21.6	173.29	259	21.01	75	1	76		5	61			(Operator: janedoe, Time: )
2017	G2F	Genomes to Fields	2017_NYH2	G2F NYH2 2017	RCBD			P1 Aurora Musgrave Research Farm	PHZ51/LH145		PHZ51/LH145	plot	2017_NYH2_PHZ51_LH145_plot_334	2	2	334	7	17	test		125	15.2	166.03	272	18.61	73		73		3	56			(Operator: janedoe, Time: )
2017	G2F	Genomes to Fields	2017_NYH2	G2F NYH2 2017	RCBD			P1 Aurora Musgrave Research Farm	PHZ51/LH145		PHZ51/LH145	plot	2017_NYH2_PHZ51_LH145_plot_58	1	1	58	2	8	test		138	15.3	188.38	288	21.14	69		68		7	57			(Operator: janedoe, Time: )
2017	G2F	Genomes to Fields	2017_NYH2	G2F NYH2 2017	RCBD			P1 Aurora Musgrave Research Farm	S8324/3IIH6		S8324/3IIH6	plot	2017_NYH2_S8324_3IIH6_plot_280	2	2	280	6	30	test		105	14.4	216.22	245	24.01	66		66		5	61			(Operator: janedoe, Time: )
2017	G2F	Genomes to Fields	2017_NYH2	G2F NYH2 2017	RCBD			P1 Aurora Musgrave Research Farm	S8324/3IIH6		S8324/3IIH6	plot	2017_NYH2_S8324_3IIH6_plot_31	1	1	31	1	20	test		117	14.4	153.09	251	17	68	8	68		5	67			(Operator: janedoe, Time: )
2017	G2F	Genomes to Fields	2017_NYH2	G2F NYH2 2017	RCBD			P1 Aurora Musgrave Research Farm	S8324/CG123		S8324/CG123	plot	2017_NYH2_S8324_CG123_plot_3	1	1	3	1	48	test		132	15.9	209.16	246	23.64	66		65		4	60			(Operator: janedoe, Time: )
2017	G2F	Genomes to Fields	2017_NYH2	G2F NYH2 2017	RCBD			P1 Aurora Musgrave Research Farm	S8324/CG123		S8324/CG123	plot	2017_NYH2_S8324_CG123_plot_314	2	2	314	7	37	test		121	15.7	212.32	247	23.94	65		64			59			(Operator: janedoe, Time: )
2017	G2F	Genomes to Fields	2017_NYH2	G2F NYH2 2017	RCBD			P1 Aurora Musgrave Research Farm	S8324/LH162		S8324/LH162	plot	2017_NYH2_S8324_LH162_plot_22	1	1	22	1	29	test		102	16.5	131.94	230	15.02	65		66		4	60			(Operator: janedoe, Time: )
2017	G2F	Genomes to Fields	2017_NYH2	G2F NYH2 2017	RCBD			P1 Aurora Musgrave Research Farm	S8324/LH162		S8324/LH162	plot	2017_NYH2_S8324_LH162_plot_269	2	2	269	6	19	test		109	16.9	188.93	245	21.61	65	2	65			62			(Operator: janedoe, Time: )
2017	G2F	Genomes to Fields	2017_NYH2	G2F NYH2 2017	RCBD			P1 Aurora Musgrave Research Farm	S8324/PHK05		S8324/PHK05	plot	2017_NYH2_S8324_PHK05_plot_322	2	2	322	7	29	test		103			237		60		63		27	56			Racoon Damage. Error, Lost plot combining (Operator: janedoe, Time: )
2017	G2F	Genomes to Fields	2017_NYH2	G2F NYH2 2017	RCBD			P1 Aurora Musgrave Research Farm	S8324/PHK05		S8324/PHK05	plot	2017_NYH2_S8324_PHK05_plot_69	1	1	69	2	19	test		96			237		62	8	63		14	65			Racoon Damage. Error, Lost plot combining (Operator: janedoe, Time: )
2017	G2F	Genomes to Fields	2017_NYH2	G2F NYH2 2017	RCBD			P1 Aurora Musgrave Research Farm	S8324/PHK56		S8324/PHK56	plot	2017_NYH2_S8324_PHK56_plot_20	1	1	20	1	31	test		89	15.2	191.54	233	21.47	69	3	71		2	67			(Operator: janedoe, Time: )
2017	G2F	Genomes to Fields	2017_NYH2	G2F NYH2 2017	RCBD			P1 Aurora Musgrave Research Farm	S8324/PHK56		S8324/PHK56	plot	2017_NYH2_S8324_PHK56_plot_273	2	2	273	6	23	test		102	14.8	218.44	245	24.37	68		69			63			(Operator: janedoe, Time: )
2017	G2F	Genomes to Fields	2017_NYH2	G2F NYH2 2017	RCBD			P1 Aurora Musgrave Research Farm	S8324/PHR25		S8324/PHR25	plot	2017_NYH2_S8324_PHR25_plot_344	2	2	344	7	7	test		95	15.6	171.99	240	19.37	65	1	68			52			(Operator: janedoe, Time: )
2017	G2F	Genomes to Fields	2017_NYH2	G2F NYH2 2017	RCBD			P1 Aurora Musgrave Research Farm	S8324/PHR25		S8324/PHR25	plot	2017_NYH2_S8324_PHR25_plot_79	1	1	79	2	29	test		80	15.2	134.89	206	15.12	65	2	68		2	55			(Operator: janedoe, Time: )
2017	G2F	Genomes to Fields	2017_NYH2	G2F NYH2 2017	RCBD			P1 Aurora Musgrave Research Farm	S8324/PHZ51		S8324/PHZ51	plot	2017_NYH2_S8324_PHZ51_plot_272	2	2	272	6	22	test		110	16	208.03	267	23.54	68	1	70		3	57			(Operator: janedoe, Time: )
2017	G2F	Genomes to Fields	2017_NYH2	G2F NYH2 2017	RCBD			P1 Aurora Musgrave Research Farm	S8324/PHZ51		S8324/PHZ51	plot	2017_NYH2_S8324_PHZ51_plot_94	1	1	94	2	44	test		117	16.2	164.07	248	18.61	71		73		3	58			lefthand row ~25% is slower/variation between rows (Operator: janedoe, Time: )
2017	G2F	Genomes to Fields	2017_NYH2	G2F NYH2 2017	RCBD			P1 Aurora Musgrave Research Farm	S8326/CG120		S8326/CG120	plot	2017_NYH2_S8326_CG120_plot_323	2	2	323	7	28	test		142	16.6	113.36	263	12.92	68		68		21	56			Racoon Damage (Operator: janedoe, Time: )
2017	G2F	Genomes to Fields	2017_NYH2	G2F NYH2 2017	RCBD			P1 Aurora Musgrave Research Farm	S8326/CG120		S8326/CG120	plot	2017_NYH2_S8326_CG120_plot_6	1	1	6	1	45	test		142	15.8	146.16	265	16.5	70	2	71		32	61			(Operator: janedoe, Time: )
2017	G2F	Genomes to Fields	2017_NYH2	G2F NYH2 2017	RCBD			P1 Aurora Musgrave Research Farm	S8326/LH145		S8326/LH145	plot	2017_NYH2_S8326_LH145_plot_294	2	2	294	6	44	test		117	16.1	170.18	260	19.28	68		70		26	59			(Operator: janedoe, Time: )
2017	G2F	Genomes to Fields	2017_NYH2	G2F NYH2 2017	RCBD			P1 Aurora Musgrave Research Farm	S8326/LH145		S8326/LH145	plot	2017_NYH2_S8326_LH145_plot_75	1	1	75	2	25	test		129	16.7	112.87	269	12.88	69		70		31	59			(Operator: janedoe, Time: )
2017	G2F	Genomes to Fields	2017_NYH2	G2F NYH2 2017	RCBD			P1 Aurora Musgrave Research Farm	S8326/PHB47		S8326/PHB47	plot	2017_NYH2_S8326_PHB47_plot_270	2	2	270	6	20	test		124	17.6	186.55	271	21.52	72		73		17	61			(Operator: janedoe, Time: )
2017	G2F	Genomes to Fields	2017_NYH2	G2F NYH2 2017	RCBD			P1 Aurora Musgrave Research Farm	S8326/PHB47		S8326/PHB47	plot	2017_NYH2_S8326_PHB47_plot_52	1	1	52	2	2	test		156	18.7	166.36	293	19.45	71		72		16	66			(Operator: janedoe, Time: )
2017	G2F	Genomes to Fields	2017_NYH2	G2F NYH2 2017	RCBD			P1 Aurora Musgrave Research Farm	S8326/PHHV4		S8326/PHHV4	plot	2017_NYH2_S8326_PHHV4_plot_330	2	2	330	7	21	test		151	18.5	224.9	287	26.23	70	1	72		8	61			(Operator: janedoe, Time: )
2017	G2F	Genomes to Fields	2017_NYH2	G2F NYH2 2017	RCBD			P1 Aurora Musgrave Research Farm	S8326/PHHV4		S8326/PHHV4	plot	2017_NYH2_S8326_PHHV4_plot_41	1	1	41	1	10	test		155	17.7	230.49	285	26.62	71		71		12	65			(Operator: janedoe, Time: )
2017	G2F	Genomes to Fields	2017_NYH2	G2F NYH2 2017	RCBD			P1 Aurora Musgrave Research Farm	S8326/PHRE1		S8326/PHRE1	plot	2017_NYH2_S8326_PHRE1_plot_252	2	2	252	6	2	test		130	15.9	156.25	240	17.66	68	2	68		9	31			(Operator: janedoe, Time: )
2017	G2F	Genomes to Fields	2017_NYH2	G2F NYH2 2017	RCBD			P1 Aurora Musgrave Research Farm	S8326/PHRE1		S8326/PHRE1	plot	2017_NYH2_S8326_PHRE1_plot_26	1	1	26	1	25	test		127	16.4	174.23	244	19.81	68	1	68		17	67			(Operator: janedoe, Time: )
2017	G2F	Genomes to Fields	2017_NYH2	G2F NYH2 2017	RCBD			P1 Aurora Musgrave Research Farm	S8326/S8324		S8326/S8324	plot	2017_NYH2_S8326_S8324_plot_263	2	2	263	6	13	test		125	17.6	167.22	268	19.29	69	4	71		5	52			(Operator: janedoe, Time: )
2017	G2F	Genomes to Fields	2017_NYH2	G2F NYH2 2017	RCBD			P1 Aurora Musgrave Research Farm	S8326/S8324		S8326/S8324	plot	2017_NYH2_S8326_S8324_plot_47	1	1	47	1	4	test		134	17.7	163.21	255	18.85	69	2	71		6	59			(Operator: janedoe, Time: )
2017	G2F	Genomes to Fields	2017_NYH2	G2F NYH2 2017	RCBD			P1 Aurora Musgrave Research Farm	SD101/3IIH6		SD101/3IIH6	plot	2017_NYH2_SD101_3IIH6_plot_181	1	1	181	4	31	test		121	16.8	148.1	244	16.92	72		72		18	56			(Operator: janedoe, Time: )
2017	G2F	Genomes to Fields	2017_NYH2	G2F NYH2 2017	RCBD			P1 Aurora Musgrave Research Farm	SD101/3IIH6		SD101/3IIH6	plot	2017_NYH2_SD101_3IIH6_plot_467	2	2	467	10	17	test		114	17.5	128.28	243	14.78	71	2	71		11	47			(Operator: janedoe, Time: )
2017	G2F	Genomes to Fields	2017_NYH2	G2F NYH2 2017	RCBD			P1 Aurora Musgrave Research Farm	VA35/LH195		VA35/LH195	plot	2017_NYH2_VA35_LH195_plot_142	1	1	142	3	9	test		138	17	199.61	289	22.86	75		75		13	61			(Operator: janedoe, Time: )
2017	G2F	Genomes to Fields	2017_NYH2	G2F NYH2 2017	RCBD			P1 Aurora Musgrave Research Farm	VA35/LH195		VA35/LH195	plot	2017_NYH2_VA35_LH195_plot_399	2	2	399	8	49	test		123	16.5	179.21	270	20.4	75	1	76		6	64			(Operator: janedoe, Time: )
2017	G2F	Genomes to Fields	2017_NYH2	G2F NYH2 2017	RCBD			P1 Aurora Musgrave Research Farm	W10004_0007/3IIH6		W10004_0007/3IIH6	plot	2017_NYH2_W10004_0007_3IIH6_plot_248	1	1	248	5	3	test		111	14.4	140.76	235	15.63	75		75		5	57			(Operator: janedoe, Time: )
2017	G2F	Genomes to Fields	2017_NYH2	G2F NYH2 2017	RCBD			P1 Aurora Musgrave Research Farm	W10004_0007/3IIH6		W10004_0007/3IIH6	plot	2017_NYH2_W10004_0007_3IIH6_plot_458	2	2	458	10	8	test		112	15.6	214.35	251	24.14	72		71		2	55			(Operator: janedoe, Time: )
2017	G2F	Genomes to Fields	2017_NYH2	G2F NYH2 2017	RCBD			P1 Aurora Musgrave Research Farm	W10004_0008/3IIH6		W10004_0008/3IIH6	plot	2017_NYH2_W10004_0008_3IIH6_plot_218	1	1	218	5	33	test		144	14.5	179.54	272	19.96	72	1	71		18	62			(Operator: janedoe, Time: )
2017	G2F	Genomes to Fields	2017_NYH2	G2F NYH2 2017	RCBD			P1 Aurora Musgrave Research Farm	W10004_0008/3IIH6		W10004_0008/3IIH6	plot	2017_NYH2_W10004_0008_3IIH6_plot_438	2	2	438	9	13	test		131	15.3	169.31	274	19	72		71		2	45			(Operator: janedoe, Time: )
2017	G2F	Genomes to Fields	2017_NYH2	G2F NYH2 2017	RCBD			P1 Aurora Musgrave Research Farm	W10004_0011/3IIH6		W10004_0011/3IIH6	plot	2017_NYH2_W10004_0011_3IIH6_plot_183	1	1	183	4	33	test		127	15.1	171.22	252	19.17	71		71		19	50			(Operator: janedoe, Time: )
2017	G2F	Genomes to Fields	2017_NYH2	G2F NYH2 2017	RCBD			P1 Aurora Musgrave Research Farm	W10004_0011/3IIH6		W10004_0011/3IIH6	plot	2017_NYH2_W10004_0011_3IIH6_plot_437	2	2	437	9	14	test		131	15.7	186.42	274	21.02	71		71		14	50			(Operator: janedoe, Time: )
2017	G2F	Genomes to Fields	2017_NYH2	G2F NYH2 2017	RCBD			P1 Aurora Musgrave Research Farm	W10004_0026/3IIH6		W10004_0026/3IIH6	plot	2017_NYH2_W10004_0026_3IIH6_plot_246	1	1	246	5	5	test		118	14.6	149.05	254	16.59	74		73		2	50			variation within row (Operator: janedoe, Time: )
2017	G2F	Genomes to Fields	2017_NYH2	G2F NYH2 2017	RCBD			P1 Aurora Musgrave Research Farm	W10004_0026/3IIH6		W10004_0026/3IIH6	plot	2017_NYH2_W10004_0026_3IIH6_plot_483	2	2	483	10	33	test		123	14.5	161.1	269	17.91	72		71		8	47			(Operator: janedoe, Time: )
2017	G2F	Genomes to Fields	2017_NYH2	G2F NYH2 2017	RCBD			P1 Aurora Musgrave Research Farm	W10004_0045/3IIH6		W10004_0045/3IIH6	plot	2017_NYH2_W10004_0045_3IIH6_plot_226	1	1	226	5	25	test		155	14.8	184.92	286	20.63	71		70		10	59			(Operator: janedoe, Time: )
2017	G2F	Genomes to Fields	2017_NYH2	G2F NYH2 2017	RCBD			P1 Aurora Musgrave Research Farm	W10004_0045/3IIH6		W10004_0045/3IIH6	plot	2017_NYH2_W10004_0045_3IIH6_plot_455	2	2	455	10	5	test		142	15.4	155.22	262	17.44	73	1	71		10	52			(Operator: janedoe, Time: )
2017	G2F	Genomes to Fields	2017_NYH2	G2F NYH2 2017	RCBD			P1 Aurora Musgrave Research Farm	W10004_0062/3IIH6		W10004_0062/3IIH6	plot	2017_NYH2_W10004_0062_3IIH6_plot_176	1	1	176	4	26	test		100	13.9	183.25	241	20.23	72	2	73		13	65			(Operator: janedoe, Time: )
2017	G2F	Genomes to Fields	2017_NYH2	G2F NYH2 2017	RCBD			P1 Aurora Musgrave Research Farm	W10004_0062/3IIH6		W10004_0062/3IIH6	plot	2017_NYH2_W10004_0062_3IIH6_plot_452	2	2	452	10	2	test		111	15.4	142.05	239	15.96	73		74		9	61			(Operator: janedoe, Time: )
2017	G2F	Genomes to Fields	2017_NYH2	G2F NYH2 2017	RCBD			P1 Aurora Musgrave Research Farm	W10004_0072/3IIH6		W10004_0072/3IIH6	plot	2017_NYH2_W10004_0072_3IIH6_plot_237	1	1	237	5	14	test		139	15.4	163.85	283	18.41	73		71		14	58			(Operator: janedoe, Time: )
2017	G2F	Genomes to Fields	2017_NYH2	G2F NYH2 2017	RCBD			P1 Aurora Musgrave Research Farm	W10004_0072/3IIH6		W10004_0072/3IIH6	plot	2017_NYH2_W10004_0072_3IIH6_plot_457	2	2	457	10	7	test		142	15.1	207.31	271	23.21	73	1	71		14	62			(Operator: janedoe, Time: )
2017	G2F	Genomes to Fields	2017_NYH2	G2F NYH2 2017	RCBD			P1 Aurora Musgrave Research Farm	W10004_0119/3IIH6		W10004_0119/3IIH6	plot	2017_NYH2_W10004_0119_3IIH6_plot_166	1	1	166	4	16	test		125	14.9	216.57	274	24.19	72		71		5	57			(Operator: janedoe, Time: )
2017	G2F	Genomes to Fields	2017_NYH2	G2F NYH2 2017	RCBD			P1 Aurora Musgrave Research Farm	W10004_0119/3IIH6		W10004_0119/3IIH6	plot	2017_NYH2_W10004_0119_3IIH6_plot_481	2	2	481	10	31	test		138	14.9	157.03	266	17.54	72		71		16	59			(Operator: janedoe, Time: )
2017	G2F	Genomes to Fields	2017_NYH2	G2F NYH2 2017	RCBD			P1 Aurora Musgrave Research Farm	W10004_0121/3IIH6		W10004_0121/3IIH6	plot	2017_NYH2_W10004_0121_3IIH6_plot_164	1	1	164	4	14	test		143	14.9	201.08	266	22.46	72	2	72		18	58			(Operator: janedoe, Time: )
2017	G2F	Genomes to Fields	2017_NYH2	G2F NYH2 2017	RCBD			P1 Aurora Musgrave Research Farm	W10004_0121/3IIH6		W10004_0121/3IIH6	plot	2017_NYH2_W10004_0121_3IIH6_plot_419	2	2	419	9	32	test		123	15.6	323.03	270	36.38	72		72		19	54			(Operator: janedoe, Time: )
2017	G2F	Genomes to Fields	2017_NYH2	G2F NYH2 2017	RCBD			P1 Aurora Musgrave Research Farm	W10004_0140/3IIH6		W10004_0140/3IIH6	plot	2017_NYH2_W10004_0140_3IIH6_plot_247	1	1	247	5	4	test		137	14.1	138.09	270	15.28	74		74		12	60			variation within row (Operator: janedoe, Time: )
2017	G2F	Genomes to Fields	2017_NYH2	G2F NYH2 2017	RCBD			P1 Aurora Musgrave Research Farm	W10004_0140/3IIH6		W10004_0140/3IIH6	plot	2017_NYH2_W10004_0140_3IIH6_plot_433	2	2	433	9	18	test		144	14.4	132.56	286	14.72	71	1	71		6	55			(Operator: janedoe, Time: )
2017	G2F	Genomes to Fields	2017_NYH2	G2F NYH2 2017	RCBD			P1 Aurora Musgrave Research Farm	W10004_0148/3IIH6		W10004_0148/3IIH6	plot	2017_NYH2_W10004_0148_3IIH6_plot_188	1	1	188	4	38	test		138	14.9	138.59	290	15.48	72	1	72		21	62			(Operator: janedoe, Time: )
2017	G2F	Genomes to Fields	2017_NYH2	G2F NYH2 2017	RCBD			P1 Aurora Musgrave Research Farm	W10004_0148/3IIH6		W10004_0148/3IIH6	plot	2017_NYH2_W10004_0148_3IIH6_plot_422	2	2	422	9	29	test		153	14.8	151.21	289	16.87	73	3	72		15	54			(Operator: janedoe, Time: )
2017	G2F	Genomes to Fields	2017_NYH2	G2F NYH2 2017	RCBD			P1 Aurora Musgrave Research Farm	W10004_0208/3IIH6		W10004_0208/3IIH6	plot	2017_NYH2_W10004_0208_3IIH6_plot_231	1	1	231	5	20	test		141	15.3	164.32	287	18.44	72	3	72		10	57			(Operator: janedoe, Time: )
2017	G2F	Genomes to Fields	2017_NYH2	G2F NYH2 2017	RCBD			P1 Aurora Musgrave Research Farm	W10004_0208/3IIH6		W10004_0208/3IIH6	plot	2017_NYH2_W10004_0208_3IIH6_plot_466	2	2	466	10	16	test		149	16	197.42	287	22.34	71	1	71		8	63			(Operator: janedoe, Time: )
2017	G2F	Genomes to Fields	2017_NYH2	G2F NYH2 2017	RCBD			P1 Aurora Musgrave Research Farm	W10004_0212/3IIH6		W10004_0212/3IIH6	plot	2017_NYH2_W10004_0212_3IIH6_plot_212	1	1	212	5	39	test		139	15.2	200.82	280	22.51	71	2	71		32	58			(Operator: janedoe, Time: )
2017	G2F	Genomes to Fields	2017_NYH2	G2F NYH2 2017	RCBD			P1 Aurora Musgrave Research Farm	W10004_0212/3IIH6		W10004_0212/3IIH6	plot	2017_NYH2_W10004_0212_3IIH6_plot_471	2	2	471	10	21	test		128	15.2	153.36	273	17.19	71		72		22	58			(Operator: janedoe, Time: )
2017	G2F	Genomes to Fields	2017_NYH2	G2F NYH2 2017	RCBD			P1 Aurora Musgrave Research Farm	W10004_0225/3IIH6		W10004_0225/3IIH6	plot	2017_NYH2_W10004_0225_3IIH6_plot_207	1	1	207	5	44	test		123	15.5	170.6	257	19.19	72		72		14	57			segregating for height (Operator: janedoe, Time: )
2017	G2F	Genomes to Fields	2017_NYH2	G2F NYH2 2017	RCBD			P1 Aurora Musgrave Research Farm	W10004_0225/3IIH6		W10004_0225/3IIH6	plot	2017_NYH2_W10004_0225_3IIH6_plot_480	2	2	480	10	30	test		137	16.2	199.95	267	22.68	71		70		13	50			(Operator: janedoe, Time: )
2017	G2F	Genomes to Fields	2017_NYH2	G2F NYH2 2017	RCBD			P1 Aurora Musgrave Research Farm	W10004_0258/3IIH6		W10004_0258/3IIH6	plot	2017_NYH2_W10004_0258_3IIH6_plot_217	1	1	217	5	34	test		134	13.5	164.26	276	18.05	70	2	70		21	62			(Operator: janedoe, Time: )
2017	G2F	Genomes to Fields	2017_NYH2	G2F NYH2 2017	RCBD			P1 Aurora Musgrave Research Farm	W10004_0258/3IIH6		W10004_0258/3IIH6	plot	2017_NYH2_W10004_0258_3IIH6_plot_414	2	2	414	9	37	test		131	13.8	171.94	270	18.96	70		69		17	57			(Operator: janedoe, Time: )
2017	G2F	Genomes to Fields	2017_NYH2	G2F NYH2 2017	RCBD			P1 Aurora Musgrave Research Farm	W10004_0292/3IIH6		W10004_0292/3IIH6	plot	2017_NYH2_W10004_0292_3IIH6_plot_206	1	1	206	5	45	test		99	14.6	145.28	234	16.17	69		69		19	56			(Operator: janedoe, Time: )
2017	G2F	Genomes to Fields	2017_NYH2	G2F NYH2 2017	RCBD			P1 Aurora Musgrave Research Farm	W10004_0292/3IIH6		W10004_0292/3IIH6	plot	2017_NYH2_W10004_0292_3IIH6_plot_424	2	2	424	9	27	test		97	14.8	182.14	242	20.32	68	1	68		12	60			(Operator: janedoe, Time: )
2017	G2F	Genomes to Fields	2017_NYH2	G2F NYH2 2017	RCBD			P1 Aurora Musgrave Research Farm	W10005_0107/PHB47		W10005_0107/PHB47	plot	2017_NYH2_W10005_0107_PHB47_plot_132	1	1	132	3	19	test		99	16.1	143.52	225	16.26	72		73		2	64			(Operator: janedoe, Time: )
2017	G2F	Genomes to Fields	2017_NYH2	G2F NYH2 2017	RCBD			P1 Aurora Musgrave Research Farm	W10005_0107/PHB47		W10005_0107/PHB47	plot	2017_NYH2_W10005_0107_PHB47_plot_383	2	2	383	8	33	test		107	14.7	148.43	235	16.54	70		70		11	67			(Operator: janedoe, Time: )
