# Supplementary material for: High density genotype storage for plant breeding in the Chado schema of Breedbase
Source: PLoS One. 2020 Nov 11;15(11):e0240059. doi: 10.1371/journal.pone.0240059 (PMC7657515; doi:10.1371/journal.pone.0240059)
Supplement: S3 File — (CSV) [file pone.0240059.s004.csv]

studyYear	programName	programDescription	studyName	studyDescription	studyDesign	plotWidth	plotLength	locationName	germplasmName	germplasmSynonyms	germplasmPedigree	observationLevel	observationUnitName	replicate	blockNumber	plotNumber	rowNumber	colNumber	entryType	Anthesis [date]|G2F:0000001	Ear Height [cm]|G2F:0000003	Grain Moisture [percent]|G2F:0000005	Grain Yield [bu/acre]|G2F:0000007	Plant Height [cm]|G2F:0000009	Plot Weight [lbs]|G2F:0000011	Pollen DAP [days]|G2F:0000013	Root Lodging [plants]|G2F:0000015	Silk DAP [days]|G2F:0000017	Silking [date]|G2F:0000019	Stalk Lodging [plants]|G2F:0000021	Stand Count [plants]|G2F:0000023	dry yield|CO_334:0000014	fresh shoot weight measurement in kg|CO_334:0000016	notes
2020	Breedbase	Breedbase Test Program	MaizeInbredTrial	Testing	CRD			Cornell Biotech	554353-1-1-B			plot	2015_Inbred_plot_1	1	1	1			test	8/3/2015	84	21.9	91.2029938	216	11.1	88	0	88	8/3/2015	8	62
2020	Breedbase	Breedbase Test Program	MaizeInbredTrial	Testing	CRD			Cornell Biotech	A634			plot	2015_Inbred_plot_10	1	1	10			test	7/22/2015	85	15.4	151.3053785	202	17	76	0	76	7/22/2015	0	67
2020	Breedbase	Breedbase Test Program	MaizeInbredTrial	Testing	CRD			Cornell Biotech	BGEM-0206-N			plot	2015_Inbred_plot_100	1	1	100			test	7/26/2015	117	17.7	53.68174276	228	6.2	80	0	79	7/25/2015	48	66
2020	Breedbase	Breedbase Test Program	MaizeInbredTrial	Testing	CRD			Cornell Biotech	BGEM-0207-N			plot	2015_Inbred_plot_101	1	1	101			test	7/25/2015	100	16.6	182.5006718	210	20.8	79	0	79	7/25/2015	0	62
2020	Breedbase	Breedbase Test Program	MaizeInbredTrial	Testing	CRD			Cornell Biotech	BGEM-0209-N			plot	2015_Inbred_plot_102	1	1	102			test	7/17/2015	94	15	148.4438111	203	16.6	71	0	72	7/18/2015	3	67
2020	Breedbase	Breedbase Test Program	MaizeInbredTrial	Testing	CRD			Cornell Biotech	BGEM-0210-N			plot	2015_Inbred_plot_103	1	1	103			test	7/25/2015	106	17	173.7665788	230	19.9	79	0	78	7/24/2015	3	58
2020	Breedbase	Breedbase Test Program	MaizeInbredTrial	Testing	CRD			Cornell Biotech	BGEM-0211-N			plot	2015_Inbred_plot_104	1	1	104			test	7/23/2015	85	15.4	159.3156632	217	17.9	77	8	77	7/23/2015	0	60
2020	Breedbase	Breedbase Test Program	MaizeInbredTrial	Testing	CRD			Cornell Biotech	BGEM-0215-N			plot	2015_Inbred_plot_105	1	1	105			test	7/25/2015	81	16.2	175.4414374	214	19.9	79	1	78	7/24/2015	5	58
2020	Breedbase	Breedbase Test Program	MaizeInbredTrial	Testing	CRD			Cornell Biotech	BGEM-0227-N			plot	2015_Inbred_plot_106	1	1	106			test	7/24/2015	74	15.1	118.7939746	192	13.3	78	1	78	7/24/2015	5	65
2020	Breedbase	Breedbase Test Program	MaizeInbredTrial	Testing	CRD			Cornell Biotech	BGEM-0228-N			plot	2015_Inbred_plot_107	1	1	107			test	7/28/2015	95	15.7	108.1988107	208	12.2	82	5	82	7/28/2015	13	69
2020	Breedbase	Breedbase Test Program	MaizeInbredTrial	Testing	CRD			Cornell Biotech	BGEM-0235-N			plot	2015_Inbred_plot_108	1	1	108			test	8/1/2015	142	18.1	56.00571426	249	6.5	86	0	87	8/2/2015	50	68
2020	Breedbase	Breedbase Test Program	MaizeInbredTrial	Testing	CRD			Cornell Biotech	BGEM-0239-N			plot	2015_Inbred_plot_109	1	1	109			test	7/30/2015	116	21	119.6808501	235	14.4	84	0	84	7/30/2015	14	64
2020	Breedbase	Breedbase Test Program	MaizeInbredTrial	Testing	CRD			Cornell Biotech	A635			plot	2015_Inbred_plot_11	1	1	11			test	7/18/2015	84	15.4	148.6352836	188	16.7	72	0	73	7/19/2015	5	64
2020	Breedbase	Breedbase Test Program	MaizeInbredTrial	Testing	CRD			Cornell Biotech	BGEM-0240-N			plot	2015_Inbred_plot_110	1	1	110			test	7/27/2015	81	17.7	110.8268238	222	12.8	81	0	81	7/27/2015	25	65
2020	Breedbase	Breedbase Test Program	MaizeInbredTrial	Testing	CRD			Cornell Biotech	BGEM-0246-N			plot	2015_Inbred_plot_111	1	1	111			test	7/28/2015	81	17.5	108.4923318	226	12.5	82		82	7/28/2015	3	73
2020	Breedbase	Breedbase Test Program	MaizeInbredTrial	Testing	CRD			Cornell Biotech	BGEM-0248-N			plot	2015_Inbred_plot_112	1	1	112			test	7/31/2015	126	17.6	171.6435483	248	19.8	85	0	84	7/30/2015	1	48
2020	Breedbase	Breedbase Test Program	MaizeInbredTrial	Testing	CRD			Cornell Biotech	BGEM-0253-N			plot	2015_Inbred_plot_113	1	1	113			test	7/23/2015	113	15.2	90.99784466	256	10.2	77	0	76	7/22/2015	25	66
2020	Breedbase	Breedbase Test Program	MaizeInbredTrial	Testing	CRD			Cornell Biotech	BGEM-0256-N			plot	2015_Inbred_plot_114	1	1	114			test	7/23/2015	101	18.5	64.30636393	211	7.5	77	0	78	7/24/2015	32	70
2020	Breedbase	Breedbase Test Program	MaizeInbredTrial	Testing	CRD			Cornell Biotech	BGEM-0259-N			plot	2015_Inbred_plot_115	1	1	115			test	7/27/2015	108	18.2	57.65847986	233	6.7	81	0	81	7/27/2015	50	68
2020	Breedbase	Breedbase Test Program	MaizeInbredTrial	Testing	CRD			Cornell Biotech	BLANK			plot	2015_Inbred_plot_116	1	1	116			test	7/27/2015	92	17.8	113.2865093	205	13.1	81	1	80	7/26/2015	3	64
2020	Breedbase	Breedbase Test Program	MaizeInbredTrial	Testing	CRD			Cornell Biotech	BSSSC0_001			plot	2015_Inbred_plot_117	1	1	117			test	7/20/2015	84	15.9	127.4070822	185	14.4	74	0	74	7/20/2015	7	65
2020	Breedbase	Breedbase Test Program	MaizeInbredTrial	Testing	CRD			Cornell Biotech	BSSSC0_005			plot	2015_Inbred_plot_118	1	1	118			test	7/28/2015	101	18	163.9088998	247	19	82	0	82	7/28/2015	1	58
2020	Breedbase	Breedbase Test Program	MaizeInbredTrial	Testing	CRD			Cornell Biotech	BSSSC0_009			plot	2015_Inbred_plot_119	1	1	119			test	7/24/2015	98	16	81.30218086	227	9.2	78	0	79	7/25/2015	20	59
2020	Breedbase	Breedbase Test Program	MaizeInbredTrial	Testing	CRD			Cornell Biotech	A680			plot	2015_Inbred_plot_12	1	1	12			test	7/27/2015	95	18.2	153.1822301	216	17.8	81	0	81	7/27/2015	0	55
2020	Breedbase	Breedbase Test Program	MaizeInbredTrial	Testing	CRD			Cornell Biotech	BSSSC0_015			plot	2015_Inbred_plot_120	1	1	120			test	7/30/2015	87	18.4	166.5432251	204	19.4	84	0	84	7/30/2015	0	54
2020	Breedbase	Breedbase Test Program	MaizeInbredTrial	Testing	CRD			Cornell Biotech	BSSSC0_026			plot	2015_Inbred_plot_121	1	1	121			test	7/29/2015	85	19.5	148.2071005	224	17.5	83	0	83	7/29/2015	0	37
2020	Breedbase	Breedbase Test Program	MaizeInbredTrial	Testing	CRD			Cornell Biotech	BSSSC0_033			plot	2015_Inbred_plot_122	1	1	122			test	7/29/2015	126	23.1	136.7250612	234	16.9	83	0	83	7/29/2015	7	69
2020	Breedbase	Breedbase Test Program	MaizeInbredTrial	Testing	CRD			Cornell Biotech	BSSSC0_044			plot	2015_Inbred_plot_123	1	1	123			test	7/26/2015	82	16.4	127.5291196	217	14.5	80	1	78	7/24/2015	0	47
2020	Breedbase	Breedbase Test Program	MaizeInbredTrial	Testing	CRD			Cornell Biotech	BSSSC0_054			plot	2015_Inbred_plot_124	1	1	124			test	7/27/2015	71	15.9	109.7116541	206	12.4	81	0	81	7/27/2015	1	55
2020	Breedbase	Breedbase Test Program	MaizeInbredTrial	Testing	CRD			Cornell Biotech	BSSSC0_057			plot	2015_Inbred_plot_125	1	1	125			test	7/27/2015	83	17.1	157.8585784	204	18.1	81	0	81	7/27/2015	0	54
2020	Breedbase	Breedbase Test Program	MaizeInbredTrial	Testing	CRD			Cornell Biotech	BSSSC0_060			plot	2015_Inbred_plot_126	1	1	126			test	7/29/2015	97	18.7	84.67609511	223	9.9	83	0	83	7/29/2015	1	25
2020	Breedbase	Breedbase Test Program	MaizeInbredTrial	Testing	CRD			Cornell Biotech	C103			plot	2015_Inbred_plot_127	1	1	127			test	7/19/2015	74	15.8	152.3616335	186	17.2	73	0	73	7/19/2015	0	55
2020	Breedbase	Breedbase Test Program	MaizeInbredTrial	Testing	CRD			Cornell Biotech	CG102			plot	2015_Inbred_plot_128	1	1	128			test	7/18/2015	62	15.5	49.78285712	184	5.6	72	0	73	7/19/2015	2	24
2020	Breedbase	Breedbase Test Program	MaizeInbredTrial	Testing	CRD			Cornell Biotech	CG104			plot	2015_Inbred_plot_129	1	1	129			test	7/31/2015	86	16.6	141.2625392	191	16.1	85	0	84	7/30/2015	3	59
2020	Breedbase	Breedbase Test Program	MaizeInbredTrial	Testing	CRD			Cornell Biotech	AH83			plot	2015_Inbred_plot_13	1	1	13			test	7/26/2015	76	15.8	93.89728579	186	10.6	80	0	80	7/26/2015	6	54
2020	Breedbase	Breedbase Test Program	MaizeInbredTrial	Testing	CRD			Cornell Biotech	CG105			plot	2015_Inbred_plot_130	1	1	130			test	7/18/2015	87	15.3	151.4842265	181	17	72	0	72	7/18/2015	7	67
2020	Breedbase	Breedbase Test Program	MaizeInbredTrial	Testing	CRD			Cornell Biotech	CG106			plot	2015_Inbred_plot_131	1	1	131			test	7/24/2015	104	15.3	147.028808	226	16.5	78	2	78	7/24/2015	2	59
2020	Breedbase	Breedbase Test Program	MaizeInbredTrial	Testing	CRD			Cornell Biotech	CG108			plot	2015_Inbred_plot_132	1	1	132			test	7/22/2015	93	15	163.6458881	203	18.3	76	0	77	7/23/2015	0	61
2020	Breedbase	Breedbase Test Program	MaizeInbredTrial	Testing	CRD			Cornell Biotech	CG110			plot	2015_Inbred_plot_133	1	1	133			test	7/18/2015	87	15.4	148.6352836	204	16.7	72	0	73	7/19/2015	0	61
2020	Breedbase	Breedbase Test Program	MaizeInbredTrial	Testing	CRD			Cornell Biotech	CG111			plot	2015_Inbred_plot_134	1	1	134			test	7/26/2015	107	16.9	158.2394193	235	18.1	80	0	80	7/26/2015	3	57
2020	Breedbase	Breedbase Test Program	MaizeInbredTrial	Testing	CRD			Cornell Biotech	CG118			plot	2015_Inbred_plot_135	1	1	135			test	7/29/2015	93	18	197.5533582	222	22.9	83	0	83	7/29/2015	0	49
2020	Breedbase	Breedbase Test Program	MaizeInbredTrial	Testing	CRD			Cornell Biotech	554353-1-1-B			plot	2015_Inbred_plot_136	1	1	136			test	7/18/2015	96	15.2	122.2225953	210	13.7	72	1	72	7/18/2015	7	64
2020	Breedbase	Breedbase Test Program	MaizeInbredTrial	Testing	CRD			Cornell Biotech	554360-1-1-B			plot	2015_Inbred_plot_137	1	1	137			test	8/1/2015	121	16.5	147.5811326	241	16.8	86	0	86	8/1/2015	0	45
2020	Breedbase	Breedbase Test Program	MaizeInbredTrial	Testing	CRD			Cornell Biotech	554363-1-1-B			plot	2015_Inbred_plot_138	1	1	138			test	7/24/2015	106	15.9	74.32079793	228	8.4	78	0	78	7/24/2015	5	30
2020	Breedbase	Breedbase Test Program	MaizeInbredTrial	Testing	CRD			Cornell Biotech	554371-1-1-B			plot	2015_Inbred_plot_139	1	1	139			test	7/25/2015	96	15.9	146.8720531	230	16.6	79	0	79	7/25/2015	0	52
2020	Breedbase	Breedbase Test Program	MaizeInbredTrial	Testing	CRD			Cornell Biotech	Ames19311			plot	2015_Inbred_plot_14	1	1	14			test	7/24/2015	86	15.7	104.6513087	198	11.8	78	0	80	7/26/2015	0	71
2020	Breedbase	Breedbase Test Program	MaizeInbredTrial	Testing	CRD			Cornell Biotech	554372-1-1-B			plot	2015_Inbred_plot_140	1	1	140			test	8/1/2015	134	15.8	161.2198681	265	18.2	86	3	86	8/1/2015	0	61
2020	Breedbase	Breedbase Test Program	MaizeInbredTrial	Testing	CRD			Cornell Biotech	6F629			plot	2015_Inbred_plot_141	1	1	141			test	8/3/2015	130	17.7	129.8751841	265	15	88	0	86	8/1/2015	8	53
2020	Breedbase	Breedbase Test Program	MaizeInbredTrial	Testing	CRD			Cornell Biotech	8M129			plot	2015_Inbred_plot_142	1	1	142			test	7/29/2015	113	15.5	158.2383673	218	17.8	83	0	83	7/29/2015	4	63
2020	Breedbase	Breedbase Test Program	MaizeInbredTrial	Testing	CRD			Cornell Biotech	907			plot	2015_Inbred_plot_143	1	1	143			test	7/26/2015	101	18.9	130.5411297	225	15.3	80	1	80	7/26/2015	2	51
2020	Breedbase	Breedbase Test Program	MaizeInbredTrial	Testing	CRD			Cornell Biotech	A632			plot	2015_Inbred_plot_144	1	1	144			test	7/26/2015	96	16.3	99.50364347	231	11.3	80	0	80	7/26/2015	4	30
2020	Breedbase	Breedbase Test Program	MaizeInbredTrial	Testing	CRD			Cornell Biotech	A634			plot	2015_Inbred_plot_145	1	1	145			test	7/23/2015	104	16.9	92.67059916	239	10.6	77	1	76	7/22/2015	29	56
2020	Breedbase	Breedbase Test Program	MaizeInbredTrial	Testing	CRD			Cornell Biotech	A635			plot	2015_Inbred_plot_146	1	1	146			test	7/25/2015	84	17.9	108.8300388	182	12.6	79	0	79	7/25/2015	0	33
2020	Breedbase	Breedbase Test Program	MaizeInbredTrial	Testing	CRD			Cornell Biotech	A680			plot	2015_Inbred_plot_147	1	1	147			test	7/18/2015	92	16.5	144.0672961	207	16.4	72	0	72	7/18/2015	0	50
2020	Breedbase	Breedbase Test Program	MaizeInbredTrial	Testing	CRD			Cornell Biotech	AH83			plot	2015_Inbred_plot_148	1	1	148			test	7/30/2015	146	17.2	121.0821765	267	13.9	84	3	84	7/30/2015	8	54
2020	Breedbase	Breedbase Test Program	MaizeInbredTrial	Testing	CRD			Cornell Biotech	Ames19311			plot	2015_Inbred_plot_149	1	1	149			test	7/18/2015	83	15.4	107.6938282	172	12.1	72	1	72	7/18/2015	10	62
2020	Breedbase	Breedbase Test Program	MaizeInbredTrial	Testing	CRD			Cornell Biotech	Ames22751			plot	2015_Inbred_plot_15	1	1	15			test	8/1/2015	96	15.1	51.80489117	220	5.8	86	0	86	8/1/2015	0	69
2020	Breedbase	Breedbase Test Program	MaizeInbredTrial	Testing	CRD			Cornell Biotech	Ames22751			plot	2015_Inbred_plot_150	1	1	150			test	7/29/2015	93	17.2	117.5977973	204	13.5	83	0	83	7/29/2015	1	35
2020	Breedbase	Breedbase Test Program	MaizeInbredTrial	Testing	CRD			Cornell Biotech	Ames22759			plot	2015_Inbred_plot_151	1	1	151			test	7/25/2015	80	16.3	130.3233561	197	14.8	79	0	78	7/24/2015	2	55
2020	Breedbase	Breedbase Test Program	MaizeInbredTrial	Testing	CRD			Cornell Biotech	Ames22761			plot	2015_Inbred_plot_152	1	1	152			test	7/29/2015	110	18.8	164.0183127	230	19.2	83	0	84	7/30/2015	2	56
2020	Breedbase	Breedbase Test Program	MaizeInbredTrial	Testing	CRD			Cornell Biotech	Ames23496			plot	2015_Inbred_plot_153	1	1	153			test	7/24/2015	97	15.3	140.7912222	223	15.8	78	3	76	7/22/2015	17	62
2020	Breedbase	Breedbase Test Program	MaizeInbredTrial	Testing	CRD			Cornell Biotech	Ames23923			plot	2015_Inbred_plot_154	1	1	154			test	7/27/2015	119	15.9	168.1065668	246	19	81	0	81	7/27/2015	0	62
2020	Breedbase	Breedbase Test Program	MaizeInbredTrial	Testing	CRD			Cornell Biotech	Ames27138			plot	2015_Inbred_plot_155	1	1	155			test	7/27/2015	83	17.9	130.4233005	228	15.1	81	0	80	7/26/2015	1	43
2020	Breedbase	Breedbase Test Program	MaizeInbredTrial	Testing	CRD			Cornell Biotech	Ames28939			plot	2015_Inbred_plot_156	1	1	156			test	7/25/2015	97	16.4	104.6618292	204	11.9	79	0	79	7/25/2015	7	64
2020	Breedbase	Breedbase Test Program	MaizeInbredTrial	Testing	CRD			Cornell Biotech	Ames30793			plot	2015_Inbred_plot_157	1	1	157			test	7/24/2015	90	16.3	158.501379	216	18	78	0	76	7/22/2015	0	57
2020	Breedbase	Breedbase Test Program	MaizeInbredTrial	Testing	CRD			Cornell Biotech	Ames30797			plot	2015_Inbred_plot_158	1	1	158			test	7/18/2015	91	16	172.3252746	207	19.5	72	0	72	7/18/2015	1	56
2020	Breedbase	Breedbase Test Program	MaizeInbredTrial	Testing	CRD			Cornell Biotech	Ames8399			plot	2015_Inbred_plot_159	1	1	159			test	7/30/2015	136	18.9	117.7429798	262	13.8	84	3	86	8/1/2015	3	51
2020	Breedbase	Breedbase Test Program	MaizeInbredTrial	Testing	CRD			Cornell Biotech	Ames22759			plot	2015_Inbred_plot_16	1	1	16			test	7/30/2015	75	18.1	124.9358241	205	14.5	84	0	84	7/30/2015	0	51
2020	Breedbase	Breedbase Test Program	MaizeInbredTrial	Testing	CRD			Cornell Biotech	ARGENTINE_FLINTY_COMPOSITE-C(1)-37-B-B-B2-1-B25			plot	2015_Inbred_plot_160	1	1	160			test	7/26/2015	95	16.8	167.1828696	245	19.1	80	1	80	7/26/2015	0	44
2020	Breedbase	Breedbase Test Program	MaizeInbredTrial	Testing	CRD			Cornell Biotech	ArgentineFlintyComposite-C(1)-37-B-B-B2-1-B25-B2-B?-1-B			plot	2015_Inbred_plot_161	1	1	161			test	7/28/2015	131	16.8	121.6671145	262	13.9	82	0	82	7/28/2015	6	46
2020	Breedbase	Breedbase Test Program	MaizeInbredTrial	Testing	CRD			Cornell Biotech	AS5707			plot	2015_Inbred_plot_162	1	1	162			test	7/29/2015	133	17.2	153.3126839	259	17.6	83	0	83	7/29/2015	2	63
2020	Breedbase	Breedbase Test Program	MaizeInbredTrial	Testing	CRD			Cornell Biotech	AS6103			plot	2015_Inbred_plot_163	1	1	163			test	7/18/2015	107	16	135.2090616	219	15.3	72	1	72	7/18/2015	1	59
2020	Breedbase	Breedbase Test Program	MaizeInbredTrial	Testing	CRD			Cornell Biotech	B103			plot	2015_Inbred_plot_164	1	1	164			test	7/21/2015	61			178		75	0	75	7/21/2015	20	38
2020	Breedbase	Breedbase Test Program	MaizeInbredTrial	Testing	CRD			Cornell Biotech	B110			plot	2015_Inbred_plot_165	1	1	165			test	7/18/2015	105	16.6	135.1206897	205	15.4	72	2	73	7/19/2015	5	62
2020	Breedbase	Breedbase Test Program	MaizeInbredTrial	Testing	CRD			Cornell Biotech	B2			plot	2015_Inbred_plot_166	1	1	166			test	7/18/2015	89	16.4	127.5291196	202	14.5	72	0	72	7/18/2015	3	55
2020	Breedbase	Breedbase Test Program	MaizeInbredTrial	Testing	CRD			Cornell Biotech	B37			plot	2015_Inbred_plot_167	1	1	167			test	7/28/2015	116	17.4	110.361819	255	12.7	82	0	82	7/28/2015	8	47
2020	Breedbase	Breedbase Test Program	MaizeInbredTrial	Testing	CRD			Cornell Biotech	B73			plot	2015_Inbred_plot_168	1	1	168			test	7/28/2015	118	17.2	111.5001337	260	12.8	82	0	82	7/28/2015	3	54
2020	Breedbase	Breedbase Test Program	MaizeInbredTrial	Testing	CRD			Cornell Biotech	B73_NC230-032-1-1-1-1			plot	2015_Inbred_plot_169	1	1	169			test	7/24/2015	120	16.1	119.1600869	239	13.5	78	0	78	7/24/2015	5	49
2020	Breedbase	Breedbase Test Program	MaizeInbredTrial	Testing	CRD			Cornell Biotech	Ames22761			plot	2015_Inbred_plot_17	1	1	17			test	7/26/2015	92	15.7	140.1263286	221	15.8	80	3	82	7/28/2015	0	68
2020	Breedbase	Breedbase Test Program	MaizeInbredTrial	Testing	CRD			Cornell Biotech	B73_NC230-040-1-1-1-1			plot	2015_Inbred_plot_170	1	1	170			test	7/24/2015	98	16	163.4880811	231	18.5	78	1	78	7/24/2015	0	57
2020	Breedbase	Breedbase Test Program	MaizeInbredTrial	Testing	CRD			Cornell Biotech	B73_NC230-041-1-1-1-1			plot	2015_Inbred_plot_171	1	1	171			test	7/18/2015	74	16.2	116.3732148	214	13.2	72	0	72	7/18/2015	5	57
2020	Breedbase	Breedbase Test Program	MaizeInbredTrial	Testing	CRD			Cornell Biotech	B73_NC230-049-1-1-1-1			plot	2015_Inbred_plot_172	1	1	172			test	7/27/2015	104	16.2	152.5194406	246	17.3	81	0	81	7/27/2015	0	51
2020	Breedbase	Breedbase Test Program	MaizeInbredTrial	Testing	CRD			Cornell Biotech	B73_NC230-059-1-1-1-1			plot	2015_Inbred_plot_173	1	1	173			test	7/31/2015	115	16.7	122.6897041	267	14	85	0	85	7/31/2015	1	55
2020	Breedbase	Breedbase Test Program	MaizeInbredTrial	Testing	CRD			Cornell Biotech	B73_NC230-126-1-1-1-1			plot	2015_Inbred_plot_174	1	1	174			test	7/26/2015	102	16.8	134.7966593	202	15.4	80	0	80	7/26/2015	7	68
2020	Breedbase	Breedbase Test Program	MaizeInbredTrial	Testing	CRD			Cornell Biotech	B73_NC230-127-1-1-1-1			plot	2015_Inbred_plot_175	1	1	175			test	7/27/2015	65	19.2	119.8575939	178	14.1	81	0	83	7/29/2015	0	50
2020	Breedbase	Breedbase Test Program	MaizeInbredTrial	Testing	CRD			Cornell Biotech	B73_NC230-128-1-1-1-1			plot	2015_Inbred_plot_176	1	1	176			test	7/28/2015	88	17.2	107.1446598	192	12.3	82	0	82	7/28/2015	0	38
2020	Breedbase	Breedbase Test Program	MaizeInbredTrial	Testing	CRD			Cornell Biotech	B73_NC230-129-1-1-1-1			plot	2015_Inbred_plot_177	1	1	177			test	7/31/2015	111	17.8	164.3086776	223	19	85	1	84	7/30/2015	0	44
2020	Breedbase	Breedbase Test Program	MaizeInbredTrial	Testing	CRD			Cornell Biotech	B73_NC230-147-1-1-1-1			plot	2015_Inbred_plot_178	1	1	178			test	8/1/2015	101	17.4	112.9687912	215	13	86	1	84	7/30/2015	0	40
2020	Breedbase	Breedbase Test Program	MaizeInbredTrial	Testing	CRD			Cornell Biotech	B73_PHG39-1			plot	2015_Inbred_plot_179	1	1	179			test	8/1/2015	99	18.8	93.96882497	216	11	86	0	86	8/1/2015	1	24
2020	Breedbase	Breedbase Test Program	MaizeInbredTrial	Testing	CRD			Cornell Biotech	Ames23496			plot	2015_Inbred_plot_18	1	1	18			test	7/26/2015	103	16.9	168.7304305	228	19.3	80	0	80	7/26/2015	7	62
2020	Breedbase	Breedbase Test Program	MaizeInbredTrial	Testing	CRD			Cornell Biotech	B73_PHG39-12			plot	2015_Inbred_plot_180	1	1	180			test	7/29/2015	98	21.4	91.7868798	216	11.1	83	0	83	7/29/2015	2	32
2020	Breedbase	Breedbase Test Program	MaizeInbredTrial	Testing	CRD			Cornell Biotech	B73_PHG39-15			plot	2015_Inbred_plot_181	1	1	181			test	8/5/2015	134	17.1	129.9498794	242	14.9	90	0	88	8/3/2015	3	62
2020	Breedbase	Breedbase Test Program	MaizeInbredTrial	Testing	CRD			Cornell Biotech	B73xPHG39-10			plot	2015_Inbred_plot_182	1	1	182			test	7/27/2015	78	16.9	128.5148875	195	14.7	81	0	81	7/27/2015	6	49
2020	Breedbase	Breedbase Test Program	MaizeInbredTrial	Testing	CRD			Cornell Biotech	B73xPHG39-11			plot	2015_Inbred_plot_183	1	1	183			test	7/27/2015	70	15.9	86.70759759	198	9.8	81	0	81	7/27/2015	0	26
2020	Breedbase	Breedbase Test Program	MaizeInbredTrial	Testing	CRD			Cornell Biotech	B73xPHG39-13			plot	2015_Inbred_plot_184	1	1	184			test	8/2/2015	92	19.6	95.58056075	207	11.3	87	0	87	8/2/2015	0	24
2020	Breedbase	Breedbase Test Program	MaizeInbredTrial	Testing	CRD			Cornell Biotech	B73xPHG39-14			plot	2015_Inbred_plot_185	1	1	185			test	7/26/2015	83	16.4	104.6618292	186	11.9	80	0	82	7/28/2015	16	51
2020	Breedbase	Breedbase Test Program	MaizeInbredTrial	Testing	CRD			Cornell Biotech	B73xPHG39-15			plot	2015_Inbred_plot_186	1	1	186			test	7/24/2015	71	15.4	139.7349672	207	15.7	78	1	76	7/22/2015	0	53
2020	Breedbase	Breedbase Test Program	MaizeInbredTrial	Testing	CRD			Cornell Biotech	B73xPHG39-16			plot	2015_Inbred_plot_187	1	1	187			test	8/1/2015	115	16.3	118.8760342	218	13.5	86	1	86	8/1/2015	0	47
2020	Breedbase	Breedbase Test Program	MaizeInbredTrial	Testing	CRD			Cornell Biotech	B73xPHG39-17			plot	2015_Inbred_plot_188	1	1	188			test	7/27/2015	88	16.3	109.1898389	192	12.4	81	0	81	7/27/2015	4	47
2020	Breedbase	Breedbase Test Program	MaizeInbredTrial	Testing	CRD			Cornell Biotech	B73xPHG39-18			plot	2015_Inbred_plot_189	1	1	189			test	8/2/2015	110	24.3	87.60394151	212	11	87	0	87	8/2/2015	1	28
2020	Breedbase	Breedbase Test Program	MaizeInbredTrial	Testing	CRD			Cornell Biotech	Ames23923			plot	2015_Inbred_plot_19	1	1	19			test	7/24/2015	98	15.9	138.9091104	224	15.7	78	0	76	7/22/2015	5	64
2020	Breedbase	Breedbase Test Program	MaizeInbredTrial	Testing	CRD			Cornell Biotech	B73xPHG39-19			plot	2015_Inbred_plot_190	1	1	190			test	7/30/2015	100	17	147.5706122	221	16.9	84	6	84	7/30/2015	3	63
2020	Breedbase	Breedbase Test Program	MaizeInbredTrial	Testing	CRD			Cornell Biotech	B73xPHG39-2			plot	2015_Inbred_plot_191	1	1	191			test	8/3/2015	128	19	134.6409563	250	15.8	88	0	88	8/3/2015	5	63
2020	Breedbase	Breedbase Test Program	MaizeInbredTrial	Testing	CRD			Cornell Biotech	B73xPHG39-20			plot	2015_Inbred_plot_192	1	1	192			test	7/29/2015	91	16.9	127.6406366	203	14.6	83	1	83	7/29/2015	8	67
2020	Breedbase	Breedbase Test Program	MaizeInbredTrial	Testing	CRD			Cornell Biotech	B73xPHG39-21			plot	2015_Inbred_plot_193	1	1	193			test	7/31/2015	145	19.5	153.2884868	253	18.1	85	0	85	7/31/2015	2	38
2020	Breedbase	Breedbase Test Program	MaizeInbredTrial	Testing	CRD			Cornell Biotech	B73xPHG39-22			plot	2015_Inbred_plot_194	1	1	194			test	7/25/2015	95	17.1	151.7535505	199	17.4	79	1	79	7/25/2015	4	68
2020	Breedbase	Breedbase Test Program	MaizeInbredTrial	Testing	CRD			Cornell Biotech	B73xPHG39-23			plot	2015_Inbred_plot_195	1	1	195			test	7/21/2015	97	15.1	149.1623591	213	16.7	75	0	77	7/23/2015	3	59
2020	Breedbase	Breedbase Test Program	MaizeInbredTrial	Testing	CRD			Cornell Biotech	B73xPHG39-24			plot	2015_Inbred_plot_196	1	1	196			test	7/26/2015	101	15.9	161.0283955	249	18.2	80	0	80	7/26/2015	0	53
2020	Breedbase	Breedbase Test Program	MaizeInbredTrial	Testing	CRD			Cornell Biotech	B73xPHG39-25			plot	2015_Inbred_plot_197	1	1	197			test	7/30/2015	78	16.5	130.8904093	197	14.9	84	0	84	7/30/2015	0	45
2020	Breedbase	Breedbase Test Program	MaizeInbredTrial	Testing	CRD			Cornell Biotech	B73xPHG39-3			plot	2015_Inbred_plot_198	1	1	198			test	7/18/2015	83	15.2	148.0945315	214	16.6	72	0	73	7/19/2015	0	65
2020	Breedbase	Breedbase Test Program	MaizeInbredTrial	Testing	CRD			Cornell Biotech	B73xPHG39-4			plot	2015_Inbred_plot_199	1	1	199			test	7/29/2015	117	18.5	167.1965462	242	19.5	83	0	83	7/29/2015	0	57
2020	Breedbase	Breedbase Test Program	MaizeInbredTrial	Testing	CRD			Cornell Biotech	554360-1-1-B			plot	2015_Inbred_plot_2	1	1	2			test	7/22/2015	99	14.9	137.8749484	217	15.4	76	0	77	7/23/2015	0	61
2020	Breedbase	Breedbase Test Program	MaizeInbredTrial	Testing	CRD			Cornell Biotech	Ames27138			plot	2015_Inbred_plot_20	1	1	20			test	7/25/2015	103	16.2	130.479059	212	14.8	79	5	79	7/25/2015	11	61
2020	Breedbase	Breedbase Test Program	MaizeInbredTrial	Testing	CRD			Cornell Biotech	B73xPHG39-5			plot	2015_Inbred_plot_200	1	1	200			test	7/25/2015	117	16.1	172.1201255	227	19.5	79	0	78	7/24/2015	1	63
2020	Breedbase	Breedbase Test Program	MaizeInbredTrial	Testing	CRD			Cornell Biotech	B73xPHG39-6			plot	2015_Inbred_plot_201	1	1	201			test	7/18/2015	101			184		72	0	72	7/18/2015	2	71
2020	Breedbase	Breedbase Test Program	MaizeInbredTrial	Testing	CRD			Cornell Biotech	B73xPHG39-7			plot	2015_Inbred_plot_202	1	1	202			test	7/23/2015	97	18.9	127.9814998	207	15	77	0	78	7/24/2015	9	70
2020	Breedbase	Breedbase Test Program	MaizeInbredTrial	Testing	CRD			Cornell Biotech	B73xPHG39-8			plot	2015_Inbred_plot_203	1	1	203			test	7/30/2015	109	16.9	138.1316478	231	15.8	84	3	84	7/30/2015	1	63
2020	Breedbase	Breedbase Test Program	MaizeInbredTrial	Testing	CRD			Cornell Biotech	B73xPHG39-9			plot	2015_Inbred_plot_204	1	1	204			test	7/29/2015	105	19	63.91184636	233	7.5	83	0	83	7/29/2015	24	56
2020	Breedbase	Breedbase Test Program	MaizeInbredTrial	Testing	CRD			Cornell Biotech	B76			plot	2015_Inbred_plot_205	1	1	205			test	7/28/2015	92	16.7	161.2493254	200	18.4	82	0	82	7/28/2015	0	60
2020	Breedbase	Breedbase Test Program	MaizeInbredTrial	Testing	CRD			Cornell Biotech	B79			plot	2015_Inbred_plot_206	1	1	206			test	7/31/2015	81	23.3	138.7902291	138	17.2	85	0	85	7/31/2015	0	52
2020	Breedbase	Breedbase Test Program	MaizeInbredTrial	Testing	CRD			Cornell Biotech	B84			plot	2015_Inbred_plot_207	1	1	207			test	7/27/2015	61	17.1	67.15530681	190	7.7	81	0	81	7/27/2015	0	51
2020	Breedbase	Breedbase Test Program	MaizeInbredTrial	Testing	CRD			Cornell Biotech	B97			plot	2015_Inbred_plot_208	1	1	208			test	7/26/2015	97	16	144.0462552	210	16.3	80	0	80	7/26/2015	1	69
2020	Breedbase	Breedbase Test Program	MaizeInbredTrial	Testing	CRD			Cornell Biotech	BGEM-0001-N			plot	2015_Inbred_plot_209	1	1	209			test	7/30/2015	82	22.9	144.3808061	213	17.8	84	0	84	7/30/2015	2	63
2020	Breedbase	Breedbase Test Program	MaizeInbredTrial	Testing	CRD			Cornell Biotech	Ames28939			plot	2015_Inbred_plot_21	1	1	21			test	7/23/2015	96	17.2	164.6369162	212	18.9	77	9	77	7/23/2015	2	65
2020	Breedbase	Breedbase Test Program	MaizeInbredTrial	Testing	CRD			Cornell Biotech	BGEM-0005-N			plot	2015_Inbred_plot_210	1	1	210			test	8/2/2015	124	21.6	150.9392662	232	18.3	87	0	88	8/3/2015	0	54
2020	Breedbase	Breedbase Test Program	MaizeInbredTrial	Testing	CRD			Cornell Biotech	BGEM-0039-N			plot	2015_Inbred_plot_211	1	1	211			test	7/25/2015	79	16.2	59.94983791	193	6.8	79	0	79	7/25/2015	3	63
2020	Breedbase	Breedbase Test Program	MaizeInbredTrial	Testing	CRD			Cornell Biotech	BGEM-0040-N			plot	2015_Inbred_plot_212	1	1	212			test	7/22/2015	77	16.2	71.41083634	176	8.1	76	0	76	7/22/2015	31	66
2020	Breedbase	Breedbase Test Program	MaizeInbredTrial	Testing	CRD			Cornell Biotech	BGEM-0046-N			plot	2015_Inbred_plot_213	1	1	213			test	7/27/2015		16.9	116.2753744		13.3	81	0	79	7/25/2015	19	62
2020	Breedbase	Breedbase Test Program	MaizeInbredTrial	Testing	CRD			Cornell Biotech	BGEM-0063-N			plot	2015_Inbred_plot_214	1	1	214			test	7/29/2015	85	18	102.658732	190	11.9	83	0	83	7/29/2015	8	63
2020	Breedbase	Breedbase Test Program	MaizeInbredTrial	Testing	CRD			Cornell Biotech	BGEM-0066-N			plot	2015_Inbred_plot_215	1	1	215			test	7/19/2015	74	12.7	27.5531071	113	3	73	0	73	7/19/2015	29	54
2020	Breedbase	Breedbase Test Program	MaizeInbredTrial	Testing	CRD			Cornell Biotech	BGEM-0089-N			plot	2015_Inbred_plot_216	1	1	216			test	7/27/2015	98	20	159.0694843	219	18.9	81	0	83	7/29/2015	9	55
2020	Breedbase	Breedbase Test Program	MaizeInbredTrial	Testing	CRD			Cornell Biotech	BGEM-0102-N			plot	2015_Inbred_plot_217	1	1	217			test	7/27/2015	82	17.9	102.7839256	171	11.9	81	1	81	7/27/2015	2	50
2020	Breedbase	Breedbase Test Program	MaizeInbredTrial	Testing	CRD			Cornell Biotech	BGEM-0107-N			plot	2015_Inbred_plot_218	1	1	218			test	7/31/2015	99	19	138.0495881	232	16.2	85	0	85	7/31/2015	1	59
2020	Breedbase	Breedbase Test Program	MaizeInbredTrial	Testing	CRD			Cornell Biotech	BGEM-0121-N			plot	2015_Inbred_plot_219	1	1	219			test	7/31/2015	133	17	79.46109886	258	9.1	85	0	85	7/31/2015	18	63
2020	Breedbase	Breedbase Test Program	MaizeInbredTrial	Testing	CRD			Cornell Biotech	Ames30793			plot	2015_Inbred_plot_22	1	1	22			test	7/27/2015	114	18.1	141.3067252	240	16.4	81	1	80	7/26/2015	8	56
2020	Breedbase	Breedbase Test Program	MaizeInbredTrial	Testing	CRD			Cornell Biotech	BGEM-0124-N			plot	2015_Inbred_plot_220	1	1	220			test	7/26/2015	88	15.8	137.3026349	217	15.5	80	0	80	7/26/2015	0	70
2020	Breedbase	Breedbase Test Program	MaizeInbredTrial	Testing	CRD			Cornell Biotech	BGEM-0125-N			plot	2015_Inbred_plot_221	1	1	221			test	7/29/2015	124	20.8	124.1499451	251	14.9	83	0	83	7/29/2015	16	64
2020	Breedbase	Breedbase Test Program	MaizeInbredTrial	Testing	CRD			Cornell Biotech	BGEM-0129-N			plot	2015_Inbred_plot_222	1	1	222			test	7/27/2015	98	17.1	115.1233831	209	13.2	81	0	81	7/27/2015	6	68
2020	Breedbase	Breedbase Test Program	MaizeInbredTrial	Testing	CRD			Cornell Biotech	BGEM-0130-N			plot	2015_Inbred_plot_223	1	1	223			test	7/27/2015	105	16.7	139.3404496	221	15.9	81	0	81	7/27/2015	4	66
2020	Breedbase	Breedbase Test Program	MaizeInbredTrial	Testing	CRD			Cornell Biotech	BGEM-0140-N			plot	2015_Inbred_plot_224	1	1	224			test	7/31/2015	124	23.4	141.0268807	244	17.5	85	0	85	7/31/2015	3	55
2020	Breedbase	Breedbase Test Program	MaizeInbredTrial	Testing	CRD			Cornell Biotech	BGEM-0143-N			plot	2015_Inbred_plot_225	1	1	225			test	7/24/2015	101	17.6	77.15290806	205	8.9	78	0	80	7/26/2015	45	69
2020	Breedbase	Breedbase Test Program	MaizeInbredTrial	Testing	CRD			Cornell Biotech	BGEM-0151-N			plot	2015_Inbred_plot_226	1	1	226			test	7/27/2015	80	18.7	124.0205434	217	14.5	81	0	81	7/27/2015	3	60
2020	Breedbase	Breedbase Test Program	MaizeInbredTrial	Testing	CRD			Cornell Biotech	BGEM-0157-N			plot	2015_Inbred_plot_227	1	1	227			test	7/30/2015	100	17.1	145.6485226	238	16.7	84	0	84	7/30/2015	4	59
2020	Breedbase	Breedbase Test Program	MaizeInbredTrial	Testing	CRD			Cornell Biotech	BGEM-0182-N			plot	2015_Inbred_plot_228	1	1	228			test	7/22/2015	85	15.7	119.7281922	200	13.5	76	4	74	7/20/2015	11	55
2020	Breedbase	Breedbase Test Program	MaizeInbredTrial	Testing	CRD			Cornell Biotech	BGEM-0184-N			plot	2015_Inbred_plot_229	1	1	229			test	7/27/2015	124	18.5	165.4817099	245	19.3	81	1	81	7/27/2015	1	50
2020	Breedbase	Breedbase Test Program	MaizeInbredTrial	Testing	CRD			Cornell Biotech	Ames30797			plot	2015_Inbred_plot_23	1	1	23			test	7/26/2015	107	16.5	65.88443421	237	7.5	80	1	80	7/26/2015	26	68
2020	Breedbase	Breedbase Test Program	MaizeInbredTrial	Testing	CRD			Cornell Biotech	BGEM-0193-N			plot	2015_Inbred_plot_230	1	1	230			test	7/18/2015	77			168		72	0	72	7/18/2015	34	52
2020	Breedbase	Breedbase Test Program	MaizeInbredTrial	Testing	CRD			Cornell Biotech	BGEM-0202-N			plot	2015_Inbred_plot_231	1	1	231			test	7/31/2015	136	16.8	139.1731742	262	15.9	85	0	85	7/31/2015	1	52
2020	Breedbase	Breedbase Test Program	MaizeInbredTrial	Testing	CRD			Cornell Biotech	BGEM-0203-N			plot	2015_Inbred_plot_232	1	1	232			test	7/25/2015	86	16	149.3485714	139	16.9	79	0	79	7/25/2015	2	51
2020	Breedbase	Breedbase Test Program	MaizeInbredTrial	Testing	CRD			Cornell Biotech	BGEM-0204-N			plot	2015_Inbred_plot_233	1	1	233			test	7/25/2015	62	18.5	138.0443279	180	16.1	79	0	79	7/25/2015	3	42
2020	Breedbase	Breedbase Test Program	MaizeInbredTrial	Testing	CRD			Cornell Biotech	BGEM-0205-N			plot	2015_Inbred_plot_234	1	1	234			test	7/28/2015	108	16.5	116.8350633	230	13.3	82	0	83	7/29/2015	8	56
2020	Breedbase	Breedbase Test Program	MaizeInbredTrial	Testing	CRD			Cornell Biotech	BGEM-0206-N			plot	2015_Inbred_plot_235	1	1	235			test	7/30/2015	111	18.9	126.2750798	233	14.8	84	0	85	7/31/2015	11	60
2020	Breedbase	Breedbase Test Program	MaizeInbredTrial	Testing	CRD			Cornell Biotech	BGEM-0207-N			plot	2015_Inbred_plot_236	1	1	236			test	7/31/2015	119	20.3	157.6344924	222	18.8	85	0	85	7/31/2015	0	55
2020	Breedbase	Breedbase Test Program	MaizeInbredTrial	Testing	CRD			Cornell Biotech	BGEM-0209-N			plot	2015_Inbred_plot_237	1	1	237			test		117	17.8	120.2047694	257	13.9		0			4	51
2020	Breedbase	Breedbase Test Program	MaizeInbredTrial	Testing	CRD			Cornell Biotech	BGEM-0210-N			plot	2015_Inbred_plot_238	1	1	238			test	7/27/2015	84	15.8	119.5861659	199	13.5	81	4	81	7/27/2015	3	57
2020	Breedbase	Breedbase Test Program	MaizeInbredTrial	Testing	CRD			Cornell Biotech	BGEM-0211-N			plot	2015_Inbred_plot_239	1	1	239			test	8/3/2015	150	19.3	97.63520826	238	11.5	88	0	88	8/3/2015	11	55
2020	Breedbase	Breedbase Test Program	MaizeInbredTrial	Testing	CRD			Cornell Biotech	Ames8399			plot	2015_Inbred_plot_24	1	1	24			test	7/28/2015	110	15.9	111.4811969	236	12.6	82	0	82	7/28/2015	6	66
2020	Breedbase	Breedbase Test Program	MaizeInbredTrial	Testing	CRD			Cornell Biotech	BGEM-0215-N			plot	2015_Inbred_plot_240	1	1	240			test	7/20/2015	79			178		74	0	76	7/22/2015	5	66
2020	Breedbase	Breedbase Test Program	MaizeInbredTrial	Testing	CRD			Cornell Biotech	BGEM-0227-N			plot	2015_Inbred_plot_241	1	1	241			test	7/28/2015	110	15.6	112.7667982	219	12.7	82	1	82	7/28/2015	15	70
2020	Breedbase	Breedbase Test Program	MaizeInbredTrial	Testing	CRD			Cornell Biotech	BGEM-0228-N			plot	2015_Inbred_plot_242	1	1	242			test	7/31/2015	132	16.1	156.2321139	259	17.7	85	1	85	7/31/2015	0	58
2020	Breedbase	Breedbase Test Program	MaizeInbredTrial	Testing	CRD			Cornell Biotech	BGEM-0235-N			plot	2015_Inbred_plot_243	1	1	243			test	7/27/2015	86	15.7	99.33005574	201	11.2	81	0	81	7/27/2015	21	66
2020	Breedbase	Breedbase Test Program	MaizeInbredTrial	Testing	CRD			Cornell Biotech	BGEM-0239-N			plot	2015_Inbred_plot_244	1	1	244			test	7/29/2015	92	17.5	144.9457553	234	16.7	83	0	83	7/29/2015	2	62
2020	Breedbase	Breedbase Test Program	MaizeInbredTrial	Testing	CRD			Cornell Biotech	BGEM-0240-N			plot	2015_Inbred_plot_245	1	1	245			test	7/18/2015	87	15.3	92.67270325	195	10.4	72	0	72	7/18/2015	14	61
2020	Breedbase	Breedbase Test Program	MaizeInbredTrial	Testing	CRD			Cornell Biotech	BGEM-0246-N			plot	2015_Inbred_plot_246	1	1	246			test	8/1/2015	111	19.5	152.4415891	241	18	86	0	85	7/31/2015	0	60
2020	Breedbase	Breedbase Test Program	MaizeInbredTrial	Testing	CRD			Cornell Biotech	BGEM-0248-N			plot	2015_Inbred_plot_247	1	1	247			test	7/28/2015	95	21	118.8497331	222	14.3	82	0	82	7/28/2015	4	57
2020	Breedbase	Breedbase Test Program	MaizeInbredTrial	Testing	CRD			Cornell Biotech	BGEM-0253-N			plot	2015_Inbred_plot_248	1	1	248			test	7/28/2015	87	15.7	101.1038067	194	11.4	82	0	82	7/28/2015	0	42
2020	Breedbase	Breedbase Test Program	MaizeInbredTrial	Testing	CRD			Cornell Biotech	BGEM-0256-N			plot	2015_Inbred_plot_249	1	1	249			test	8/1/2015	89	21.4	152.1512242	220	18.4	86	6	86	8/1/2015	18	63
2020	Breedbase	Breedbase Test Program	MaizeInbredTrial	Testing	CRD			Cornell Biotech	ARGENTINE_FLINTY_COMPOSITE-C(1)-37-B-B-B2-1-B25			plot	2015_Inbred_plot_25	1	1	25			test	7/28/2015	122	16.8	175.9358994	262	20.1	82	1	83	7/29/2015	2	73
2020	Breedbase	Breedbase Test Program	MaizeInbredTrial	Testing	CRD			Cornell Biotech	BGEM-0259-N			plot	2015_Inbred_plot_250	1	1	250			test	8/5/2015	111	19.2	149.609479	215	17.6	90	0	90	8/5/2015	0	49
2020	Breedbase	Breedbase Test Program	MaizeInbredTrial	Testing	CRD			Cornell Biotech	BLANK			plot	2015_Inbred_plot_251	1	1	251			test	7/28/2015	72	16.9	133.7603931	193	15.3	82	0	82	7/28/2015	1	50
2020	Breedbase	Breedbase Test Program	MaizeInbredTrial	Testing	CRD			Cornell Biotech	BSSSC0_001			plot	2015_Inbred_plot_252	1	1	252			test	8/1/2015	84	18.5	151.7630189	187	17.7	86	0	86	8/1/2015	0	41
2020	Breedbase	Breedbase Test Program	MaizeInbredTrial	Testing	CRD			Cornell Biotech	BSSSC0_005			plot	2015_Inbred_plot_253	1	1	253			test	7/30/2015	90	21.5	116.445806	218	14.1	84	0	83	7/29/2015	6	68
2020	Breedbase	Breedbase Test Program	MaizeInbredTrial	Testing	CRD			Cornell Biotech	BSSSC0_009			plot	2015_Inbred_plot_254	1	1	254			test	7/30/2015	70	22.8	133.1975481	176	16.4	84	0	84	7/30/2015	0	55
2020	Breedbase	Breedbase Test Program	MaizeInbredTrial	Testing	CRD			Cornell Biotech	BSSSC0_015			plot	2015_Inbred_plot_255	1	1	255			test	7/25/2015	61	16.4	103.782318	168	11.8	79	0	79	7/25/2015	9	51
2020	Breedbase	Breedbase Test Program	MaizeInbredTrial	Testing	CRD			Cornell Biotech	BSSSC0_026			plot	2015_Inbred_plot_256	1	1	256			test	8/2/2015	98	20.8	136.6482617	214	16.4	87	0	87	8/2/2015	3	53
2020	Breedbase	Breedbase Test Program	MaizeInbredTrial	Testing	CRD			Cornell Biotech	BSSSC0_033			plot	2015_Inbred_plot_257	1	1	257			test	8/2/2015	85	20.7	111.7926028	195	13.4	87	0	87	8/2/2015	0	33
2020	Breedbase	Breedbase Test Program	MaizeInbredTrial	Testing	CRD			Cornell Biotech	BSSSC0_044			plot	2015_Inbred_plot_258	1	1	258			test	7/30/2015	77	19.6	142.1020726	179	16.8	84	0	84	7/30/2015	0	53
2020	Breedbase	Breedbase Test Program	MaizeInbredTrial	Testing	CRD			Cornell Biotech	BSSSC0_054			plot	2015_Inbred_plot_259	1	1	259			test	7/29/2015	97	18.3	158.1520994	228	18.4	83	0	83	7/29/2015	0	60
2020	Breedbase	Breedbase Test Program	MaizeInbredTrial	Testing	CRD			Cornell Biotech	ArgentineFlintyComposite-C(1)-37-B-B-B2-1-B25-B2-B?-1-B			plot	2015_Inbred_plot_26	1	1	26			test	7/28/2015	140	16.8	154.9286279	288	17.7	82	0	83	7/29/2015	4	72
2020	Breedbase	Breedbase Test Program	MaizeInbredTrial	Testing	CRD			Cornell Biotech	BSSSC0_057			plot	2015_Inbred_plot_260	1	1	260			test	8/2/2015	98	18.9	83.61457984	206	9.8	87	0	87	8/2/2015	14	62
2020	Breedbase	Breedbase Test Program	MaizeInbredTrial	Testing	CRD			Cornell Biotech	BSSSC0_060			plot	2015_Inbred_plot_261	1	1	261			test	7/21/2015	82	16.1	117.3947523	198	13.3	75	0	74	7/20/2015	0	45
2020	Breedbase	Breedbase Test Program	MaizeInbredTrial	Testing	CRD			Cornell Biotech	C103			plot	2015_Inbred_plot_262	1	1	262			test	7/24/2015	91	15.7	147.2213326	203	16.6	78	0	77	7/23/2015	2	53
2020	Breedbase	Breedbase Test Program	MaizeInbredTrial	Testing	CRD			Cornell Biotech	CG102			plot	2015_Inbred_plot_263	1	1	263			test	8/2/2015	134	16.7	104.2862485	248	11.9	87	0	87	8/2/2015	7	62
2020	Breedbase	Breedbase Test Program	MaizeInbredTrial	Testing	CRD			Cornell Biotech	CG104			plot	2015_Inbred_plot_264	1	1	264			test	7/28/2015	87	19	125.2672189	234	14.7	82	1	82	7/28/2015	2	53
2020	Breedbase	Breedbase Test Program	MaizeInbredTrial	Testing	CRD			Cornell Biotech	CG105			plot	2015_Inbred_plot_265	1	1	265			test	7/31/2015	98	18.5	114.8940369	209	13.4	85	7	84	7/30/2015	4	42
2020	Breedbase	Breedbase Test Program	MaizeInbredTrial	Testing	CRD			Cornell Biotech	CG106			plot	2015_Inbred_plot_266	1	1	266			test		95	17.7	100.436809	197	11.6		0			6	48
2020	Breedbase	Breedbase Test Program	MaizeInbredTrial	Testing	CRD			Cornell Biotech	CG108			plot	2015_Inbred_plot_267	1	1	267			test	7/27/2015	77	17	57.63112665	200	6.6	81	0	81	7/27/2015	2	26
2020	Breedbase	Breedbase Test Program	MaizeInbredTrial	Testing	CRD			Cornell Biotech	CG110			plot	2015_Inbred_plot_268	1	1	268			test	7/28/2015	109	19.2	115.6073247	219	13.6	82	0	82	7/28/2015	15
2020	Breedbase	Breedbase Test Program	MaizeInbredTrial	Testing	CRD			Cornell Biotech	CG111			plot	2015_Inbred_plot_269	1	1	269			test	7/21/2015	80	15.7	109.0856862	168	12.3	75	1	75	7/21/2015	13	70
2020	Breedbase	Breedbase Test Program	MaizeInbredTrial	Testing	CRD			Cornell Biotech	AS5707			plot	2015_Inbred_plot_27	1	1	27			test	7/17/2015	99	15.2	110.6248308	200	12.4	71	1	71	7/17/2015	4	62
2020	Breedbase	Breedbase Test Program	MaizeInbredTrial	Testing	CRD			Cornell Biotech	CG118			plot	2015_Inbred_plot_270	1	1	270			test	7/28/2015	86	17.6	124.8316715	200	14.4	82	0	82	7/28/2015	0	49
2020	Breedbase	Breedbase Test Program	MaizeInbredTrial	Testing	CRD			Cornell Biotech	AS6103			plot	2015_Inbred_plot_28	1	1	28			test	7/22/2015	92	16.4	60.68627071	210	6.9	76	0	76	7/22/2015	48	66
2020	Breedbase	Breedbase Test Program	MaizeInbredTrial	Testing	CRD			Cornell Biotech	B103			plot	2015_Inbred_plot_29	1	1	29			test	7/23/2015	99	15.2	149.878803	217	16.8	77	0	76	7/22/2015	3	65
2020	Breedbase	Breedbase Test Program	MaizeInbredTrial	Testing	CRD			Cornell Biotech	554363-1-1-B			plot	2015_Inbred_plot_3	1	1	3			test	7/23/2015	90	15.8	98.32640304	224	11.1	77	0	77	7/23/2015	19	68
2020	Breedbase	Breedbase Test Program	MaizeInbredTrial	Testing	CRD			Cornell Biotech	B110			plot	2015_Inbred_plot_30	1	1	30			test	7/23/2015	107	15	153.80925	245	17.2	77	2	77	7/23/2015	16	70
2020	Breedbase	Breedbase Test Program	MaizeInbredTrial	Testing	CRD			Cornell Biotech	B2			plot	2015_Inbred_plot_31	1	1	31			test	7/28/2015	115	17.1	129.0777326	234	14.8	82	0	82	7/28/2015	4	68
2020	Breedbase	Breedbase Test Program	MaizeInbredTrial	Testing	CRD			Cornell Biotech	B37			plot	2015_Inbred_plot_32	1	1	32			test	7/29/2015	122	21.3	113.4306397	237	13.7	83	0	83	7/29/2015	2	50
2020	Breedbase	Breedbase Test Program	MaizeInbredTrial	Testing	CRD			Cornell Biotech	B73			plot	2015_Inbred_plot_33	1	1	33			test	7/30/2015	85	17.3	118.3258137	205	13.6	84	0	85	7/31/2015	1	53
2020	Breedbase	Breedbase Test Program	MaizeInbredTrial	Testing	CRD			Cornell Biotech	B73_NC230-032-1-1-1-1			plot	2015_Inbred_plot_34	1	1	34			test	7/29/2015	120	18.3	160.7306663	244	18.7	83	0	83	7/29/2015	5	62
2020	Breedbase	Breedbase Test Program	MaizeInbredTrial	Testing	CRD			Cornell Biotech	B73_NC230-040-1-1-1-1			plot	2015_Inbred_plot_35	1	1	35			test	8/1/2015	83	17.4	99.06493993	188	11.4	86	0	86	8/1/2015	0	48
2020	Breedbase	Breedbase Test Program	MaizeInbredTrial	Testing	CRD			Cornell Biotech	B73_NC230-041-1-1-1-1			plot	2015_Inbred_plot_36	1	1	36			test	7/25/2015	98	16.1	165.9414543	222	18.8	79	0	79	7/25/2015	6	64
2020	Breedbase	Breedbase Test Program	MaizeInbredTrial	Testing	CRD			Cornell Biotech	B73_NC230-049-1-1-1-1			plot	2015_Inbred_plot_37	1	1	37			test	7/24/2015	111	16.8	228.4540784	247	26.1	78	0	75	7/21/2015	1	70
2020	Breedbase	Breedbase Test Program	MaizeInbredTrial	Testing	CRD			Cornell Biotech	B73_NC230-059-1-1-1-1			plot	2015_Inbred_plot_38	1	1	38			test	7/20/2015	97	15.6	157.1631754	202	17.7	74	1	76	7/22/2015	4	69
2020	Breedbase	Breedbase Test Program	MaizeInbredTrial	Testing	CRD			Cornell Biotech	B73_NC230-126-1-1-1-1			plot	2015_Inbred_plot_39	1	1	39			test	7/18/2015	103	15.5	135.1248979	213	15.2	72	0	72	7/18/2015	0	49
2020	Breedbase	Breedbase Test Program	MaizeInbredTrial	Testing	CRD			Cornell Biotech	554371-1-1-B			plot	2015_Inbred_plot_4	1	1	4			test	7/22/2015	83	15.6	106.5513053	229	12	76	0	77	7/23/2015	7	60	3
2020	Breedbase	Breedbase Test Program	MaizeInbredTrial	Testing	CRD			Cornell Biotech	B73_NC230-127-1-1-1-1			plot	2015_Inbred_plot_40	1	1	40			test	7/24/2015	114	16.1	83.85339448	226	9.5	78	2	78	7/24/2015	15	65
2020	Breedbase	Breedbase Test Program	MaizeInbredTrial	Testing	CRD			Cornell Biotech	B73_NC230-128-1-1-1-1			plot	2015_Inbred_plot_41	1	1	41			test	7/28/2015	109	16.5	134.4042458	251	15.3	82	1	82	7/28/2015	5	59
2020	Breedbase	Breedbase Test Program	MaizeInbredTrial	Testing	CRD			Cornell Biotech	B73_NC230-129-1-1-1-1			plot	2015_Inbred_plot_42	1	1	42			test	7/23/2015	87	15.9	132.7157106	230	15	77	1	78	7/24/2015	8	60
2020	Breedbase	Breedbase Test Program	MaizeInbredTrial	Testing	CRD			Cornell Biotech	B73_NC230-147-1-1-1-1			plot	2015_Inbred_plot_43	1	1	43			test	7/31/2015	98	18.8	96.53161111	211	11.3	85	0	85	7/31/2015	6	56
2020	Breedbase	Breedbase Test Program	MaizeInbredTrial	Testing	CRD			Cornell Biotech	B73_PHG39-1			plot	2015_Inbred_plot_44	1	1	44			test	7/25/2015	102	16.1	166.8241216	212	18.9	79	0	79	7/25/2015	0	68
2020	Breedbase	Breedbase Test Program	MaizeInbredTrial	Testing	CRD			Cornell Biotech	B73_PHG39-12			plot	2015_Inbred_plot_45	1	1	45			test	7/26/2015	83	17.2	51.3945929	203	5.9	80	3	80	7/26/2015	23	51
2020	Breedbase	Breedbase Test Program	MaizeInbredTrial	Testing	CRD			Cornell Biotech	B73_PHG39-15			plot	2015_Inbred_plot_46	1	1	46			test	7/29/2015	116	17.7	141.9968679	247	16.4	83	2	83	7/29/2015	4	57
2020	Breedbase	Breedbase Test Program	MaizeInbredTrial	Testing	CRD			Cornell Biotech	B73xPHG39-10			plot	2015_Inbred_plot_47	1	1	47			test	7/26/2015	114	18.3	49.85229221	252	5.8	80	6	81	7/27/2015	42	60
2020	Breedbase	Breedbase Test Program	MaizeInbredTrial	Testing	CRD			Cornell Biotech	B73xPHG39-11			plot	2015_Inbred_plot_48	1	1	48			test	7/21/2015	99	15.9	69.89694091	209	7.9	75	0	73	7/19/2015	8	39
2020	Breedbase	Breedbase Test Program	MaizeInbredTrial	Testing	CRD			Cornell Biotech	B73xPHG39-13			plot	2015_Inbred_plot_49	1	1	49			test	7/25/2015	93	16.1	174.7681274	224	19.8	79	1	79	7/25/2015	0	69
2020	Breedbase	Breedbase Test Program	MaizeInbredTrial	Testing	CRD			Cornell Biotech	554372-1-1-B			plot	2015_Inbred_plot_5	1	1	5			test	7/23/2015	118	17.3	59.16290687	238	6.8	77	2	76	7/22/2015	17	64
2020	Breedbase	Breedbase Test Program	MaizeInbredTrial	Testing	CRD			Cornell Biotech	B73xPHG39-14			plot	2015_Inbred_plot_50	1	1	50			test	7/29/2015	113	16.5	122.1058181	233	13.9	83	2	83	7/29/2015	7	62
2020	Breedbase	Breedbase Test Program	MaizeInbredTrial	Testing	CRD			Cornell Biotech	B73xPHG39-15			plot	2015_Inbred_plot_51	1	1	51			test	7/18/2015	82	16.2	79.34537371	220	9	72	1	72	7/18/2015	0	38
2020	Breedbase	Breedbase Test Program	MaizeInbredTrial	Testing	CRD			Cornell Biotech	B73xPHG39-16			plot	2015_Inbred_plot_52	1	1	52			test	7/26/2015	104	16.6	156.1784595	245	17.8	80	0	80	7/26/2015	2	69
2020	Breedbase	Breedbase Test Program	MaizeInbredTrial	Testing	CRD			Cornell Biotech	B73xPHG39-17			plot	2015_Inbred_plot_53	1	1	53			test	7/25/2015	95	16.7	141.0931597	240	16.1	79	6	79	7/25/2015	4	69
2020	Breedbase	Breedbase Test Program	MaizeInbredTrial	Testing	CRD			Cornell Biotech	B73xPHG39-18			plot	2015_Inbred_plot_54	1	1	54			test	7/28/2015	105	16.1	100.6240734	244	11.4	82	0	82	7/28/2015	2	66
2020	Breedbase	Breedbase Test Program	MaizeInbredTrial	Testing	CRD			Cornell Biotech	B73xPHG39-19			plot	2015_Inbred_plot_55	1	1	55			test	7/20/2015	107	16.4	145.9988542	231	16.6	74	0	73	7/19/2015	11	66
2020	Breedbase	Breedbase Test Program	MaizeInbredTrial	Testing	CRD			Cornell Biotech	B73xPHG39-2			plot	2015_Inbred_plot_56	1	1	56			test	7/28/2015	81	20.3	134.9954961	217	16.1	82	0	82	7/28/2015	2	62
2020	Breedbase	Breedbase Test Program	MaizeInbredTrial	Testing	CRD			Cornell Biotech	B73xPHG39-20			plot	2015_Inbred_plot_57	1	1	57			test	7/17/2015	87	15.9	92.01622601	195	10.4	71	3	72	7/18/2015	4	65
2020	Breedbase	Breedbase Test Program	MaizeInbredTrial	Testing	CRD			Cornell Biotech	B73xPHG39-21			plot	2015_Inbred_plot_58	1	1	58			test	7/22/2015	98	15.8	134.6451645	196	15.2	76	2	76	7/22/2015	2	71
2020	Breedbase	Breedbase Test Program	MaizeInbredTrial	Testing	CRD			Cornell Biotech	B73xPHG39-22			plot	2015_Inbred_plot_59	1	1	59			test	7/28/2015	112	17.1	134.3106136	246	15.4	82	0	82	7/28/2015	6	60
2020	Breedbase	Breedbase Test Program	MaizeInbredTrial	Testing	CRD			Cornell Biotech	6F629			plot	2015_Inbred_plot_6	1	1	6			test	7/26/2015	94	17.1	116.8676768	234	13.4	80	3	78	7/24/2015	1	73		4
2020	Breedbase	Breedbase Test Program	MaizeInbredTrial	Testing	CRD			Cornell Biotech	B73xPHG39-23			plot	2015_Inbred_plot_60	1	1	60			test	7/21/2015	120	15.8	77.06664022	218	8.7	75	2	74	7/20/2015	31	66
2020	Breedbase	Breedbase Test Program	MaizeInbredTrial	Testing	CRD			Cornell Biotech	B73xPHG39-24			plot	2015_Inbred_plot_61	1	1	61			test	7/28/2015	143	16.9	176.598689	273	20.2	82	8	82	7/28/2015	0	69
2020	Breedbase	Breedbase Test Program	MaizeInbredTrial	Testing	CRD			Cornell Biotech	B73xPHG39-25			plot	2015_Inbred_plot_62	1	1	62			test	7/26/2015	127	15.7	74.49754181	258	8.4	80	0	80	7/26/2015	40	68
2020	Breedbase	Breedbase Test Program	MaizeInbredTrial	Testing	CRD			Cornell Biotech	B73xPHG39-3			plot	2015_Inbred_plot_63	1	1	63			test	7/27/2015	122	16.4	37.8189803	236	4.3	81	3	80	7/26/2015	45	61
2020	Breedbase	Breedbase Test Program	MaizeInbredTrial	Testing	CRD			Cornell Biotech	B73xPHG39-4			plot	2015_Inbred_plot_64	1	1	64			test	7/27/2015	134	16	36.23249364	245	4.1	81	2	81	7/27/2015	13	64
2020	Breedbase	Breedbase Test Program	MaizeInbredTrial	Testing	CRD			Cornell Biotech	B73xPHG39-5			plot	2015_Inbred_plot_65	1	1	65			test	7/29/2015	131	18	69.0142736	261	8	83	0	83	7/29/2015	47	67
2020	Breedbase	Breedbase Test Program	MaizeInbredTrial	Testing	CRD			Cornell Biotech	B73xPHG39-6			plot	2015_Inbred_plot_66	1	1	66			test	7/27/2015	124	16.4	79.15600527	261	9	81	0	81	7/27/2015	21	60
2020	Breedbase	Breedbase Test Program	MaizeInbredTrial	Testing	CRD			Cornell Biotech	B73xPHG39-7			plot	2015_Inbred_plot_67	1	1	67			test	7/24/2015	91	16.2	141.0584421	200	16	78	0	78	7/24/2015	0	53
2020	Breedbase	Breedbase Test Program	MaizeInbredTrial	Testing	CRD			Cornell Biotech	B73xPHG39-8			plot	2015_Inbred_plot_68	1	1	68			test	7/22/2015	95	15.5	110.2334693	206	12.4	76	1	77	7/23/2015	21	68
2020	Breedbase	Breedbase Test Program	MaizeInbredTrial	Testing	CRD			Cornell Biotech	B73xPHG39-9			plot	2015_Inbred_plot_69	1	1	69			test	7/25/2015	118	16.2	42.31753264	222	4.8	79	3	80	7/26/2015	44	60
2020	Breedbase	Breedbase Test Program	MaizeInbredTrial	Testing	CRD			Cornell Biotech	8M129			plot	2015_Inbred_plot_7	1	1	7			test	7/30/2015	128	17.5	151.0213259	271	17.4	84	0	84	7/30/2015	2	64
2020	Breedbase	Breedbase Test Program	MaizeInbredTrial	Testing	CRD			Cornell Biotech	B76			plot	2015_Inbred_plot_70	1	1	70			test	7/25/2015	95	16.4	51.89115901	217	5.9	79	1	79	7/25/2015	44	64
2020	Breedbase	Breedbase Test Program	MaizeInbredTrial	Testing	CRD			Cornell Biotech	B79			plot	2015_Inbred_plot_71	1	1	71			test	7/29/2015	128	17.4	172.9291495	244	19.9	83	3	83	7/29/2015	0	53
2020	Breedbase	Breedbase Test Program	MaizeInbredTrial	Testing	CRD			Cornell Biotech	B84			plot	2015_Inbred_plot_72	1	1	72			test	7/23/2015	108	15.9	140.6786532	214	15.9	77	0	77	7/23/2015	4	60
2020	Breedbase	Breedbase Test Program	MaizeInbredTrial	Testing	CRD			Cornell Biotech	B97			plot	2015_Inbred_plot_73	1	1	73			test	7/27/2015	102	18.9	186.8529896	240	21.9	81	0	81	7/27/2015	0	67
2020	Breedbase	Breedbase Test Program	MaizeInbredTrial	Testing	CRD			Cornell Biotech	BGEM-0001-N			plot	2015_Inbred_plot_74	1	1	74			test	7/20/2015	122	15.6	154.4993927	220	17.4	74	3	74	7/20/2015	8	66
2020	Breedbase	Breedbase Test Program	MaizeInbredTrial	Testing	CRD			Cornell Biotech	BGEM-0005-N			plot	2015_Inbred_plot_75	1	1	75			test	7/28/2015	129	16.3	122.3982871	263	13.9	82	4	82	7/28/2015	11	63
2020	Breedbase	Breedbase Test Program	MaizeInbredTrial	Testing	CRD			Cornell Biotech	BGEM-0039-N			plot	2015_Inbred_plot_76	1	1	76			test	7/25/2015	115	17.1	156.9864315	236	18	79	0	78	7/24/2015	11	66
2020	Breedbase	Breedbase Test Program	MaizeInbredTrial	Testing	CRD			Cornell Biotech	BGEM-0040-N			plot	2015_Inbred_plot_77	1	1	77			test	7/20/2015	88	16.1	184.4774678	218	20.9	74	0	76	7/22/2015	0	64
2020	Breedbase	Breedbase Test Program	MaizeInbredTrial	Testing	CRD			Cornell Biotech	BGEM-0046-N			plot	2015_Inbred_plot_78	1	1	78			test	7/25/2015	96	15.6	175.8096538	221	19.8	79	0	77	7/23/2015	0	63
2020	Breedbase	Breedbase Test Program	MaizeInbredTrial	Testing	CRD			Cornell Biotech	BGEM-0063-N			plot	2015_Inbred_plot_79	1	1	79			test	7/26/2015	97	16.4	175.0227228	229	19.9	80	0	80	7/26/2015	3	53
2020	Breedbase	Breedbase Test Program	MaizeInbredTrial	Testing	CRD			Cornell Biotech	907			plot	2015_Inbred_plot_8	1	1	8			test	7/27/2015	101	16	138.7439391	249	15.7	81	8	81	7/27/2015	2	68
2020	Breedbase	Breedbase Test Program	MaizeInbredTrial	Testing	CRD			Cornell Biotech	BGEM-0066-N			plot	2015_Inbred_plot_80	1	1	80			test	7/26/2015	122	17.5	190.0785653	237	21.9	80	0	80	7/26/2015	3	62
2020	Breedbase	Breedbase Test Program	MaizeInbredTrial	Testing	CRD			Cornell Biotech	BGEM-0089-N			plot	2015_Inbred_plot_81	1	1	81			test	7/25/2015	107	16.4	107.3003627	222	12.2	79	0	79	7/25/2015	0	26
2020	Breedbase	Breedbase Test Program	MaizeInbredTrial	Testing	CRD			Cornell Biotech	BGEM-0102-N			plot	2015_Inbred_plot_82	1	1	82			test	7/25/2015	86	15.9	167.2217954	245	18.9	79	1	79	7/25/2015	3	61
2020	Breedbase	Breedbase Test Program	MaizeInbredTrial	Testing	CRD			Cornell Biotech	BGEM-0107-N			plot	2015_Inbred_plot_83	1	1	83			test	7/27/2015	108	19	191.7355391	266	22.5	81	2	81	7/27/2015	5	64
2020	Breedbase	Breedbase Test Program	MaizeInbredTrial	Testing	CRD			Cornell Biotech	BGEM-0121-N			plot	2015_Inbred_plot_84	1	1	84			test	7/25/2015	100	17.8	147.0130273	218	17	79	0	79	7/25/2015	2	60
2020	Breedbase	Breedbase Test Program	MaizeInbredTrial	Testing	CRD			Cornell Biotech	BGEM-0124-N			plot	2015_Inbred_plot_85	1	1	85			test	7/24/2015	109	15.9	163.6827097	242	18.5	78	1	78	7/24/2015	8	65
2020	Breedbase	Breedbase Test Program	MaizeInbredTrial	Testing	CRD			Cornell Biotech	BGEM-0125-N			plot	2015_Inbred_plot_86	1	1	86			test	7/23/2015	121	15.4	167.325948	249	18.8	77	1	78	7/24/2015	5	59
2020	Breedbase	Breedbase Test Program	MaizeInbredTrial	Testing	CRD			Cornell Biotech	BGEM-0129-N			plot	2015_Inbred_plot_87	1	1	87			test	7/23/2015	101	15.4	46.28164519	217	5.2	77	0	76	7/22/2015	53	64
2020	Breedbase	Breedbase Test Program	MaizeInbredTrial	Testing	CRD			Cornell Biotech	BGEM-0130-N			plot	2015_Inbred_plot_88	1	1	88			test	7/25/2015	100	16.4	169.7456558	216	19.3	79	0	78	7/24/2015	5	54
2020	Breedbase	Breedbase Test Program	MaizeInbredTrial	Testing	CRD			Cornell Biotech	BGEM-0140-N			plot	2015_Inbred_plot_89	1	1	89			test	7/27/2015	131	20.2	124.2509416	270	14.8	81	0	81	7/27/2015	1	63
2020	Breedbase	Breedbase Test Program	MaizeInbredTrial	Testing	CRD			Cornell Biotech	A632			plot	2015_Inbred_plot_9	1	1	9			test	7/25/2015	96	16.3	131.2039193	232	14.9	79	1	79	7/25/2015	0	67
2020	Breedbase	Breedbase Test Program	MaizeInbredTrial	Testing	CRD			Cornell Biotech	BGEM-0143-N			plot	2015_Inbred_plot_90	1	1	90			test	7/26/2015	100	14.9	27.75404805	221	3.1	80	10	80	7/26/2015	4	60
2020	Breedbase	Breedbase Test Program	MaizeInbredTrial	Testing	CRD			Cornell Biotech	BGEM-0151-N			plot	2015_Inbred_plot_91	1	1	91			test	7/24/2015	90	15.1	108.0757212	207	12.1	78	5	76	7/22/2015	15	66
2020	Breedbase	Breedbase Test Program	MaizeInbredTrial	Testing	CRD			Cornell Biotech	BGEM-0157-N			plot	2015_Inbred_plot_92	1	1	92			test	7/26/2015	95	17.6	136.968084	221	15.8	80	5	80	7/26/2015	4	67
2020	Breedbase	Breedbase Test Program	MaizeInbredTrial	Testing	CRD			Cornell Biotech	BGEM-0182-N			plot	2015_Inbred_plot_93	1	1	93			test	7/29/2015	94	17.3	133.9865832	229	15.4	83	0	83	7/29/2015	0	53
2020	Breedbase	Breedbase Test Program	MaizeInbredTrial	Testing	CRD			Cornell Biotech	BGEM-0184-N			plot	2015_Inbred_plot_94	1	1	94			test	7/22/2015	92	15.5	148.4595918	191	16.7	76	3	74	7/20/2015	2	65
2020	Breedbase	Breedbase Test Program	MaizeInbredTrial	Testing	CRD			Cornell Biotech	BGEM-0193-N			plot	2015_Inbred_plot_95	1	1	95			test	7/28/2015	115	18.2	166.9514193	243	19.4	82	0	82	7/28/2015	1	55
2020	Breedbase	Breedbase Test Program	MaizeInbredTrial	Testing	CRD			Cornell Biotech	BGEM-0202-N			plot	2015_Inbred_plot_96	1	1	96			test	8/1/2015	107	19.6	129.4143876	250	15.3	86	0	86	8/1/2015	3	61
2020	Breedbase	Breedbase Test Program	MaizeInbredTrial	Testing	CRD			Cornell Biotech	BGEM-0203-N			plot	2015_Inbred_plot_97	1	1	97			test	7/27/2015	91	17	180.7521699	227	20.7	81	0	81	7/27/2015	0	63
2020	Breedbase	Breedbase Test Program	MaizeInbredTrial	Testing	CRD			Cornell Biotech	BGEM-0204-N			plot	2015_Inbred_plot_98	1	1	98			test	7/27/2015	88	16.1	80.32272523	204	9.1	81	3	81	7/27/2015	2	42
2020	Breedbase	Breedbase Test Program	MaizeInbredTrial	Testing	CRD			Cornell Biotech	BGEM-0205-N			plot	2015_Inbred_plot_99	1	1	99			test	7/31/2015	103	18	137.1658688	236	15.9	85	1	85	7/31/2015	3	54
2020	Breedbase	Breedbase Test Program	MaizeInbredTrial	Testing	CRD			Cornell Biotech	554353-1-1-B			plot	2016_Inbred_plot_1	1	1	271			test	7/24/2015	95			215		78	0	76	7/22/2015	15	68
2020	Breedbase	Breedbase Test Program	MaizeInbredTrial	Testing	CRD			Cornell Biotech	A634			plot	2016_Inbred_plot_10	1	1	280			test	8/1/2015	110	16.1	131.5174292	196	14.9	86	0	86	8/1/2015	2	52
2020	Breedbase	Breedbase Test Program	MaizeInbredTrial	Testing	CRD			Cornell Biotech	BGEM-0206-N			plot	2016_Inbred_plot_100	1	1	370			test	7/28/2015	63			165		82	0	82	7/28/2015	0	41
2020	Breedbase	Breedbase Test Program	MaizeInbredTrial	Testing	CRD			Cornell Biotech	BGEM-0207-N			plot	2016_Inbred_plot_101	1	1	371			test	7/22/2015	107	16.4	143.3603207	225	16.3	76	0	76	7/22/2015	0	59
2020	Breedbase	Breedbase Test Program	MaizeInbredTrial	Testing	CRD			Cornell Biotech	BGEM-0209-N			plot	2016_Inbred_plot_102	1	1	372			test	8/2/2015	79	17.3	51.33252213	185	5.9	87	0	86	8/1/2015	3	47
2020	Breedbase	Breedbase Test Program	MaizeInbredTrial	Testing	CRD			Cornell Biotech	BGEM-0210-N			plot	2016_Inbred_plot_103	1	1	373			test	7/23/2015	86	17.2	76.65634195	201	8.8	77	0	78	7/24/2015	31	66
2020	Breedbase	Breedbase Test Program	MaizeInbredTrial	Testing	CRD			Cornell Biotech	BGEM-0211-N			plot	2016_Inbred_plot_104	1	1	374			test	7/25/2015	107			212		79		77	7/23/2015	4	68
2020	Breedbase	Breedbase Test Program	MaizeInbredTrial	Testing	CRD			Cornell Biotech	BGEM-0215-N			plot	2016_Inbred_plot_105	1	1	375			test	7/25/2015	114	17.3	79.17389007	208	9.1	79	0	78	7/24/2015	12	68
2020	Breedbase	Breedbase Test Program	MaizeInbredTrial	Testing	CRD			Cornell Biotech	BGEM-0227-N			plot	2016_Inbred_plot_106	1	1	376			test	7/27/2015	112	18.6	143.8695113	229	16.8	81	0	81	7/27/2015	0	64
2020	Breedbase	Breedbase Test Program	MaizeInbredTrial	Testing	CRD			Cornell Biotech	BGEM-0228-N			plot	2016_Inbred_plot_107	1	1	377			test	7/27/2015	88	17	131.8530322	218	15.1	81	0	81	7/27/2015	54	61
2020	Breedbase	Breedbase Test Program	MaizeInbredTrial	Testing	CRD			Cornell Biotech	BGEM-0235-N			plot	2016_Inbred_plot_108	1	1	378			test	7/26/2015	93	16.3	131.2039193	199	14.9	80	0	79	7/25/2015	3	66
2020	Breedbase	Breedbase Test Program	MaizeInbredTrial	Testing	CRD			Cornell Biotech	BGEM-0239-N			plot	2016_Inbred_plot_109	1	1	379			test	7/25/2015	94	17.9	126.1046482	181	14.6	79	0	80	7/26/2015	13	63
2020	Breedbase	Breedbase Test Program	MaizeInbredTrial	Testing	CRD			Cornell Biotech	A635			plot	2016_Inbred_plot_11	1	1	281			test	7/23/2015	103	16	218.2786812	220	24.7	77	6	77	7/23/2015	0	69
2020	Breedbase	Breedbase Test Program	MaizeInbredTrial	Testing	CRD			Cornell Biotech	BGEM-0240-N			plot	2016_Inbred_plot_110	1	1	380			test	8/1/2015	93	18.6	155.0022711	209	18.1	86	0	86	8/1/2015	0	57
2020	Breedbase	Breedbase Test Program	MaizeInbredTrial	Testing	CRD			Cornell Biotech	BGEM-0246-N			plot	2016_Inbred_plot_111	1	1	381			test	8/2/2015	131	16.8	89.28090419	236	10.2	87	0	87	8/2/2015	6	67
2020	Breedbase	Breedbase Test Program	MaizeInbredTrial	Testing	CRD			Cornell Biotech	BGEM-0248-N			plot	2016_Inbred_plot_112	1	1	382			test	7/26/2015	97	17.4	139.9075029	242	16.1	80	1	80	7/26/2015	3	65
2020	Breedbase	Breedbase Test Program	MaizeInbredTrial	Testing	CRD			Cornell Biotech	BGEM-0253-N			plot	2016_Inbred_plot_113	1	1	383			test	7/21/2015	83	16.7	132.3296094	178	15.1	75	1	75	7/21/2015	11	68
2020	Breedbase	Breedbase Test Program	MaizeInbredTrial	Testing	CRD			Cornell Biotech	BGEM-0256-N			plot	2016_Inbred_plot_114	1	1	384			test	7/23/2015	97	16.6	147.4043888	231	16.8	77	15	77	7/23/2015	4	74
2020	Breedbase	Breedbase Test Program	MaizeInbredTrial	Testing	CRD			Cornell Biotech	BGEM-0259-N			plot	2016_Inbred_plot_115	1	1	385			test	7/21/2015	86	15.3	107.8211259	212	12.1	75	2	77	7/23/2015	1	62
2020	Breedbase	Breedbase Test Program	MaizeInbredTrial	Testing	CRD			Cornell Biotech	BLANK			plot	2016_Inbred_plot_116	1	1	386			test	7/25/2015	98	17.4	79.07815381	217	9.1	79	0	79	7/25/2015	44	70
2020	Breedbase	Breedbase Test Program	MaizeInbredTrial	Testing	CRD			Cornell Biotech	BSSSC0_001			plot	2016_Inbred_plot_117	1	1	387			test	7/29/2015	106	17.6	72.81847503	234	8.4	83	0	85	7/31/2015	8	65
2020	Breedbase	Breedbase Test Program	MaizeInbredTrial	Testing	CRD			Cornell Biotech	BSSSC0_005			plot	2016_Inbred_plot_118	1	1	388			test	7/28/2015	105	17.6	151.7051563	224	17.5	82	0	82	7/28/2015	0	48
2020	Breedbase	Breedbase Test Program	MaizeInbredTrial	Testing	CRD			Cornell Biotech	BSSSC0_009			plot	2016_Inbred_plot_119	1	1	389			test	7/18/2015	89	15.7	164.0719671	177	18.5	72	1	75	7/21/2015	3	65
2020	Breedbase	Breedbase Test Program	MaizeInbredTrial	Testing	CRD			Cornell Biotech	A680			plot	2016_Inbred_plot_12	1	1	282			test	7/26/2015	89	16.8	111.1634788	216	12.7	80	0	80	7/26/2015	3	50
2020	Breedbase	Breedbase Test Program	MaizeInbredTrial	Testing	CRD			Cornell Biotech	BSSSC0_015			plot	2016_Inbred_plot_120	1	1	390			test	7/23/2015	98	15.9	63.70354109	200	7.2	77	0	72	7/18/2015	47	69
2020	Breedbase	Breedbase Test Program	MaizeInbredTrial	Testing	CRD			Cornell Biotech	BSSSC0_026			plot	2016_Inbred_plot_121	1	1	391			test	7/22/2015	101	16.7	70.10840233	202	8	76	0	76	7/22/2015	26	70
2020	Breedbase	Breedbase Test Program	MaizeInbredTrial	Testing	CRD			Cornell Biotech	BSSSC0_033			plot	2016_Inbred_plot_122	1	1	392			test	7/26/2015	130	15.6	105.6633778	244	11.9	80	0	80	7/26/2015	25	65
2020	Breedbase	Breedbase Test Program	MaizeInbredTrial	Testing	CRD			Cornell Biotech	BSSSC0_044			plot	2016_Inbred_plot_123	1	1	393			test	7/26/2015	110	16.1	160.6454505	247	18.2	80	2	80	7/26/2015	0	54
2020	Breedbase	Breedbase Test Program	MaizeInbredTrial	Testing	CRD			Cornell Biotech	BSSSC0_054			plot	2016_Inbred_plot_124	1	1	394			test	7/25/2015	143	16.8	131.2954473	240	15	79	3	79	7/25/2015	10	66
2020	Breedbase	Breedbase Test Program	MaizeInbredTrial	Testing	CRD			Cornell Biotech	BSSSC0_057			plot	2016_Inbred_plot_125	1	1	395			test	7/26/2015	114	16.7	154.2384851	218	17.6	80	1	80	7/26/2015	0	57
2020	Breedbase	Breedbase Test Program	MaizeInbredTrial	Testing	CRD			Cornell Biotech	BSSSC0_060			plot	2016_Inbred_plot_126	1	1	396			test	7/29/2015	126	18.1	160.2625054	231	18.6	83	0	83	7/29/2015	0	53
2020	Breedbase	Breedbase Test Program	MaizeInbredTrial	Testing	CRD			Cornell Biotech	C103			plot	2016_Inbred_plot_127	1	1	397			test	7/27/2015	120	15.3	122.0784649	237	13.7	81	2	81	7/27/2015	1	68
2020	Breedbase	Breedbase Test Program	MaizeInbredTrial	Testing	CRD			Cornell Biotech	CG102			plot	2016_Inbred_plot_128	1	1	398			test	7/27/2015	130	16.5	160.7580195	266	18.3	81	0	81	7/27/2015	3	62
2020	Breedbase	Breedbase Test Program	MaizeInbredTrial	Testing	CRD			Cornell Biotech	CG104			plot	2016_Inbred_plot_129	1	1	399			test	7/26/2015	113	17.1	136.0549073	233	15.6	80		80	7/26/2015	1	59
2020	Breedbase	Breedbase Test Program	MaizeInbredTrial	Testing	CRD			Cornell Biotech	AH83			plot	2016_Inbred_plot_13	1	1	283			test	8/1/2015	120	21.2	89.53339544	235	10.8	86	0	86	8/1/2015	4	40
2020	Breedbase	Breedbase Test Program	MaizeInbredTrial	Testing	CRD			Cornell Biotech	CG105			plot	2016_Inbred_plot_130	1	1	400			test	7/23/2015	117	16	147.5811326	237	16.7	77	0	78	7/24/2015	24	68
2020	Breedbase	Breedbase Test Program	MaizeInbredTrial	Testing	CRD			Cornell Biotech	CG106			plot	2016_Inbred_plot_131	1	1	401			test	7/22/2015	110	16	136.9765004	223	15.5	76	5	76	7/22/2015	10	63
2020	Breedbase	Breedbase Test Program	MaizeInbredTrial	Testing	CRD			Cornell Biotech	CG108			plot	2016_Inbred_plot_132	1	1	402			test	7/26/2015	116	16.7	166.5074555	242	19	80	3	80	7/26/2015	10	64
2020	Breedbase	Breedbase Test Program	MaizeInbredTrial	Testing	CRD			Cornell Biotech	CG110			plot	2016_Inbred_plot_133	1	1	403			test	7/18/2015	119	15.8	162.991515	231	18.4	72	2	72	7/18/2015	6	62
2020	Breedbase	Breedbase Test Program	MaizeInbredTrial	Testing	CRD			Cornell Biotech	CG111			plot	2016_Inbred_plot_134	1	1	404			test	7/29/2015	121	17.1	93.31971207	252	10.7	83	0	83	7/29/2015	16	65
2020	Breedbase	Breedbase Test Program	MaizeInbredTrial	Testing	CRD			Cornell Biotech	CG118			plot	2016_Inbred_plot_135	1	1	405			test	7/20/2015	106	15.3	102.4746238	198	11.5	74	1	74	7/20/2015	18	65
2020	Breedbase	Breedbase Test Program	MaizeInbredTrial	Testing	CRD			Cornell Biotech	554353-1-1-B			plot	2016_Inbred_plot_136	1	1	406			test	7/28/2015	133	15.9	97.32485444	258	11	82	12	82	7/28/2015	19	70
2020	Breedbase	Breedbase Test Program	MaizeInbredTrial	Testing	CRD			Cornell Biotech	554360-1-1-B			plot	2016_Inbred_plot_137	1	1	407			test	7/22/2015	111	16.3	103.0258963	213	11.7	76	0	76	7/22/2015	29	64
2020	Breedbase	Breedbase Test Program	MaizeInbredTrial	Testing	CRD			Cornell Biotech	554363-1-1-B			plot	2016_Inbred_plot_138	1	1	408			test	7/27/2015	109	15.7	58.53378285	249	6.6	81	5	82	7/28/2015	19	65
2020	Breedbase	Breedbase Test Program	MaizeInbredTrial	Testing	CRD			Cornell Biotech	554371-1-1-B			plot	2016_Inbred_plot_139	1	1	409			test	7/26/2015	125	17.3	120.935942	260	13.9	80	0	80	7/26/2015	13	62
2020	Breedbase	Breedbase Test Program	MaizeInbredTrial	Testing	CRD			Cornell Biotech	Ames19311			plot	2016_Inbred_plot_14	1	1	284			test	8/1/2015	125	17.1	158.7307252	238	18.2	86	0	86	8/1/2015	1	57
2020	Breedbase	Breedbase Test Program	MaizeInbredTrial	Testing	CRD			Cornell Biotech	554372-1-1-B			plot	2016_Inbred_plot_140	1	1	410			test	7/30/2015	124	16.8	143.5496891	248	16.4	84	0	84	7/30/2015	14	68
2020	Breedbase	Breedbase Test Program	MaizeInbredTrial	Testing	CRD			Cornell Biotech	6F629			plot	2016_Inbred_plot_141	1	1	411			test	7/26/2015	102	16.4	115.2159632	218	13.1	80	0	80	7/26/2015	7	64
2020	Breedbase	Breedbase Test Program	MaizeInbredTrial	Testing	CRD			Cornell Biotech	8M129			plot	2016_Inbred_plot_142	1	1	412			test	7/21/2015	132	15.7	164.9588426	245	18.6	75	4	76	7/22/2015	1	70
2020	Breedbase	Breedbase Test Program	MaizeInbredTrial	Testing	CRD			Cornell Biotech	907			plot	2016_Inbred_plot_143	1	1	413			test	7/22/2015	74	17.1	115.9955299	201	13.3	76	0	76	7/22/2015	2	64
2020	Breedbase	Breedbase Test Program	MaizeInbredTrial	Testing	CRD			Cornell Biotech	A632			plot	2016_Inbred_plot_144	1	1	414			test	7/27/2015		16.9	117.1496253		13.4	81	0	81	7/27/2015	8	69
2020	Breedbase	Breedbase Test Program	MaizeInbredTrial	Testing	CRD			Cornell Biotech	A634			plot	2016_Inbred_plot_145	1	1	415			test	7/26/2015	104	16.6	171.9717869	230	19.6	80	0	80	7/26/2015	2	67
2020	Breedbase	Breedbase Test Program	MaizeInbredTrial	Testing	CRD			Cornell Biotech	A635			plot	2016_Inbred_plot_146	1	1	416			test	7/22/2015	111	15.6	153.6114652	232	17.3	76	0	74	7/20/2015	0	63
2020	Breedbase	Breedbase Test Program	MaizeInbredTrial	Testing	CRD			Cornell Biotech	A680			plot	2016_Inbred_plot_147	1	1	417			test	7/23/2015	129	15.5	124.4571428	252	14	77	11	77	7/23/2015	14	67
2020	Breedbase	Breedbase Test Program	MaizeInbredTrial	Testing	CRD			Cornell Biotech	AH83			plot	2016_Inbred_plot_148	1	1	418			test	7/21/2015	91	15.5	159.1273469	215	17.9	75	1	75	7/21/2015	5	69
2020	Breedbase	Breedbase Test Program	MaizeInbredTrial	Testing	CRD			Cornell Biotech	Ames19311			plot	2016_Inbred_plot_149	1	1	419			test	7/23/2015	110	17.2	128.0509348	222	14.7	77	6	78	7/24/2015	7	60
2020	Breedbase	Breedbase Test Program	MaizeInbredTrial	Testing	CRD			Cornell Biotech	Ames22751			plot	2016_Inbred_plot_15	1	1	285			test	7/19/2015	84	15.9	167.2217954	191	18.9	73	0	73	7/19/2015	5	72
2020	Breedbase	Breedbase Test Program	MaizeInbredTrial	Testing	CRD			Cornell Biotech	Ames22751			plot	2016_Inbred_plot_150	1	1	420			test	7/22/2015	112	16.1	168.5894563	226	19.1	76	0	75	7/21/2015	1	63
2020	Breedbase	Breedbase Test Program	MaizeInbredTrial	Testing	CRD			Cornell Biotech	Ames22759			plot	2016_Inbred_plot_151	1	1	421			test	7/23/2015	93	17.3	151.3874382	234	17.4	77	0	77	7/23/2015	1	67
2020	Breedbase	Breedbase Test Program	MaizeInbredTrial	Testing	CRD			Cornell Biotech	Ames22761			plot	2016_Inbred_plot_152	1	1	422			test	7/26/2015	111	17.9	171.8823629	220	19.9	80	0	80	7/26/2015	1	63
2020	Breedbase	Breedbase Test Program	MaizeInbredTrial	Testing	CRD			Cornell Biotech	Ames23496			plot	2016_Inbred_plot_153	1	1	423			test	7/21/2015	104	15.6	139.4046245	217	15.7	75	0	76	7/22/2015	6	72
2020	Breedbase	Breedbase Test Program	MaizeInbredTrial	Testing	CRD			Cornell Biotech	Ames23923			plot	2016_Inbred_plot_154	1	1	424			test	7/26/2015	101	21.4	126.5170505	237	15.3	80	1	80	7/26/2015	17	67
2020	Breedbase	Breedbase Test Program	MaizeInbredTrial	Testing	CRD			Cornell Biotech	Ames27138			plot	2016_Inbred_plot_155	1	1	425			test	7/26/2015	100	18.3	153.854488	220	17.9	80	0	80	7/26/2015	0	71
2020	Breedbase	Breedbase Test Program	MaizeInbredTrial	Testing	CRD			Cornell Biotech	Ames28939			plot	2016_Inbred_plot_156	1	1	426			test	7/18/2015	85	16.7	130.5768993	180	14.9	72	0	72	7/18/2015	5	60
2020	Breedbase	Breedbase Test Program	MaizeInbredTrial	Testing	CRD			Cornell Biotech	Ames30793			plot	2016_Inbred_plot_157	1	1	427			test	7/27/2015	109	17.1	102.9133273	226	11.8	81	0	81	7/27/2015	8	65
2020	Breedbase	Breedbase Test Program	MaizeInbredTrial	Testing	CRD			Cornell Biotech	Ames30797			plot	2016_Inbred_plot_158	1	1	428			test	7/17/2015	98	15.9	144.2177388	199	16.3	71	0	72	7/18/2015	1	71
2020	Breedbase	Breedbase Test Program	MaizeInbredTrial	Testing	CRD			Cornell Biotech	Ames8399			plot	2016_Inbred_plot_159	1	1	429			test	7/19/2015	92	16.5	157.244183	199	17.9	73	0	73	7/19/2015	2	63
2020	Breedbase	Breedbase Test Program	MaizeInbredTrial	Testing	CRD			Cornell Biotech	Ames22759			plot	2016_Inbred_plot_16	1	1	286			test	7/25/2015	91	21.3	145.7211138	198	17.6	79	0	79	7/25/2015	1	59
2020	Breedbase	Breedbase Test Program	MaizeInbredTrial	Testing	CRD			Cornell Biotech	ARGENTINE_FLINTY_COMPOSITE-C(1)-37-B-B-B2-1-B25			plot	2016_Inbred_plot_160	1	1	430			test	7/19/2015	89	15.9	112.3659683	203	12.7	73	0	73	7/19/2015	2	61
2020	Breedbase	Breedbase Test Program	MaizeInbredTrial	Testing	CRD			Cornell Biotech	ArgentineFlintyComposite-C(1)-37-B-B-B2-1-B25-B2-B?-1-B			plot	2016_Inbred_plot_161	1	1	431			test	7/22/2015	117	16.1	162.4107851	245	18.4	76	3	76	7/22/2015	0	66
2020	Breedbase	Breedbase Test Program	MaizeInbredTrial	Testing	CRD			Cornell Biotech	AS5707			plot	2016_Inbred_plot_162	1	1	432			test	7/28/2015	108	17.6	142.1694036	254	16.4	82	0	82	7/28/2015	0	56
2020	Breedbase	Breedbase Test Program	MaizeInbredTrial	Testing	CRD			Cornell Biotech	AS6103			plot	2016_Inbred_plot_163	1	1	433			test	7/26/2015	93	16.9	123.2693819	220	14.1	80	0	80	7/26/2015	0	62
2020	Breedbase	Breedbase Test Program	MaizeInbredTrial	Testing	CRD			Cornell Biotech	B103			plot	2016_Inbred_plot_164	1	1	434			test	7/25/2015	105	16.1	98.85873875	228	11.2	79	4	78	7/24/2015	3	65
2020	Breedbase	Breedbase Test Program	MaizeInbredTrial	Testing	CRD			Cornell Biotech	B110			plot	2016_Inbred_plot_165	1	1	435			test	7/31/2015	94	18.1	136.9985933	207	15.9	85	0	85	7/31/2015	2	65
2020	Breedbase	Breedbase Test Program	MaizeInbredTrial	Testing	CRD			Cornell Biotech	B2			plot	2016_Inbred_plot_166	1	1	436			test	7/28/2015	110	16.5	92.2382079	238	10.5	82	8	82	7/28/2015	13	66
2020	Breedbase	Breedbase Test Program	MaizeInbredTrial	Testing	CRD			Cornell Biotech	B37			plot	2016_Inbred_plot_167	1	1	437			test	8/6/2015	131	23.1	75.23923484	228	9.3	91	1	91	8/6/2015	17	57
2020	Breedbase	Breedbase Test Program	MaizeInbredTrial	Testing	CRD			Cornell Biotech	B73			plot	2016_Inbred_plot_168	1	1	438			test	7/31/2015	103	17.5	135.3984301	242	15.6	85	0	85	7/31/2015	0	60
2020	Breedbase	Breedbase Test Program	MaizeInbredTrial	Testing	CRD			Cornell Biotech	B73_NC230-032-1-1-1-1			plot	2016_Inbred_plot_169	1	1	439			test		109	26.8	126.2961207	189	16.4		0			0	55
2020	Breedbase	Breedbase Test Program	MaizeInbredTrial	Testing	CRD			Cornell Biotech	Ames22761			plot	2016_Inbred_plot_17	1	1	287			test	7/27/2015	93	19	167.8751164	220	19.7	81	0	81	7/27/2015	1	64
2020	Breedbase	Breedbase Test Program	MaizeInbredTrial	Testing	CRD			Cornell Biotech	B73_NC230-040-1-1-1-1			plot	2016_Inbred_plot_170	1	1	440			test	7/28/2015	102	16.5	101.0227991	210	11.5	82	8	82	7/28/2015	1	64
2020	Breedbase	Breedbase Test Program	MaizeInbredTrial	Testing	CRD			Cornell Biotech	B73_NC230-041-1-1-1-1			plot	2016_Inbred_plot_171	1	1	441			test	7/25/2015	97	15.9	174.2999666	223	19.7	79	0	78	7/24/2015	1	69
2020	Breedbase	Breedbase Test Program	MaizeInbredTrial	Testing	CRD			Cornell Biotech	B73_NC230-049-1-1-1-1			plot	2016_Inbred_plot_172	1	1	442			test	7/25/2015	76	16.5	96.63050351	188	11	79	8	79	7/25/2015	7	58
2020	Breedbase	Breedbase Test Program	MaizeInbredTrial	Testing	CRD			Cornell Biotech	B73_NC230-059-1-1-1-1			plot	2016_Inbred_plot_173	1	1	443			test	7/28/2015	111	15.3	111.3854606	243	12.5	82	1	82	7/28/2015	6	67
2020	Breedbase	Breedbase Test Program	MaizeInbredTrial	Testing	CRD			Cornell Biotech	B73_NC230-126-1-1-1-1			plot	2016_Inbred_plot_174	1	1	444			test	7/23/2015	94	15.5	148.4595918	220	16.7	77	2	74	7/20/2015	3	63
2020	Breedbase	Breedbase Test Program	MaizeInbredTrial	Testing	CRD			Cornell Biotech	B73_NC230-127-1-1-1-1			plot	2016_Inbred_plot_175	1	1	445			test	7/23/2015	112	16.4	87.95111697	203	10	77	0	77	7/23/2015	33	62
2020	Breedbase	Breedbase Test Program	MaizeInbredTrial	Testing	CRD			Cornell Biotech	B73_NC230-128-1-1-1-1			plot	2016_Inbred_plot_176	1	1	446			test	7/25/2015	122	16.3	80.13125271	248	9.1	79	9	80	7/26/2015	35	65
2020	Breedbase	Breedbase Test Program	MaizeInbredTrial	Testing	CRD			Cornell Biotech	B73_NC230-129-1-1-1-1			plot	2016_Inbred_plot_177	1	1	447			test	7/25/2015	114	16.9	113.6526216	209	13	79	0	78	7/24/2015	7	65
2020	Breedbase	Breedbase Test Program	MaizeInbredTrial	Testing	CRD			Cornell Biotech	B73_NC230-147-1-1-1-1			plot	2016_Inbred_plot_178	1	1	448			test	7/28/2015	114	18.3	161.5901885	244	18.8	82	0	83	7/29/2015	2	69
2020	Breedbase	Breedbase Test Program	MaizeInbredTrial	Testing	CRD			Cornell Biotech	B73_PHG39-1			plot	2016_Inbred_plot_179	1	1	449			test	7/29/2015	130	17.3	187.9292336	282	21.6	83	0	84	7/30/2015	0	68
2020	Breedbase	Breedbase Test Program	MaizeInbredTrial	Testing	CRD			Cornell Biotech	Ames23496			plot	2016_Inbred_plot_18	1	1	288			test	7/26/2015	110	17.8	169.4973727	210	19.6	80	0	80	7/26/2015	0	63
2020	Breedbase	Breedbase Test Program	MaizeInbredTrial	Testing	CRD			Cornell Biotech	B73_PHG39-12			plot	2016_Inbred_plot_180	1	1	450			test	7/30/2015	125	19.4	175.5256012	244	20.7	84	0	84	7/30/2015	0	56
2020	Breedbase	Breedbase Test Program	MaizeInbredTrial	Testing	CRD			Cornell Biotech	B73_PHG39-15			plot	2016_Inbred_plot_181	1	1	451			test	7/26/2015	92	17.5	135.3984301	236	15.6	80	0	80	7/26/2015	7	63
2020	Breedbase	Breedbase Test Program	MaizeInbredTrial	Testing	CRD			Cornell Biotech	B73xPHG39-10			plot	2016_Inbred_plot_182	1	1	452			test	7/27/2015	123	15.2	140.9574456	246	15.8	81	0	81	7/27/2015	1	67
2020	Breedbase	Breedbase Test Program	MaizeInbredTrial	Testing	CRD			Cornell Biotech	B73xPHG39-11			plot	2016_Inbred_plot_183	1	1	453			test	7/30/2015	103	19.3	156.2163332	225	18.4	84	0	85	7/31/2015	0	65
2020	Breedbase	Breedbase Test Program	MaizeInbredTrial	Testing	CRD			Cornell Biotech	B73xPHG39-13			plot	2016_Inbred_plot_184	1	1	454			test	7/30/2015	93	16.1	112.0987484	225	12.7	84	0	84	7/30/2015	0	48
2020	Breedbase	Breedbase Test Program	MaizeInbredTrial	Testing	CRD			Cornell Biotech	B73xPHG39-14			plot	2016_Inbred_plot_185	1	1	455			test	7/31/2015	127	19.8	162.8421243	248	19.3	85	0	85	7/31/2015	0	53
2020	Breedbase	Breedbase Test Program	MaizeInbredTrial	Testing	CRD			Cornell Biotech	B73xPHG39-15			plot	2016_Inbred_plot_186	1	1	456			test	7/23/2015	94	15.8	144.3892225	215	16.3	77	0	77	7/23/2015	3	62
2020	Breedbase	Breedbase Test Program	MaizeInbredTrial	Testing	CRD			Cornell Biotech	B73xPHG39-16			plot	2016_Inbred_plot_187	1	1	457			test	7/27/2015	102	15.9	183.1476806	233	20.7	81	0	81	7/27/2015	1	65
2020	Breedbase	Breedbase Test Program	MaizeInbredTrial	Testing	CRD			Cornell Biotech	B73xPHG39-17			plot	2016_Inbred_plot_188	1	1	458			test	7/26/2015	76	15.6	158.9390305	219	17.9	80	0	80	7/26/2015	3	60
2020	Breedbase	Breedbase Test Program	MaizeInbredTrial	Testing	CRD			Cornell Biotech	B73xPHG39-18			plot	2016_Inbred_plot_189	1	1	459			test	7/31/2015	104	17.2	72.30086797	211	8.3	85	1	85	7/31/2015	26	60
2020	Breedbase	Breedbase Test Program	MaizeInbredTrial	Testing	CRD			Cornell Biotech	Ames23923			plot	2016_Inbred_plot_19	1	1	289			test	7/24/2015	101	15.3	127.424967	218	14.3	78	2	76	7/22/2015	6	64
2020	Breedbase	Breedbase Test Program	MaizeInbredTrial	Testing	CRD			Cornell Biotech	B73xPHG39-19			plot	2016_Inbred_plot_190	1	1	460			test	7/18/2015	90	15.4	143.2950938	200	16.1	72	0	72	7/18/2015	0	68
2020	Breedbase	Breedbase Test Program	MaizeInbredTrial	Testing	CRD			Cornell Biotech	B73xPHG39-2			plot	2016_Inbred_plot_191	1	1	461			test	8/1/2015	103	19.2	147.9093713	213	17.4	86	0	86	8/1/2015	1	57
2020	Breedbase	Breedbase Test Program	MaizeInbredTrial	Testing	CRD			Cornell Biotech	B73xPHG39-20			plot	2016_Inbred_plot_192	1	1	462			test	7/27/2015	94	18	101.7960536	209	11.8	81	0	81	7/27/2015	9	63
2020	Breedbase	Breedbase Test Program	MaizeInbredTrial	Testing	CRD			Cornell Biotech	B73xPHG39-21			plot	2016_Inbred_plot_193	1	1	463			test	7/31/2015	73	16	137.8602197	234	15.6	85	0	85	7/31/2015	2	55
2020	Breedbase	Breedbase Test Program	MaizeInbredTrial	Testing	CRD			Cornell Biotech	B73xPHG39-22			plot	2016_Inbred_plot_194	1	1	464			test	7/29/2015	92	17.5	148.4175099	230	17.1	83	0	83	7/29/2015	0	59
2020	Breedbase	Breedbase Test Program	MaizeInbredTrial	Testing	CRD			Cornell Biotech	B73xPHG39-23			plot	2016_Inbred_plot_195	1	1	465			test	7/21/2015	61	15.4	51.62183502	159	5.8	75	0	76	7/22/2015	0	31
2020	Breedbase	Breedbase Test Program	MaizeInbredTrial	Testing	CRD			Cornell Biotech	B73xPHG39-24			plot	2016_Inbred_plot_196	1	1	466			test	7/29/2015	102	17.3	156.6076946	234	18	83	0	83	7/29/2015	1	55
2020	Breedbase	Breedbase Test Program	MaizeInbredTrial	Testing	CRD			Cornell Biotech	B73xPHG39-25			plot	2016_Inbred_plot_197	1	1	467			test	8/1/2015	78	18.4	113.3180707	181	13.2	86	0	86	8/1/2015	0	35
2020	Breedbase	Breedbase Test Program	MaizeInbredTrial	Testing	CRD			Cornell Biotech	B73xPHG39-3			plot	2016_Inbred_plot_198	1	1	468			test	7/28/2015	63	16	117.5346745	205	13.3	82	3	82	7/28/2015	5	52
2020	Breedbase	Breedbase Test Program	MaizeInbredTrial	Testing	CRD			Cornell Biotech	B73xPHG39-4			plot	2016_Inbred_plot_199	1	1	469			test	7/18/2015	54	14.9	114.5973597	181	12.8	72	0	74	7/20/2015	0	63
2020	Breedbase	Breedbase Test Program	MaizeInbredTrial	Testing	CRD			Cornell Biotech	554360-1-1-B			plot	2016_Inbred_plot_2	1	1	272			test	7/26/2015	92	16.2	66.12114476	213	7.5	80	0	80	7/26/2015	10	59
2020	Breedbase	Breedbase Test Program	MaizeInbredTrial	Testing	CRD			Cornell Biotech	Ames27138			plot	2016_Inbred_plot_20	1	1	290			test	7/23/2015	103	15.2	144.5259886	218	16.2	77	0	78	7/24/2015	0	36
2020	Breedbase	Breedbase Test Program	MaizeInbredTrial	Testing	CRD			Cornell Biotech	B73xPHG39-5			plot	2016_Inbred_plot_200	1	1	470			test	7/16/2015	79	15	125.1935756	172	14	70	1	72	7/18/2015	1	65
2020	Breedbase	Breedbase Test Program	MaizeInbredTrial	Testing	CRD			Cornell Biotech	B73xPHG39-6			plot	2016_Inbred_plot_201	1	1	471			test	7/26/2015	86	17.9	114.0124216	222	13.2	80	7	80	7/26/2015	9	70
2020	Breedbase	Breedbase Test Program	MaizeInbredTrial	Testing	CRD			Cornell Biotech	B73xPHG39-7			plot	2016_Inbred_plot_202	1	1	472			test	7/28/2015	129	16.4	173.2637004	263	19.7	82	0	83	7/29/2015	0	68
2020	Breedbase	Breedbase Test Program	MaizeInbredTrial	Testing	CRD			Cornell Biotech	B73xPHG39-8			plot	2016_Inbred_plot_203	1	1	473			test	7/25/2015	71	16.2	108.4386774	176	12.3	79	1	79	7/25/2015	7	70
2020	Breedbase	Breedbase Test Program	MaizeInbredTrial	Testing	CRD			Cornell Biotech	B73xPHG39-9			plot	2016_Inbred_plot_204	1	1	474			test	7/29/2015	87	17.8	137.5004197	244	15.9	83	0	84	7/30/2015	5	68
2020	Breedbase	Breedbase Test Program	MaizeInbredTrial	Testing	CRD			Cornell Biotech	B76			plot	2016_Inbred_plot_205	1	1	475			test	7/26/2015	82	15.4	43.61155027	214	4.9	80	0	80	7/26/2015	34	64
2020	Breedbase	Breedbase Test Program	MaizeInbredTrial	Testing	CRD			Cornell Biotech	B79			plot	2016_Inbred_plot_206	1	1	476			test	7/30/2015	113	19.1	132.7725211	229	15.6	84	0	84	7/30/2015	1	66
2020	Breedbase	Breedbase Test Program	MaizeInbredTrial	Testing	CRD			Cornell Biotech	B84			plot	2016_Inbred_plot_207	1	1	477			test	7/22/2015	87	15.7	136.5788266	190	15.4	76	0	76	7/22/2015	0	68
2020	Breedbase	Breedbase Test Program	MaizeInbredTrial	Testing	CRD			Cornell Biotech	B97			plot	2016_Inbred_plot_208	1	1	478			test	7/26/2015	110	17.3	120.935942	237	13.9	80	0	77	7/23/2015	21	67
2020	Breedbase	Breedbase Test Program	MaizeInbredTrial	Testing	CRD			Cornell Biotech	BGEM-0001-N			plot	2016_Inbred_plot_209	1	1	479			test	7/22/2015	83	15.6	109.215088	196	12.3	76	1	76	7/22/2015	3	60
2020	Breedbase	Breedbase Test Program	MaizeInbredTrial	Testing	CRD			Cornell Biotech	Ames28939			plot	2016_Inbred_plot_21	1	1	291			test	7/27/2015	108	16.2	123.4261369	228	14	81	1	81	7/27/2015	4	64
2020	Breedbase	Breedbase Test Program	MaizeInbredTrial	Testing	CRD			Cornell Biotech	BGEM-0005-N			plot	2016_Inbred_plot_210	1	1	480			test	7/25/2015	90	16.3	53.71435621	213	6.1	79	3	79	7/25/2015	7	67
2020	Breedbase	Breedbase Test Program	MaizeInbredTrial	Testing	CRD			Cornell Biotech	BGEM-0039-N			plot	2016_Inbred_plot_211	1	1	481			test	8/2/2015	98	17.7	134.2043569	184	15.5	71	0	71	8/2/2015	9	63
2020	Breedbase	Breedbase Test Program	MaizeInbredTrial	Testing	CRD			Cornell Biotech	BGEM-0040-N			plot	2016_Inbred_plot_212	1	1	482			test	8/8/2015	119	18.7	59.87198644	218	7	77	0	80	8/11/2015	11	61
2020	Breedbase	Breedbase Test Program	MaizeInbredTrial	Testing	CRD			Cornell Biotech	BGEM-0046-N			plot	2016_Inbred_plot_213	1	1	483			test	8/4/2015	119	16.6	121.0821765	241	13.8	73	0	74	8/5/2015	5	68
2020	Breedbase	Breedbase Test Program	MaizeInbredTrial	Testing	CRD			Cornell Biotech	BGEM-0063-N			plot	2016_Inbred_plot_214	1	1	484			test	8/8/2015	93	19	100.5546383	207	11.8	77	0	77	8/8/2015	3	68
2020	Breedbase	Breedbase Test Program	MaizeInbredTrial	Testing	CRD			Cornell Biotech	BGEM-0066-N			plot	2016_Inbred_plot_215	1	1	485			test	8/12/2015	117	20.2	177.9810785	222	21.2	81	0	81	8/12/2015	0	64
2020	Breedbase	Breedbase Test Program	MaizeInbredTrial	Testing	CRD			Cornell Biotech	BGEM-0089-N			plot	2016_Inbred_plot_216	1	1	486			test	8/2/2015	103	15.9	112.3659683	210	12.7	71	0	69	7/31/2015	6	67
2020	Breedbase	Breedbase Test Program	MaizeInbredTrial	Testing	CRD			Cornell Biotech	BGEM-0102-N			plot	2016_Inbred_plot_217	1	1	487			test	7/31/2015	92	15.6	87.90482691	221	9.9	69	0	68	7/30/2015	47	73
2020	Breedbase	Breedbase Test Program	MaizeInbredTrial	Testing	CRD			Cornell Biotech	BGEM-0107-N			plot	2016_Inbred_plot_218	1	1	488			test	7/27/2015	115	14.7	78.07344906	226	8.7	65	0	64	7/26/2015	39	68
2020	Breedbase	Breedbase Test Program	MaizeInbredTrial	Testing	CRD			Cornell Biotech	BGEM-0121-N			plot	2016_Inbred_plot_219	1	1	489			test	8/1/2015	118	16.4	60.68627071	231	6.9	70	0	69	7/31/2015	14	66
2020	Breedbase	Breedbase Test Program	MaizeInbredTrial	Testing	CRD			Cornell Biotech	Ames30793			plot	2016_Inbred_plot_22	1	1	292			test	7/28/2015	107	16	142.2788165	237	16.1	82	0	82	7/28/2015	3	59
2020	Breedbase	Breedbase Test Program	MaizeInbredTrial	Testing	CRD			Cornell Biotech	BGEM-0124-N			plot	2016_Inbred_plot_220	1	1	490			test	8/6/2015	135	18.4	54.94209489	251	6.4	75	2	77	8/8/2015	52	70
2020	Breedbase	Breedbase Test Program	MaizeInbredTrial	Testing	CRD			Cornell Biotech	BGEM-0125-N			plot	2016_Inbred_plot_221	1	1	491			test	7/31/2015	111	18.2	104.9900678	235	12.2	69	0	68	7/30/2015	37	65
2020	Breedbase	Breedbase Test Program	MaizeInbredTrial	Testing	CRD			Cornell Biotech	BGEM-0129-N			plot	2016_Inbred_plot_222	1	1	492			test	7/30/2015	133	16.4	118.7340079	245	13.5	68	2	69	7/31/2015	55	65
2020	Breedbase	Breedbase Test Program	MaizeInbredTrial	Testing	CRD			Cornell Biotech	BGEM-0130-N			plot	2016_Inbred_plot_223	1	1	493			test	8/12/2015	110	23.5	106.2356913	223	13.2	81	0	81	8/12/2015	17	61
2020	Breedbase	Breedbase Test Program	MaizeInbredTrial	Testing	CRD			Cornell Biotech	BGEM-0140-N			plot	2016_Inbred_plot_224	1	1	494			test	7/26/2015	98	15.2	121.3304595	211	13.6	64	0	64	7/26/2015	19	68
2020	Breedbase	Breedbase Test Program	MaizeInbredTrial	Testing	CRD			Cornell Biotech	BGEM-0143-N			plot	2016_Inbred_plot_225	1	1	495			test	8/2/2015	128	15.9	138.024339	248	15.6	71	0	70	8/1/2015	0	70
2020	Breedbase	Breedbase Test Program	MaizeInbredTrial	Testing	CRD			Cornell Biotech	BGEM-0151-N			plot	2016_Inbred_plot_226	1	1	496			test	8/2/2015	111	15	126.9820552	211	14.2	71	0	70	8/1/2015	19	66
2020	Breedbase	Breedbase Test Program	MaizeInbredTrial	Testing	CRD			Cornell Biotech	BGEM-0157-N			plot	2016_Inbred_plot_227	1	1	497			test	8/12/2015	149	23.7	165.3586204	261	20.6	81	0	81	8/12/2015	13	68
2020	Breedbase	Breedbase Test Program	MaizeInbredTrial	Testing	CRD			Cornell Biotech	BGEM-0182-N			plot	2016_Inbred_plot_228	1	1	498			test	8/6/2015	114	20.2	93.18820621	240	11.1	75	0	75	8/6/2015	15	59
2020	Breedbase	Breedbase Test Program	MaizeInbredTrial	Testing	CRD			Cornell Biotech	BGEM-0184-N			plot	2016_Inbred_plot_229	1	1	499			test	8/4/2015	102	17.9	83.78185529	209	9.7	73	1	74	8/5/2015	13	51
2020	Breedbase	Breedbase Test Program	MaizeInbredTrial	Testing	CRD			Cornell Biotech	Ames30797			plot	2016_Inbred_plot_23	1	1	293			test	7/25/2015	96	16	160.836923	230	18.2	79	0	79	7/25/2015	3	65
2020	Breedbase	Breedbase Test Program	MaizeInbredTrial	Testing	CRD			Cornell Biotech	BGEM-0193-N			plot	2016_Inbred_plot_230	1	1	500			test	8/4/2015	111	21.9	165.1513671	223	20.1	73	0	73	8/4/2015	0	52
2020	Breedbase	Breedbase Test Program	MaizeInbredTrial	Testing	CRD			Cornell Biotech	BGEM-0202-N			plot	2016_Inbred_plot_231	1	1	501			test	7/30/2015	120	15.2	120.4383238	233	13.5	68	0	68	7/30/2015	9	56
2020	Breedbase	Breedbase Test Program	MaizeInbredTrial	Testing	CRD			Cornell Biotech	BGEM-0203-N			plot	2016_Inbred_plot_232	1	1	502			test	8/6/2015	146	18.6	144.7258775	261	16.9	75	0	76	8/7/2015	5	53
2020	Breedbase	Breedbase Test Program	MaizeInbredTrial	Testing	CRD			Cornell Biotech	BGEM-0204-N			plot	2016_Inbred_plot_233	1	1	503			test	8/4/2015	94	18.2	82.61513533	213	9.6	73	0	72	8/3/2015	15	66
2020	Breedbase	Breedbase Test Program	MaizeInbredTrial	Testing	CRD			Cornell Biotech	BGEM-0205-N			plot	2016_Inbred_plot_234	1	1	504			test	8/3/2015	102	16.9	111.9041197	207	12.8	72	0	71	8/2/2015	6	56
2020	Breedbase	Breedbase Test Program	MaizeInbredTrial	Testing	CRD			Cornell Biotech	BGEM-0206-N			plot	2016_Inbred_plot_235	1	1	505			test	8/4/2015	105	17.1	138.6713478	220	15.9	73	0	72	8/3/2015	2	66
2020	Breedbase	Breedbase Test Program	MaizeInbredTrial	Testing	CRD			Cornell Biotech	BGEM-0207-N			plot	2016_Inbred_plot_236	1	1	506			test	8/12/2015	102	22.3	186.3764124	212	22.8	81	0	81	8/12/2015	0	63
2020	Breedbase	Breedbase Test Program	MaizeInbredTrial	Testing	CRD			Cornell Biotech	BGEM-0209-N			plot	2016_Inbred_plot_237	1	1	507			test	8/5/2015	100	17.2	143.7306412	203	16.5	74	0	72	8/3/2015	1	64
2020	Breedbase	Breedbase Test Program	MaizeInbredTrial	Testing	CRD			Cornell Biotech	BGEM-0210-N			plot	2016_Inbred_plot_238	1	1	508			test	8/4/2015	122	17.1	113.3790894	224	13	73	0	73	8/4/2015	15	56
2020	Breedbase	Breedbase Test Program	MaizeInbredTrial	Testing	CRD			Cornell Biotech	BGEM-0211-N			plot	2016_Inbred_plot_239	1	1	509			test	8/9/2015	137	19.5	105.0153169	241	12.4	78	0	81	8/12/2015	11	66
2020	Breedbase	Breedbase Test Program	MaizeInbredTrial	Testing	CRD			Cornell Biotech	Ames8399			plot	2016_Inbred_plot_24	1	1	294			test	7/28/2015	127	18	202.7294287	259	23.5	82	5	82	7/28/2015	0	72
2020	Breedbase	Breedbase Test Program	MaizeInbredTrial	Testing	CRD			Cornell Biotech	BGEM-0215-N			plot	2016_Inbred_plot_240	1	1	510			test	8/9/2015	108	20.4	169.998147	224	20.3	78	0	79	8/10/2015	1	65
2020	Breedbase	Breedbase Test Program	MaizeInbredTrial	Testing	CRD			Cornell Biotech	BGEM-0227-N			plot	2016_Inbred_plot_241	1	1	511			test	8/5/2015	109	22.8	127.5122869	195	15.7	74	0	75	8/6/2015	10	52
2020	Breedbase	Breedbase Test Program	MaizeInbredTrial	Testing	CRD			Cornell Biotech	BGEM-0228-N			plot	2016_Inbred_plot_242	1	1	512			test	8/4/2015	112	17.7	138.5335297	211	16	73	0	71	8/2/2015	0	61
2020	Breedbase	Breedbase Test Program	MaizeInbredTrial	Testing	CRD			Cornell Biotech	BGEM-0235-N			plot	2016_Inbred_plot_243	1	1	513			test	8/6/2015	68	21	126.3297862	197	15.2	75	0	74	8/5/2015	1	66
2020	Breedbase	Breedbase Test Program	MaizeInbredTrial	Testing	CRD			Cornell Biotech	BGEM-0239-N			plot	2016_Inbred_plot_244	1	1	514			test	8/5/2015	90	17.3	133.1165404	215	15.3	74	0	74	8/5/2015	1	50
2020	Breedbase	Breedbase Test Program	MaizeInbredTrial	Testing	CRD			Cornell Biotech	BGEM-0240-N			plot	2016_Inbred_plot_245	1	1	515			test	8/1/2015	86	17.3	60.90299236	214	7	70	0	69	7/31/2015	41	65
2020	Breedbase	Breedbase Test Program	MaizeInbredTrial	Testing	CRD			Cornell Biotech	BGEM-0246-N			plot	2016_Inbred_plot_246	1	1	516			test	8/4/2015	114	16.3	110.9509653	222	12.6	73	1	72	8/3/2015	7	58
2020	Breedbase	Breedbase Test Program	MaizeInbredTrial	Testing	CRD			Cornell Biotech	BGEM-0248-N			plot	2016_Inbred_plot_247	1	1	517			test	7/30/2015	92	16	103.3951648	198	11.7	68	0	68	7/30/2015	17	63
2020	Breedbase	Breedbase Test Program	MaizeInbredTrial	Testing	CRD			Cornell Biotech	BGEM-0253-N			plot	2016_Inbred_plot_248	1	1	518			test	8/2/2015	97	15.4	104.1337017	213	11.7	71	0	68	7/30/2015	4	72
2020	Breedbase	Breedbase Test Program	MaizeInbredTrial	Testing	CRD			Cornell Biotech	BGEM-0256-N			plot	2016_Inbred_plot_249	1	1	519			test	8/2/2015	142	18.3	122.0521637	252	14.2	71	0	72	8/3/2015	16	69
2020	Breedbase	Breedbase Test Program	MaizeInbredTrial	Testing	CRD			Cornell Biotech	ARGENTINE_FLINTY_COMPOSITE-C(1)-37-B-B-B2-1-B25			plot	2016_Inbred_plot_25	1	1	295			test	7/18/2015	100	15.3	91.78161956	218	10.3	72	0	72	7/18/2015	0	29
2020	Breedbase	Breedbase Test Program	MaizeInbredTrial	Testing	CRD			Cornell Biotech	BGEM-0259-N			plot	2016_Inbred_plot_250	1	1	520			test	7/31/2015	113	17.8	55.34608088	240	6.4	69	0	71	8/2/2015	45	67
2020	Breedbase	Breedbase Test Program	MaizeInbredTrial	Testing	CRD			Cornell Biotech	BLANK			plot	2016_Inbred_plot_251	1	1	521			test	8/3/2015	144	15.5	94.23183669	251	10.6	72	1	70	8/1/2015	31	69
2020	Breedbase	Breedbase Test Program	MaizeInbredTrial	Testing	CRD			Cornell Biotech	BSSSC0_001			plot	2016_Inbred_plot_252	1	1	522			test	8/7/2015	108	17.5	88.52974274	222	10.2	76	1	75	8/6/2015	3	67
2020	Breedbase	Breedbase Test Program	MaizeInbredTrial	Testing	CRD			Cornell Biotech	BSSSC0_005			plot	2016_Inbred_plot_253	1	1	523			test	8/5/2015	125	17.1	75.87677523	225	8.7	74	0	72	8/3/2015	41	63
2020	Breedbase	Breedbase Test Program	MaizeInbredTrial	Testing	CRD			Cornell Biotech	BSSSC0_009			plot	2016_Inbred_plot_254	1	1	524			test	8/6/2015	134	17.5	121.5114116	262	14	75	0	74	8/5/2015	15	67
2020	Breedbase	Breedbase Test Program	MaizeInbredTrial	Testing	CRD			Cornell Biotech	BSSSC0_015			plot	2016_Inbred_plot_255	1	1	525			test	8/3/2015	117	15.9	55.74059845	223	6.3	72	0	70	8/1/2015	35	63
2020	Breedbase	Breedbase Test Program	MaizeInbredTrial	Testing	CRD			Cornell Biotech	BSSSC0_026			plot	2016_Inbred_plot_256	1	1	526			test	8/6/2015	105	19.2	160.6601791	204	18.9	75	0	74	8/5/2015	4	62
2020	Breedbase	Breedbase Test Program	MaizeInbredTrial	Testing	CRD			Cornell Biotech	BSSSC0_033			plot	2016_Inbred_plot_257	1	1	527			test	8/2/2015	128	17.2	62.71882523	221	7.2	71	3	72	8/3/2015	56	70
2020	Breedbase	Breedbase Test Program	MaizeInbredTrial	Testing	CRD			Cornell Biotech	BSSSC0_044			plot	2016_Inbred_plot_258	1	1	528			test	7/31/2015	93	16.6	104.411442	188	11.9	69	0	69	7/31/2015	20	65
2020	Breedbase	Breedbase Test Program	MaizeInbredTrial	Testing	CRD			Cornell Biotech	BSSSC0_054			plot	2016_Inbred_plot_259	1	1	529			test	8/4/2015	103	19.1	163.4123337	215	19.2	73	1	74	8/5/2015	2	65
2020	Breedbase	Breedbase Test Program	MaizeInbredTrial	Testing	CRD			Cornell Biotech	ArgentineFlintyComposite-C(1)-37-B-B-B2-1-B25-B2-B?-1-B			plot	2016_Inbred_plot_26	1	1	296			test	7/26/2015	100	15.6	126.0857113	213	14.2	80	7	80	7/26/2015	1	67
2020	Breedbase	Breedbase Test Program	MaizeInbredTrial	Testing	CRD			Cornell Biotech	BSSSC0_057			plot	2016_Inbred_plot_260	1	1	530			test	7/29/2015	91	15.8	68.20840571	184	7.7	67	0	66	7/28/2015	36	68
2020	Breedbase	Breedbase Test Program	MaizeInbredTrial	Testing	CRD			Cornell Biotech	BSSSC0_060			plot	2016_Inbred_plot_261	1	1	531			test	7/30/2015	89	17.1	144.7763757	204	16.6	68	0	69	7/31/2015	3	71
2020	Breedbase	Breedbase Test Program	MaizeInbredTrial	Testing	CRD			Cornell Biotech	C103			plot	2016_Inbred_plot_262	1	1	532			test	8/8/2015	141	19.3	59.43012677	231	7	77	0	78	8/9/2015	33	63
2020	Breedbase	Breedbase Test Program	MaizeInbredTrial	Testing	CRD			Cornell Biotech	CG102			plot	2016_Inbred_plot_263	1	1	533			test	7/31/2015	106	15.8	80.60993403	205	9.1	69	0	70	8/1/2015	27	66
2020	Breedbase	Breedbase Test Program	MaizeInbredTrial	Testing	CRD			Cornell Biotech	CG104			plot	2016_Inbred_plot_264	1	1	534			test	8/4/2015	88	16.2	106.6754469	203	12.1	73	4	72	8/3/2015	5	66
2020	Breedbase	Breedbase Test Program	MaizeInbredTrial	Testing	CRD			Cornell Biotech	CG105			plot	2016_Inbred_plot_265	1	1	535			test	8/1/2015	98	16.4	111.6979186	195	12.7	70	1	70	8/1/2015	27	64
2020	Breedbase	Breedbase Test Program	MaizeInbredTrial	Testing	CRD			Cornell Biotech	CG106			plot	2016_Inbred_plot_266	1	1	536			test	8/5/2015	101	17.2	136.7618828	205	15.7	74	0	72	8/3/2015	8	68
2020	Breedbase	Breedbase Test Program	MaizeInbredTrial	Testing	CRD			Cornell Biotech	CG108			plot	2016_Inbred_plot_267	1	1	537			test	7/29/2015	68	15.4	78.32278417	159	8.8	67	0	67	7/29/2015	3	44
2020	Breedbase	Breedbase Test Program	MaizeInbredTrial	Testing	CRD			Cornell Biotech	CG110			plot	2016_Inbred_plot_268	1	1	538			test	8/4/2015	119	15.6	149.1718275	229	16.8	73	0	74	8/5/2015	2	63
2020	Breedbase	Breedbase Test Program	MaizeInbredTrial	Testing	CRD			Cornell Biotech	CG111			plot	2016_Inbred_plot_269	1	1	539			test	8/1/2015	125	17.7	99.57097447	231	11.5	70	0	69	7/31/2015	33	62
2020	Breedbase	Breedbase Test Program	MaizeInbredTrial	Testing	CRD			Cornell Biotech	AS5707			plot	2016_Inbred_plot_27	1	1	297			test	7/24/2015	107			213		78	4	78	7/24/2015	0	67
2020	Breedbase	Breedbase Test Program	MaizeInbredTrial	Testing	CRD			Cornell Biotech	CG118			plot	2016_Inbred_plot_270	1	1	540			test	7/31/2015	118	16.3	160.2625054	228	18.2	69	0	67	7/29/2015	7	66
2020	Breedbase	Breedbase Test Program	MaizeInbredTrial	Testing	CRD			Cornell Biotech	AS6103			plot	2016_Inbred_plot_28	1	1	298			test	7/26/2015	123	15.6	176.6975814	227	19.9	80	0	80	7/26/2015	3	69
2020	Breedbase	Breedbase Test Program	MaizeInbredTrial	Testing	CRD			Cornell Biotech	B103			plot	2016_Inbred_plot_29	1	1	299			test	7/27/2015	109	15.8	147.9325163	223	16.7	81	0	81	7/27/2015	0	61
2020	Breedbase	Breedbase Test Program	MaizeInbredTrial	Testing	CRD			Cornell Biotech	554363-1-1-B			plot	2016_Inbred_plot_3	1	1	273			test		135			238			1			10	53
2020	Breedbase	Breedbase Test Program	MaizeInbredTrial	Testing	CRD			Cornell Biotech	B110			plot	2016_Inbred_plot_30	1	1	300			test	7/29/2015	103	18	133.7151551	225	15.5	83	0	83	7/29/2015	0	68
2020	Breedbase	Breedbase Test Program	MaizeInbredTrial	Testing	CRD			Cornell Biotech	B2			plot	2016_Inbred_plot_31	1	1	301			test	7/26/2015	120	15.9	147.7568245	232	16.7	80	1	80	7/26/2015	1	67
2020	Breedbase	Breedbase Test Program	MaizeInbredTrial	Testing	CRD			Cornell Biotech	B37			plot	2016_Inbred_plot_32	1	1	302			test	7/28/2015	112	17.1	97.68044627	227	11.2	82	0	82	7/28/2015	1	64
2020	Breedbase	Breedbase Test Program	MaizeInbredTrial	Testing	CRD			Cornell Biotech	B73			plot	2016_Inbred_plot_33	1	1	303			test	7/27/2015		15.1	123.2599135		13.8	81	0	81	7/27/2015	4	68
2020	Breedbase	Breedbase Test Program	MaizeInbredTrial	Testing	CRD			Cornell Biotech	B73_NC230-032-1-1-1-1			plot	2016_Inbred_plot_34	1	1	304			test	7/29/2015	130	16.9	165.2334268	257	18.9	83	0	83	7/29/2015	2	69
2020	Breedbase	Breedbase Test Program	MaizeInbredTrial	Testing	CRD			Cornell Biotech	B73_NC230-040-1-1-1-1			plot	2016_Inbred_plot_35	1	1	305			test	7/30/2015		17.5	111.0961478		12.8	84	3	85	7/31/2015	4	50
2020	Breedbase	Breedbase Test Program	MaizeInbredTrial	Testing	CRD			Cornell Biotech	B73_NC230-041-1-1-1-1			plot	2016_Inbred_plot_36	1	1	306			test	7/29/2015	97	16.6	85.98589345	208	9.8	83	0	83	7/29/2015	24	67
2020	Breedbase	Breedbase Test Program	MaizeInbredTrial	Testing	CRD			Cornell Biotech	B73_NC230-049-1-1-1-1			plot	2016_Inbred_plot_37	1	1	307			test	7/25/2015	112	16.2	89.0431416	223	10.1	79	0	77	7/23/2015	23	65
2020	Breedbase	Breedbase Test Program	MaizeInbredTrial	Testing	CRD			Cornell Biotech	B73_NC230-059-1-1-1-1			plot	2016_Inbred_plot_38	1	1	308			test	7/21/2015	106	14.9	37.60225865	213	4.2	75	0	75	7/21/2015	1	62
2020	Breedbase	Breedbase Test Program	MaizeInbredTrial	Testing	CRD			Cornell Biotech	B73_NC230-126-1-1-1-1			plot	2016_Inbred_plot_39	1	1	309			test	7/24/2015	106	15.8	121.3578128	216	13.7	78	0	75	7/21/2015	10	60
2020	Breedbase	Breedbase Test Program	MaizeInbredTrial	Testing	CRD			Cornell Biotech	554371-1-1-B			plot	2016_Inbred_plot_4	1	1	274			test	7/29/2015	92	18.7	53.02947371	216	6.2	83	0	83	7/29/2015	2	52
2020	Breedbase	Breedbase Test Program	MaizeInbredTrial	Testing	CRD			Cornell Biotech	B73_NC230-127-1-1-1-1			plot	2016_Inbred_plot_40	1	1	310			test	7/18/2015	81	15.9	140.6786532	184	15.9	72	0	72	7/18/2015	1	66
2020	Breedbase	Breedbase Test Program	MaizeInbredTrial	Testing	CRD			Cornell Biotech	B73_NC230-128-1-1-1-1			plot	2016_Inbred_plot_41	1	1	311			test	7/22/2015	96	15.6	122.5340011	198	13.8	76	0	75	7/21/2015	12	60
2020	Breedbase	Breedbase Test Program	MaizeInbredTrial	Testing	CRD			Cornell Biotech	B73_NC230-129-1-1-1-1			plot	2016_Inbred_plot_42	1	1	312			test	7/27/2015	97	16.9	137.2573969	210	15.7	81	0	81	7/27/2015	3	64
2020	Breedbase	Breedbase Test Program	MaizeInbredTrial	Testing	CRD			Cornell Biotech	B73_NC230-147-1-1-1-1			plot	2016_Inbred_plot_43	1	1	313			test	7/27/2015	114	16.5	125.6196546	224	14.3	81	0	81	7/27/2015	1	60
2020	Breedbase	Breedbase Test Program	MaizeInbredTrial	Testing	CRD			Cornell Biotech	B73_PHG39-1			plot	2016_Inbred_plot_44	1	1	314			test	7/24/2015		15.7	127.7100717		14.4	78	0	78	7/24/2015	11	62
2020	Breedbase	Breedbase Test Program	MaizeInbredTrial	Testing	CRD			Cornell Biotech	B73_PHG39-12			plot	2016_Inbred_plot_45	1	1	315			test	7/25/2015	87	15.9	114.1355111	208	12.9	79	1	79	7/25/2015	8	63
2020	Breedbase	Breedbase Test Program	MaizeInbredTrial	Testing	CRD			Cornell Biotech	B73_PHG39-15			plot	2016_Inbred_plot_46	1	1	316			test	7/25/2015	108	15.9	100.8639401	203	11.4	79	2	79	7/25/2015	8	64
2020	Breedbase	Breedbase Test Program	MaizeInbredTrial	Testing	CRD			Cornell Biotech	B73xPHG39-10			plot	2016_Inbred_plot_47	1	1	317			test	7/26/2015	105	16.9	157.3651684	238	18	80	4	80	7/26/2015	0	61
2020	Breedbase	Breedbase Test Program	MaizeInbredTrial	Testing	CRD			Cornell Biotech	B73xPHG39-11			plot	2016_Inbred_plot_48	1	1	318			test	7/31/2015	96	20.2	168.7462112	232	20.1	85	0	85	7/31/2015	1	64
2020	Breedbase	Breedbase Test Program	MaizeInbredTrial	Testing	CRD			Cornell Biotech	B73xPHG39-13			plot	2016_Inbred_plot_49	1	1	319			test	7/25/2015	120	16	58.32547757	238	6.6	79	0	77	7/23/2015	43	63
2020	Breedbase	Breedbase Test Program	MaizeInbredTrial	Testing	CRD			Cornell Biotech	554372-1-1-B			plot	2016_Inbred_plot_5	1	1	275			test	7/20/2015	93	16	121.0695519	199	13.7	74		73	7/19/2015		65
2020	Breedbase	Breedbase Test Program	MaizeInbredTrial	Testing	CRD			Cornell Biotech	B73xPHG39-14			plot	2016_Inbred_plot_50	1	1	320			test	7/24/2015	110	15.8	111.6137548	213	12.6	78	0	78	7/24/2015	1	66
2020	Breedbase	Breedbase Test Program	MaizeInbredTrial	Testing	CRD			Cornell Biotech	B73xPHG39-15			plot	2016_Inbred_plot_51	1	1	321			test	7/25/2015	82	15.9	110.5964255	214	12.5	79	0	79	7/25/2015	2	66
2020	Breedbase	Breedbase Test Program	MaizeInbredTrial	Testing	CRD			Cornell Biotech	B73xPHG39-16			plot	2016_Inbred_plot_52	1	1	322			test	7/26/2015	72	17.6	110.9614858	202	12.8	80	0	80	7/26/2015	3	58
2020	Breedbase	Breedbase Test Program	MaizeInbredTrial	Testing	CRD			Cornell Biotech	B73xPHG39-17			plot	2016_Inbred_plot_53	1	1	323			test	7/26/2015	94	16.6	108.7984774	202	12.4	80	0	80	7/26/2015	1	65
2020	Breedbase	Breedbase Test Program	MaizeInbredTrial	Testing	CRD			Cornell Biotech	B73xPHG39-18			plot	2016_Inbred_plot_54	1	1	324			test	7/28/2015	118	20.1	121.0443028	222	14.4	82	0	82	7/28/2015	15	63
2020	Breedbase	Breedbase Test Program	MaizeInbredTrial	Testing	CRD			Cornell Biotech	B73xPHG39-19			plot	2016_Inbred_plot_55	1	1	325			test	7/27/2015	71	18.9	93.85309982	193	11	81	0	81	7/27/2015	1	63
2020	Breedbase	Breedbase Test Program	MaizeInbredTrial	Testing	CRD			Cornell Biotech	B73xPHG39-2			plot	2016_Inbred_plot_56	1	1	326			test	7/25/2015	94	17.6	136.968084	193	15.8	79	0	79	7/25/2015	2	70
2020	Breedbase	Breedbase Test Program	MaizeInbredTrial	Testing	CRD			Cornell Biotech	B73xPHG39-20			plot	2016_Inbred_plot_57	1	1	327			test	8/2/2015	116	22.6	141.6854621	213	17.4	87	0	87	8/2/2015	1	66
2020	Breedbase	Breedbase Test Program	MaizeInbredTrial	Testing	CRD			Cornell Biotech	B73xPHG39-21			plot	2016_Inbred_plot_58	1	1	328			test	7/29/2015	91	18.7	159.9437352	207	18.7	83	0	83	7/29/2015	0	65
2020	Breedbase	Breedbase Test Program	MaizeInbredTrial	Testing	CRD			Cornell Biotech	B73xPHG39-22			plot	2016_Inbred_plot_59	1	1	329			test	7/20/2015	90	17.2	129.7931244	191	14.9	74	0	74	7/20/2015	2	66
2020	Breedbase	Breedbase Test Program	MaizeInbredTrial	Testing	CRD			Cornell Biotech	6F629			plot	2016_Inbred_plot_6	1	1	276			test	7/25/2015	85	17.2	51.3945929	215	5.9	79	5	79	7/25/2015	6	38
2020	Breedbase	Breedbase Test Program	MaizeInbredTrial	Testing	CRD			Cornell Biotech	B73xPHG39-23			plot	2016_Inbred_plot_60	1	1	330			test	7/26/2015	107	16	144.9299746	248	16.4	80	1	77	7/23/2015	4	59
2020	Breedbase	Breedbase Test Program	MaizeInbredTrial	Testing	CRD			Cornell Biotech	B73xPHG39-24			plot	2016_Inbred_plot_61	1	1	331			test	8/5/2015	115	21.5	118.9233763	212	14.4	90	2	90	8/5/2015	1	61
2020	Breedbase	Breedbase Test Program	MaizeInbredTrial	Testing	CRD			Cornell Biotech	B73xPHG39-25			plot	2016_Inbred_plot_62	1	1	332			test	7/27/2015	91	18.4	173.410987	198	20.2	81	0	81	7/27/2015	1	65
2020	Breedbase	Breedbase Test Program	MaizeInbredTrial	Testing	CRD			Cornell Biotech	B73xPHG39-3			plot	2016_Inbred_plot_63	1	1	333			test	7/26/2015	89	16.7	65.72662719	196	7.5	80	1	82	7/28/2015	13	60
2020	Breedbase	Breedbase Test Program	MaizeInbredTrial	Testing	CRD			Cornell Biotech	B73xPHG39-4			plot	2016_Inbred_plot_64	1	1	334			test	7/25/2015	83	15.7	148.9950836	194	16.8	79	0	79	7/25/2015	2	71
2020	Breedbase	Breedbase Test Program	MaizeInbredTrial	Testing	CRD			Cornell Biotech	B73xPHG39-5			plot	2016_Inbred_plot_65	1	1	335			test	7/26/2015	98	15.5	122.6791836	200	13.8	80	1	82	7/28/2015	11	69
2020	Breedbase	Breedbase Test Program	MaizeInbredTrial	Testing	CRD			Cornell Biotech	B73xPHG39-6			plot	2016_Inbred_plot_66	1	1	336			test	8/1/2015	99	15.8	120.4719893	204	13.6	86	0	86	8/1/2015	3	59
2020	Breedbase	Breedbase Test Program	MaizeInbredTrial	Testing	CRD			Cornell Biotech	B73xPHG39-7			plot	2016_Inbred_plot_67	1	1	337			test	7/27/2015	78	17.6	91.02309378	208	10.5	81	0	81	7/27/2015	25	65
2020	Breedbase	Breedbase Test Program	MaizeInbredTrial	Testing	CRD			Cornell Biotech	B73xPHG39-8			plot	2016_Inbred_plot_68	1	1	338			test	7/25/2015	90	15.3	84.65295008	197	9.5	79	0	79	7/25/2015	22	65
2020	Breedbase	Breedbase Test Program	MaizeInbredTrial	Testing	CRD			Cornell Biotech	B73xPHG39-9			plot	2016_Inbred_plot_69	1	1	339			test	7/31/2015	131	17.9	119.1948044	236	13.8	85	0	85	7/31/2015	5	65
2020	Breedbase	Breedbase Test Program	MaizeInbredTrial	Testing	CRD			Cornell Biotech	8M129			plot	2016_Inbred_plot_7	1	1	277			test	7/27/2015	95	16.7	130.5768993	221	14.9	81	1	83	7/29/2015	2	66
2020	Breedbase	Breedbase Test Program	MaizeInbredTrial	Testing	CRD			Cornell Biotech	B76			plot	2016_Inbred_plot_70	1	1	340			test	7/25/2015	92	16.5	116.8350633	210	13.3	79	1	79	7/25/2015	9	69
2020	Breedbase	Breedbase Test Program	MaizeInbredTrial	Testing	CRD			Cornell Biotech	B79			plot	2016_Inbred_plot_71	1	1	341			test	7/21/2015	106	15.5	120.9012244	222	13.6	75	6	76	7/22/2015	0	62
2020	Breedbase	Breedbase Test Program	MaizeInbredTrial	Testing	CRD			Cornell Biotech	B84			plot	2016_Inbred_plot_72	1	1	342			test	7/21/2015	107	15.3	155.9396449	213	17.5	75	1	75	7/21/2015	4	70
2020	Breedbase	Breedbase Test Program	MaizeInbredTrial	Testing	CRD			Cornell Biotech	B97			plot	2016_Inbred_plot_73	1	1	343			test	7/18/2015	82	15.1	144.6964202	197	16.2	72	0	72	7/18/2015	0	68
2020	Breedbase	Breedbase Test Program	MaizeInbredTrial	Testing	CRD			Cornell Biotech	BGEM-0001-N			plot	2016_Inbred_plot_74	1	1	344			test	7/21/2015	93	15.8	187.7945716	197	21.2	75	2	74	7/20/2015	0	72
2020	Breedbase	Breedbase Test Program	MaizeInbredTrial	Testing	CRD			Cornell Biotech	BGEM-0005-N			plot	2016_Inbred_plot_75	1	1	345			test	7/17/2015	85	15.4	145.075157	189	16.3	71	0	72	7/18/2015	1	67
2020	Breedbase	Breedbase Test Program	MaizeInbredTrial	Testing	CRD			Cornell Biotech	BGEM-0039-N			plot	2016_Inbred_plot_76	1	1	346			test	7/24/2015	87	15.8	135.530988	204	15.3	78	0	77	7/23/2015	2	64
2020	Breedbase	Breedbase Test Program	MaizeInbredTrial	Testing	CRD			Cornell Biotech	BGEM-0040-N			plot	2016_Inbred_plot_77	1	1	347			test	7/31/2015	113	16.1	127.1040927	239	14.4	85	1	85	7/31/2015	0	59
2020	Breedbase	Breedbase Test Program	MaizeInbredTrial	Testing	CRD			Cornell Biotech	BGEM-0046-N			plot	2016_Inbred_plot_78	1	1	348			test	8/2/2015	129	20.2	128.4486086	257	15.3	87	0	90	8/5/2015	2	57
2020	Breedbase	Breedbase Test Program	MaizeInbredTrial	Testing	CRD			Cornell Biotech	BGEM-0063-N			plot	2016_Inbred_plot_79	1	1	349			test	7/25/2015	106	17.6	123.0978983	222	14.2	79	0	79	7/25/2015	7	68
2020	Breedbase	Breedbase Test Program	MaizeInbredTrial	Testing	CRD			Cornell Biotech	907			plot	2016_Inbred_plot_8	1	1	278			test	7/23/2015	66	15.5	75.56326527	168	8.5	77	0	77	7/23/2015	0	38
2020	Breedbase	Breedbase Test Program	MaizeInbredTrial	Testing	CRD			Cornell Biotech	BGEM-0066-N			plot	2016_Inbred_plot_80	1	1	350			test	7/27/2015	111	15.7	145.4475816	247	16.4	81	13	81	7/27/2015	0	66
2020	Breedbase	Breedbase Test Program	MaizeInbredTrial	Testing	CRD			Cornell Biotech	BGEM-0089-N			plot	2016_Inbred_plot_81	1	1	351			test	7/25/2015	100	14.8	170.3053447	231	19	79	0	79	7/25/2015	0	64
2020	Breedbase	Breedbase Test Program	MaizeInbredTrial	Testing	CRD			Cornell Biotech	BGEM-0102-N			plot	2016_Inbred_plot_82	1	1	352			test	7/20/2015	95	16	129.0230261	195	14.6	74	0	74	7/20/2015	11	66
2020	Breedbase	Breedbase Test Program	MaizeInbredTrial	Testing	CRD			Cornell Biotech	BGEM-0107-N			plot	2016_Inbred_plot_83	1	1	353			test	7/25/2015	81	16.6	109.6758845	193	12.5	79	0	79	7/25/2015	17	62
2020	Breedbase	Breedbase Test Program	MaizeInbredTrial	Testing	CRD			Cornell Biotech	BGEM-0121-N			plot	2016_Inbred_plot_84	1	1	354			test	7/27/2015	92	15.5	134.2359183	207	15.1	81	0	81	7/27/2015	5	65
2020	Breedbase	Breedbase Test Program	MaizeInbredTrial	Testing	CRD			Cornell Biotech	BGEM-0124-N			plot	2016_Inbred_plot_85	1	1	355			test	7/27/2015	77	17.3	98.31483053	182	11.3	81	0	81	7/27/2015	20	46
2020	Breedbase	Breedbase Test Program	MaizeInbredTrial	Testing	CRD			Cornell Biotech	BGEM-0125-N			plot	2016_Inbred_plot_86	1	1	356			test	7/30/2015	105	15.8	144.3892225	228	16.3	84	0	85	7/31/2015	0	68
2020	Breedbase	Breedbase Test Program	MaizeInbredTrial	Testing	CRD			Cornell Biotech	BGEM-0129-N			plot	2016_Inbred_plot_87	1	1	357			test	7/27/2015	102	18.1	151.6462417	215	17.6	81	3	83	7/29/2015	1	69
2020	Breedbase	Breedbase Test Program	MaizeInbredTrial	Testing	CRD			Cornell Biotech	BGEM-0130-N			plot	2016_Inbred_plot_88	1	1	358			test	7/23/2015	78	15.6	86.12897182	178	9.7	77	0	77	7/23/2015	18	68
2020	Breedbase	Breedbase Test Program	MaizeInbredTrial	Testing	CRD			Cornell Biotech	BGEM-0140-N			plot	2016_Inbred_plot_89	1	1	359			test	7/31/2015	95	17.5	125.8511049	200	14.5	85	0	84	7/30/2015	0	59
2020	Breedbase	Breedbase Test Program	MaizeInbredTrial	Testing	CRD			Cornell Biotech	A632			plot	2016_Inbred_plot_9	1	1	279			test	7/24/2015	74	16.3	73.08674697	175	8.3	78	1	78	7/24/2015	18	51
2020	Breedbase	Breedbase Test Program	MaizeInbredTrial	Testing	CRD			Cornell Biotech	BGEM-0143-N			plot	2016_Inbred_plot_90	1	1	360			test	8/3/2015	100	18.2	123.922703	194	14.4	88	0	88	8/3/2015	0	55
2020	Breedbase	Breedbase Test Program	MaizeInbredTrial	Testing	CRD			Cornell Biotech	BGEM-0151-N			plot	2016_Inbred_plot_91	1	1	361			test	7/27/2015	80	17.3	109.6253863	198	12.6	81	1	81	7/27/2015	5	58
2020	Breedbase	Breedbase Test Program	MaizeInbredTrial	Testing	CRD			Cornell Biotech	BGEM-0157-N			plot	2016_Inbred_plot_92	1	1	362			test	7/30/2015	124	16.7	109.5443786	250	12.5	84	2	85	7/31/2015	1	64
2020	Breedbase	Breedbase Test Program	MaizeInbredTrial	Testing	CRD			Cornell Biotech	BGEM-0182-N			plot	2016_Inbred_plot_93	1	1	363			test	8/2/2015	80	20.7	87.59868127	193	10.5	87	0	87	8/2/2015	0	35
2020	Breedbase	Breedbase Test Program	MaizeInbredTrial	Testing	CRD			Cornell Biotech	BGEM-0184-N			plot	2016_Inbred_plot_94	1	1	364			test	7/28/2015	77	18.8	128.1393068	171	15	82	0	82	7/28/2015	1	58
2020	Breedbase	Breedbase Test Program	MaizeInbredTrial	Testing	CRD			Cornell Biotech	BGEM-0193-N			plot	2016_Inbred_plot_95	1	1	365			test	8/5/2015	98	18	91.44391252	207	10.6	90	0			5	60
2020	Breedbase	Breedbase Test Program	MaizeInbredTrial	Testing	CRD			Cornell Biotech	BGEM-0202-N			plot	2016_Inbred_plot_96	1	1	366			test	7/27/2015	74	16.1	97.97607144	165	11.1	81	0	81	7/27/2015	2	59
2020	Breedbase	Breedbase Test Program	MaizeInbredTrial	Testing	CRD			Cornell Biotech	BGEM-0203-N			plot	2016_Inbred_plot_97	1	1	367			test	7/29/2015	69	18.7	50.46353143	171	5.9	83	0	86	8/1/2015	15	58
2020	Breedbase	Breedbase Test Program	MaizeInbredTrial	Testing	CRD			Cornell Biotech	BGEM-0204-N			plot	2016_Inbred_plot_98	1	1	368			test	7/21/2015	61	16	59.20919693	152	6.7	75	0	77	7/23/2015	0	58
2020	Breedbase	Breedbase Test Program	MaizeInbredTrial	Testing	CRD			Cornell Biotech	BGEM-0205-N			plot	2016_Inbred_plot_99	1	1	369			test	7/23/2015	61	16.4	57.16822603	143	6.5	77	0	78	7/24/2015	1	49
2020	Breedbase	Breedbase Test Program	MaizeInbredTrial	Testing	CRD			Cornell Biotech	554353-1-1-B			plot	2017_Inbred_plot_1	1	1	541			test	8/3/2015	98	16.5	109.8073904	205	12.5	72	0	70	8/1/2015	8	63
2020	Breedbase	Breedbase Test Program	MaizeInbredTrial	Testing	CRD			Cornell Biotech	A634			plot	2017_Inbred_plot_10	1	1	550			test	7/30/2015	83	16.5	159.0011012	186	18.1	68	1	67	7/29/2015	1	65
2020	Breedbase	Breedbase Test Program	MaizeInbredTrial	Testing	CRD			Cornell Biotech	BGEM-0206-N			plot	2017_Inbred_plot_100	1	1	640			test	8/4/2015	103	16.6	116.6951411	197	13.3	73	0	72	8/3/2015	0	47
2020	Breedbase	Breedbase Test Program	MaizeInbredTrial	Testing	CRD			Cornell Biotech	BGEM-0207-N			plot	2017_Inbred_plot_101	1	1	641			test	8/6/2015	104	18.7	76.12295419	197	8.9	75	0	75	8/6/2015	5	64
2020	Breedbase	Breedbase Test Program	MaizeInbredTrial	Testing	CRD			Cornell Biotech	BGEM-0209-N			plot	2017_Inbred_plot_102	1	1	642			test	8/14/2015	80	22.9	54.34558432	206	6.7	83	0			0	62
2020	Breedbase	Breedbase Test Program	MaizeInbredTrial	Testing	CRD			Cornell Biotech	BGEM-0210-N			plot	2017_Inbred_plot_103	1	1	643			test	8/1/2015	104	15.7	124.1625697	196	14	70	0	70	8/1/2015	3	66
2020	Breedbase	Breedbase Test Program	MaizeInbredTrial	Testing	CRD			Cornell Biotech	BGEM-0211-N			plot	2017_Inbred_plot_104	1	1	644			test	8/6/2015	114	15.7	125.0494452	222	14.1	75	0	75	8/6/2015	4	70
2020	Breedbase	Breedbase Test Program	MaizeInbredTrial	Testing	CRD			Cornell Biotech	BGEM-0215-N			plot	2017_Inbred_plot_105	1	1	645			test	8/17/2015	141	25.3	41.65158699	240	5.3	86	0	87	8/18/2015	3	65
2020	Breedbase	Breedbase Test Program	MaizeInbredTrial	Testing	CRD			Cornell Biotech	BGEM-0227-N			plot	2017_Inbred_plot_106	1	1	646			test	8/7/2015	106	17.7	103.9001473	226	12	76	0	76	8/7/2015	7	69
2020	Breedbase	Breedbase Test Program	MaizeInbredTrial	Testing	CRD			Cornell Biotech	BGEM-0228-N			plot	2017_Inbred_plot_107	1	1	647			test	7/29/2015	101	17.4	146.8594285	206	16.9	67	3	67	7/29/2015	5	71
2020	Breedbase	Breedbase Test Program	MaizeInbredTrial	Testing	CRD			Cornell Biotech	BGEM-0235-N			plot	2017_Inbred_plot_108	1	1	648			test	7/31/2015	104	15.1	105.3961579	205	11.8	69	0	71	8/2/2015	0	62
2020	Breedbase	Breedbase Test Program	MaizeInbredTrial	Testing	CRD			Cornell Biotech	BGEM-0239-N			plot	2017_Inbred_plot_109	1	1	649			test	8/10/2015	132	21.2	150.8803516	240	18.2	79	1	81	8/12/2015	1	68
2020	Breedbase	Breedbase Test Program	MaizeInbredTrial	Testing	CRD			Cornell Biotech	A635			plot	2017_Inbred_plot_11	1	1	551			test	7/28/2015	84	15	143.0783721	202	16	66	1	67	7/29/2015	1	63
2020	Breedbase	Breedbase Test Program	MaizeInbredTrial	Testing	CRD			Cornell Biotech	BGEM-0240-N			plot	2017_Inbred_plot_110	1	1	650			test	8/1/2015	94	16.2	103.1489858	186	11.7	70	0	69	7/31/2015	16	71
2020	Breedbase	Breedbase Test Program	MaizeInbredTrial	Testing	CRD			Cornell Biotech	BGEM-0246-N			plot	2017_Inbred_plot_111	1	1	651			test	8/5/2015	132	16.9	144.2514043	241	16.5	74	0	72	8/3/2015	5	68
2020	Breedbase	Breedbase Test Program	MaizeInbredTrial	Testing	CRD			Cornell Biotech	BGEM-0248-N			plot	2017_Inbred_plot_112	1	1	652			test	8/6/2015	122	17.4	143.3834657	228	16.5	75	0	72	8/3/2015	12	68
2020	Breedbase	Breedbase Test Program	MaizeInbredTrial	Testing	CRD			Cornell Biotech	BGEM-0253-N			plot	2017_Inbred_plot_113	1	1	653			test	8/6/2015	144	19.7	210.3536123	266	24.9	75	0	74	8/5/2015	8	71
2020	Breedbase	Breedbase Test Program	MaizeInbredTrial	Testing	CRD			Cornell Biotech	BGEM-0256-N			plot	2017_Inbred_plot_114	1	1	654			test	8/5/2015	125	16.3	117.1149078	264	13.3	74	0	74	8/5/2015	4	66
2020	Breedbase	Breedbase Test Program	MaizeInbredTrial	Testing	CRD			Cornell Biotech	BGEM-0259-N			plot	2017_Inbred_plot_115	1	1	655			test	8/1/2015	87	15.4	129.0545875	222	14.5	70	0	69	7/31/2015	1	72
2020	Breedbase	Breedbase Test Program	MaizeInbredTrial	Testing	CRD			Cornell Biotech	BLANK			plot	2017_Inbred_plot_116	1	1	656			test	8/7/2015	143	22.3	147.139273	247	18	76	6	77	8/8/2015	8	62
2020	Breedbase	Breedbase Test Program	MaizeInbredTrial	Testing	CRD			Cornell Biotech	BSSSC0_001			plot	2017_Inbred_plot_117	1	1	657			test	8/5/2015	116	16.1	176.5334621	245	20	74	0	73	8/4/2015	0	70
2020	Breedbase	Breedbase Test Program	MaizeInbredTrial	Testing	CRD			Cornell Biotech	BSSSC0_005			plot	2017_Inbred_plot_118	1	1	658			test	8/5/2015	97	16.1	113.864083	211	12.9	74	0	74	8/5/2015	8	62
2020	Breedbase	Breedbase Test Program	MaizeInbredTrial	Testing	CRD			Cornell Biotech	BSSSC0_009			plot	2017_Inbred_plot_119	1	1	659			test	8/6/2015	109	16.5	146.7026735	197	16.7	75	0	74	8/5/2015	2	64
2020	Breedbase	Breedbase Test Program	MaizeInbredTrial	Testing	CRD			Cornell Biotech	A680			plot	2017_Inbred_plot_12	1	1	552			test	8/5/2015	84	16.6	164.0751232	221	18.7	74	0	72	8/3/2015	1	64
2020	Breedbase	Breedbase Test Program	MaizeInbredTrial	Testing	CRD			Cornell Biotech	BSSSC0_015			plot	2017_Inbred_plot_120	1	1	660			test	8/5/2015	102	16.4	122.2520526	206	13.9	74	0	74	8/5/2015	0	72
2020	Breedbase	Breedbase Test Program	MaizeInbredTrial	Testing	CRD			Cornell Biotech	BSSSC0_026			plot	2017_Inbred_plot_121	1	1	661			test	8/6/2015	88	18.8	114.4711141	193	13.4	75	0	74	8/5/2015	3	66
2020	Breedbase	Breedbase Test Program	MaizeInbredTrial	Testing	CRD			Cornell Biotech	BSSSC0_033			plot	2017_Inbred_plot_122	1	1	662			test	8/8/2015	136	18.5	144.0462552	219	16.8	77	0	77	8/8/2015	0	70
2020	Breedbase	Breedbase Test Program	MaizeInbredTrial	Testing	CRD			Cornell Biotech	BSSSC0_044			plot	2017_Inbred_plot_123	1	1	663			test	8/3/2015	116	15.9	127.4070822	225	14.4	72	0	71	8/2/2015	3	73
2020	Breedbase	Breedbase Test Program	MaizeInbredTrial	Testing	CRD			Cornell Biotech	BSSSC0_054			plot	2017_Inbred_plot_124	1	1	664			test	8/1/2015	141	17.5	205.7014611	261	23.7	70	0	69	7/31/2015	0	72
2020	Breedbase	Breedbase Test Program	MaizeInbredTrial	Testing	CRD			Cornell Biotech	BSSSC0_057			plot	2017_Inbred_plot_125	1	1	665			test	8/9/2015	131	20.1	169.7982581	274	20.2	78	0	78	8/9/2015	2	67
2020	Breedbase	Breedbase Test Program	MaizeInbredTrial	Testing	CRD			Cornell Biotech	BSSSC0_060			plot	2017_Inbred_plot_126	1	1	666			test	8/12/2015	136	19.5	105.0153169	258	12.4	81	0	82	8/13/2015	2	71
2020	Breedbase	Breedbase Test Program	MaizeInbredTrial	Testing	CRD			Cornell Biotech	C103			plot	2017_Inbred_plot_127	1	1	667			test	8/6/2015	101	22	62.36533749	191	7.6	75	0	77	8/8/2015	17	68
2020	Breedbase	Breedbase Test Program	MaizeInbredTrial	Testing	CRD			Cornell Biotech	CG102			plot	2017_Inbred_plot_128	1	1	668			test	7/28/2015	102	16.4	172.3841893	230	19.6	66	0	66	7/28/2015	0	67
2020	Breedbase	Breedbase Test Program	MaizeInbredTrial	Testing	CRD			Cornell Biotech	CG104			plot	2017_Inbred_plot_129	1	1	669			test	7/26/2015	106	16.1	151.8187774	226	17.2	64	0	64	7/26/2015	8	64
2020	Breedbase	Breedbase Test Program	MaizeInbredTrial	Testing	CRD			Cornell Biotech	AH83			plot	2017_Inbred_plot_13	1	1	553			test	8/6/2015	124	18.5	191.2042554	238	22.3	75	0	75	8/6/2015	1	68
2020	Breedbase	Breedbase Test Program	MaizeInbredTrial	Testing	CRD			Cornell Biotech	CG105			plot	2017_Inbred_plot_130	1	1	670			test	8/1/2015	99	17.1	126.4612921	208	14.5	70	0	72	8/3/2015	9	66
2020	Breedbase	Breedbase Test Program	MaizeInbredTrial	Testing	CRD			Cornell Biotech	CG106			plot	2017_Inbred_plot_131	1	1	671			test	8/3/2015	114	20.1	190.812894	251	22.7	72	0	72	8/3/2015	0	63
2020	Breedbase	Breedbase Test Program	MaizeInbredTrial	Testing	CRD			Cornell Biotech	CG108			plot	2017_Inbred_plot_132	1	1	672			test	8/1/2015	97	21.3	139.0974268	221	16.8	70	0	70	8/1/2015	0	64
2020	Breedbase	Breedbase Test Program	MaizeInbredTrial	Testing	CRD			Cornell Biotech	CG110			plot	2017_Inbred_plot_133	1	1	673			test	8/6/2015	136	17.1	133.4384668	266	15.3	75	0	75	8/6/2015	2	64
2020	Breedbase	Breedbase Test Program	MaizeInbredTrial	Testing	CRD			Cornell Biotech	CG111			plot	2017_Inbred_plot_134	1	1	674			test	8/3/2015	115	17.7	162.7768974	249	18.8	72	0	71	8/2/2015	0	65
2020	Breedbase	Breedbase Test Program	MaizeInbredTrial	Testing	CRD			Cornell Biotech	CG118			plot	2017_Inbred_plot_135	1	1	675			test	8/9/2015	109	19.6	112.4974742	212	13.3	78	0	77	8/8/2015	4	66
2020	Breedbase	Breedbase Test Program	MaizeInbredTrial	Testing	CRD			Cornell Biotech	554353-1-1-B			plot	2017_Inbred_plot_136	1	1	676			test	8/8/2015	125	19	159.3535369	223	18.7	77	1	77	8/8/2015	0	68
2020	Breedbase	Breedbase Test Program	MaizeInbredTrial	Testing	CRD			Cornell Biotech	554360-1-1-B			plot	2017_Inbred_plot_137	1	1	677			test	8/9/2015	92	21.8	206.4978605	216	25.1	78	0	78	8/9/2015	0	68
2020	Breedbase	Breedbase Test Program	MaizeInbredTrial	Testing	CRD			Cornell Biotech	554363-1-1-B			plot	2017_Inbred_plot_138	1	1	678			test	7/31/2015	91	17.3	120.935942	212	13.9	69	0	69	7/31/2015	1	39
2020	Breedbase	Breedbase Test Program	MaizeInbredTrial	Testing	CRD			Cornell Biotech	554371-1-1-B			plot	2017_Inbred_plot_139	1	1	679			test	8/7/2015	85	20.6	178.7595932	227	21.4	76	0	76	8/7/2015	0	67
2020	Breedbase	Breedbase Test Program	MaizeInbredTrial	Testing	CRD			Cornell Biotech	Ames19311			plot	2017_Inbred_plot_14	1	1	554			test	8/3/2015	115	16.3	73.96731019	211	8.4	72	0	70	8/1/2015	28	63
2020	Breedbase	Breedbase Test Program	MaizeInbredTrial	Testing	CRD			Cornell Biotech	554372-1-1-B			plot	2017_Inbred_plot_140	1	1	680			test	8/2/2015	103	17.3	171.3984214	228	19.7	71	0	69	7/31/2015	3	66
2020	Breedbase	Breedbase Test Program	MaizeInbredTrial	Testing	CRD			Cornell Biotech	6F629			plot	2017_Inbred_plot_141	1	1	681			test	8/8/2015	127	21.5	129.6595145	235	15.7	77	2	80	8/11/2015	0	66
2020	Breedbase	Breedbase Test Program	MaizeInbredTrial	Testing	CRD			Cornell Biotech	8M129			plot	2017_Inbred_plot_142	1	1	682			test	8/3/2015	101	16.6	145.6495746	218	16.6	72	1	72	8/3/2015	0	68
2020	Breedbase	Breedbase Test Program	MaizeInbredTrial	Testing	CRD			Cornell Biotech	907			plot	2017_Inbred_plot_143	1	1	683			test	8/4/2015	83	17.5	97.20912928	182	11.2	73	0	71	8/2/2015	3	67
2020	Breedbase	Breedbase Test Program	MaizeInbredTrial	Testing	CRD			Cornell Biotech	A632			plot	2017_Inbred_plot_144	1	1	684			test	8/8/2015	87	20.2	116.6951411	189	13.9	77	0	77	8/8/2015	0	42
2020	Breedbase	Breedbase Test Program	MaizeInbredTrial	Testing	CRD			Cornell Biotech	A634			plot	2017_Inbred_plot_145	1	1	685			test	7/31/2015	83	15.7	148.1082081	182	16.7	69	0	69	7/31/2015	1	65
2020	Breedbase	Breedbase Test Program	MaizeInbredTrial	Testing	CRD			Cornell Biotech	A635			plot	2017_Inbred_plot_146	1	1	686			test	8/5/2015	111	15.4	114.8140813	221	12.9	74	0	73	8/4/2015	0	71
2020	Breedbase	Breedbase Test Program	MaizeInbredTrial	Testing	CRD			Cornell Biotech	A680			plot	2017_Inbred_plot_147	1	1	687			test	8/12/2015	111	21.7	93.08405357	235	11.3	81	0	81	8/12/2015	1	63
2020	Breedbase	Breedbase Test Program	MaizeInbredTrial	Testing	CRD			Cornell Biotech	AH83			plot	2017_Inbred_plot_148	1	1	688			test	8/3/2015	118	16.5	151.9734283	237	17.3	72	0	71	8/2/2015	5	67
2020	Breedbase	Breedbase Test Program	MaizeInbredTrial	Testing	CRD			Cornell Biotech	Ames19311			plot	2017_Inbred_plot_149	1	1	689			test	7/31/2015	115	15.3	147.028808	243	16.5	69	0	68	7/30/2015	6	70
2020	Breedbase	Breedbase Test Program	MaizeInbredTrial	Testing	CRD			Cornell Biotech	Ames22751			plot	2017_Inbred_plot_15	1	1	555			test	7/31/2015	99	15.8	132.8735176	188	15	69	0	69	7/31/2015	0	68
2020	Breedbase	Breedbase Test Program	MaizeInbredTrial	Testing	CRD			Cornell Biotech	Ames22751			plot	2017_Inbred_plot_150	1	1	690			test	8/3/2015	121	17.2	185.5431913	225	21.3	72	0	72	8/3/2015	3	72
2020	Breedbase	Breedbase Test Program	MaizeInbredTrial	Testing	CRD			Cornell Biotech	Ames22759			plot	2017_Inbred_plot_151	1	1	691			test	8/3/2015	115	16.8	77.90196542	218	8.9	72	5	71	8/2/2015	18	60
2020	Breedbase	Breedbase Test Program	MaizeInbredTrial	Testing	CRD			Cornell Biotech	Ames22761			plot	2017_Inbred_plot_152	1	1	692			test	8/14/2015	109	18.7	111.190832	227	13	83	0	83	8/14/2015	1	58
2020	Breedbase	Breedbase Test Program	MaizeInbredTrial	Testing	CRD			Cornell Biotech	Ames23496			plot	2017_Inbred_plot_153	1	1	693			test	8/12/2015	94	21.3	81.96812651	193	9.9	81	0	81	8/12/2015	3	65
2020	Breedbase	Breedbase Test Program	MaizeInbredTrial	Testing	CRD			Cornell Biotech	Ames23923			plot	2017_Inbred_plot_154	1	1	694			test	8/21/2015	118	33.6	79.63573864	206	11.4	90	0	91	8/22/2015	0	69
2020	Breedbase	Breedbase Test Program	MaizeInbredTrial	Testing	CRD			Cornell Biotech	Ames27138			plot	2017_Inbred_plot_155	1	1	695			test	8/8/2015	111	18.9	125.4218698	216	14.7	77	0	77	8/8/2015	1	66
2020	Breedbase	Breedbase Test Program	MaizeInbredTrial	Testing	CRD			Cornell Biotech	Ames28939			plot	2017_Inbred_plot_156	1	1	696			test	7/31/2015	88	16	118.4183939	201	13.4	69	0	70	8/1/2015	3	72
2020	Breedbase	Breedbase Test Program	MaizeInbredTrial	Testing	CRD			Cornell Biotech	Ames30793			plot	2017_Inbred_plot_157	1	1	697			test	8/4/2015	96	17.6	108.3608259	206	12.5	73	0	75	8/6/2015	0	68
2020	Breedbase	Breedbase Test Program	MaizeInbredTrial	Testing	CRD			Cornell Biotech	Ames30797			plot	2017_Inbred_plot_158	1	1	698			test	8/10/2015	96	20.2	122.5718748	215	14.6	79	0	80	8/11/2015	0	60
2020	Breedbase	Breedbase Test Program	MaizeInbredTrial	Testing	CRD			Cornell Biotech	Ames8399			plot	2017_Inbred_plot_159	1	1	699			test	8/7/2015	99	17.9	101.9201951	212	11.8	76	0	77	8/8/2015	11	68
2020	Breedbase	Breedbase Test Program	MaizeInbredTrial	Testing	CRD			Cornell Biotech	Ames22759			plot	2017_Inbred_plot_16	1	1	556			test	7/31/2015	106	15.7	143.6738306	225	16.2	69	0	68	7/30/2015	11	71
2020	Breedbase	Breedbase Test Program	MaizeInbredTrial	Testing	CRD			Cornell Biotech	ARGENTINE_FLINTY_COMPOSITE-C(1)-37-B-B-B2-1-B25			plot	2017_Inbred_plot_160	1	1	700			test	8/1/2015	63	16.4	59.80675954	169	6.8	70	1	74	8/5/2015	1	63
2020	Breedbase	Breedbase Test Program	MaizeInbredTrial	Testing	CRD			Cornell Biotech	ArgentineFlintyComposite-C(1)-37-B-B-B2-1-B25-B2-B?-1-B			plot	2017_Inbred_plot_161	1	1	701			test	8/4/2015	80	16.1	60.90404441	160	6.9	73	0	76	8/7/2015	10	65
2020	Breedbase	Breedbase Test Program	MaizeInbredTrial	Testing	CRD			Cornell Biotech	AS5707			plot	2017_Inbred_plot_162	1	1	702			test	8/10/2015	97	21	103.8896268	204	12.5	79	0	79	8/10/2015	2	61
2020	Breedbase	Breedbase Test Program	MaizeInbredTrial	Testing	CRD			Cornell Biotech	AS6103			plot	2017_Inbred_plot_163	1	1	703			test	7/31/2015	114	17.1	159.602872	221	18.3	69	7	68	7/30/2015	2	66
2020	Breedbase	Breedbase Test Program	MaizeInbredTrial	Testing	CRD			Cornell Biotech	B103			plot	2017_Inbred_plot_164	1	1	704			test	8/5/2015	105	17.3	116.5857282	195	13.4	74	0	74	8/5/2015	7	66
2020	Breedbase	Breedbase Test Program	MaizeInbredTrial	Testing	CRD			Cornell Biotech	B110			plot	2017_Inbred_plot_165	1	1	705			test	8/13/2015	90	21.1	107.0783808	196	12.9	82	1	83	8/14/2015	1	62
2020	Breedbase	Breedbase Test Program	MaizeInbredTrial	Testing	CRD			Cornell Biotech	B2			plot	2017_Inbred_plot_166	1	1	706			test	8/6/2015	96	20.1	154.6677202	211	18.4	75	0	75	8/6/2015	0	54
2020	Breedbase	Breedbase Test Program	MaizeInbredTrial	Testing	CRD			Cornell Biotech	B37			plot	2017_Inbred_plot_167	1	1	707			test	8/4/2015	98	17.1	115.9955299	203	13.3	73	0	73	8/4/2015	2	68
2020	Breedbase	Breedbase Test Program	MaizeInbredTrial	Testing	CRD			Cornell Biotech	B73			plot	2017_Inbred_plot_168	1	1	708			test	8/7/2015	93	19.9	83.42626345	202	9.9	76	0	77	8/8/2015	5	56
2020	Breedbase	Breedbase Test Program	MaizeInbredTrial	Testing	CRD			Cornell Biotech	B73_NC230-032-1-1-1-1			plot	2017_Inbred_plot_169	1	1	709			test	8/6/2015	78	21.3	90.24773525	192	10.9	75	0	78	8/9/2015	5	67
2020	Breedbase	Breedbase Test Program	MaizeInbredTrial	Testing	CRD			Cornell Biotech	Ames22761			plot	2017_Inbred_plot_17	1	1	557			test	7/31/2015	121	15.7	142.7869551	248	16.1	69	0	69	7/31/2015	8	69
2020	Breedbase	Breedbase Test Program	MaizeInbredTrial	Testing	CRD			Cornell Biotech	B73_NC230-040-1-1-1-1			plot	2017_Inbred_plot_170	1	1	710			test	8/14/2015	119	21	113.863031	224	13.7	83	0	83	8/14/2015	0	64
2020	Breedbase	Breedbase Test Program	MaizeInbredTrial	Testing	CRD			Cornell Biotech	B73_NC230-041-1-1-1-1			plot	2017_Inbred_plot_171	1	1	711			test	8/7/2015	99	17.8	136.6356372	205	15.8	76	0	76	8/7/2015	1	64
2020	Breedbase	Breedbase Test Program	MaizeInbredTrial	Testing	CRD			Cornell Biotech	B73_NC230-049-1-1-1-1			plot	2017_Inbred_plot_172	1	1	712			test	7/31/2015	91	16.3	139.1289882	188	15.8	69	0	68	7/30/2015	4	66
2020	Breedbase	Breedbase Test Program	MaizeInbredTrial	Testing	CRD			Cornell Biotech	B73_NC230-059-1-1-1-1			plot	2017_Inbred_plot_173	1	1	713			test	8/6/2015	97	17.8	101.1795541	203	11.7	75	0	75	8/6/2015	4	69
2020	Breedbase	Breedbase Test Program	MaizeInbredTrial	Testing	CRD			Cornell Biotech	B73_NC230-126-1-1-1-1			plot	2017_Inbred_plot_174	1	1	714			test	8/6/2015	111	18.7	126.5864856	220	14.8	75	0	75	8/6/2015	7	70
2020	Breedbase	Breedbase Test Program	MaizeInbredTrial	Testing	CRD			Cornell Biotech	B73_NC230-127-1-1-1-1			plot	2017_Inbred_plot_175	1	1	715			test	8/3/2015	104	15.7	120.6150677	218	13.6	72	0	72	8/3/2015	0	69
2020	Breedbase	Breedbase Test Program	MaizeInbredTrial	Testing	CRD			Cornell Biotech	B73_NC230-128-1-1-1-1			plot	2017_Inbred_plot_176	1	1	716			test	8/2/2015	96			220		71	0	72	8/3/2015	0	64
2020	Breedbase	Breedbase Test Program	MaizeInbredTrial	Testing	CRD			Cornell Biotech	B73_NC230-129-1-1-1-1			plot	2017_Inbred_plot_177	1	1	717			test	8/3/2015	91	17.2	153.3126839	203	17.6	72	0	72	8/3/2015	5	72
2020	Breedbase	Breedbase Test Program	MaizeInbredTrial	Testing	CRD			Cornell Biotech	B73_NC230-147-1-1-1-1			plot	2017_Inbred_plot_178	1	1	718			test	8/3/2015	102	16.4	73.87893826	212	8.4	72	0	73	8/4/2015	32	54
2020	Breedbase	Breedbase Test Program	MaizeInbredTrial	Testing	CRD			Cornell Biotech	B73_PHG39-1			plot	2017_Inbred_plot_179	1	1	719			test	8/5/2015	134	17.9	197.7942769	258	22.9	74	0	74	8/5/2015	0	70
2020	Breedbase	Breedbase Test Program	MaizeInbredTrial	Testing	CRD			Cornell Biotech	Ames23496			plot	2017_Inbred_plot_18	1	1	558			test	8/7/2015	110	20	73.22246102	218	8.7	76	0	80	8/11/2015	7	56
2020	Breedbase	Breedbase Test Program	MaizeInbredTrial	Testing	CRD			Cornell Biotech	B73_PHG39-12			plot	2017_Inbred_plot_180	1	1	720			test	8/1/2015	125	15.4	149.5253152	259	16.8	70	0	69	7/31/2015	0	69
2020	Breedbase	Breedbase Test Program	MaizeInbredTrial	Testing	CRD			Cornell Biotech	B73_PHG39-15			plot	2017_Inbred_plot_181	1	1	721			test	7/31/2015	123	15.5	143.1257142	251	16.1	69	1	71	8/2/2015	2	65
2020	Breedbase	Breedbase Test Program	MaizeInbredTrial	Testing	CRD			Cornell Biotech	B73xPHG39-10			plot	2017_Inbred_plot_182	1	1	722			test	8/4/2015	115	17.2	141.9884516	237	16.3	73	0	72	8/3/2015	1	68
2020	Breedbase	Breedbase Test Program	MaizeInbredTrial	Testing	CRD			Cornell Biotech	B73xPHG39-11			plot	2017_Inbred_plot_183	1	1	723			test	8/5/2015	98	16.3	108.3092756	205	12.3	74	0	72	8/3/2015	24	69
2020	Breedbase	Breedbase Test Program	MaizeInbredTrial	Testing	CRD			Cornell Biotech	B73xPHG39-13			plot	2017_Inbred_plot_184	1	1	724			test	8/9/2015	121	21.1	135.3005897	221	16.3	78	0	79	8/10/2015	0	66
2020	Breedbase	Breedbase Test Program	MaizeInbredTrial	Testing	CRD			Cornell Biotech	B73xPHG39-14			plot	2017_Inbred_plot_185	1	1	725			test	8/12/2015	122	20.6	168.7356908	219	20.2	81	0	81	8/12/2015	0	67
2020	Breedbase	Breedbase Test Program	MaizeInbredTrial	Testing	CRD			Cornell Biotech	B73xPHG39-15			plot	2017_Inbred_plot_186	1	1	726			test	8/12/2015	116	25.8	170.9555096	228	21.9	81	2	81	8/12/2015	0	61
2020	Breedbase	Breedbase Test Program	MaizeInbredTrial	Testing	CRD			Cornell Biotech	B73xPHG39-16			plot	2017_Inbred_plot_187	1	1	727			test	8/13/2015	95	20.3	104.8101678	187	12.5	82	0	83	8/14/2015	0	58
2020	Breedbase	Breedbase Test Program	MaizeInbredTrial	Testing	CRD			Cornell Biotech	B73xPHG39-17			plot	2017_Inbred_plot_188	1	1	728			test	8/14/2015	109	25.6	97.8403574	221	12.5	83	0	83	8/14/2015	0	67
2020	Breedbase	Breedbase Test Program	MaizeInbredTrial	Testing	CRD			Cornell Biotech	B73xPHG39-18			plot	2017_Inbred_plot_189	1	1	729			test	8/3/2015	89	15.6	132.3012041	196	14.9	72	0	74	8/5/2015	16	65
2020	Breedbase	Breedbase Test Program	MaizeInbredTrial	Testing	CRD			Cornell Biotech	Ames23923			plot	2017_Inbred_plot_19	1	1	559			test	8/5/2015	100	17.8	86.47825138	185	10	74	0	75	8/6/2015	22	65
2020	Breedbase	Breedbase Test Program	MaizeInbredTrial	Testing	CRD			Cornell Biotech	B73xPHG39-19			plot	2017_Inbred_plot_190	1	1	730			test	8/8/2015	117	17.3	133.9865832	243	15.4	77	0	78	8/9/2015	1	64
2020	Breedbase	Breedbase Test Program	MaizeInbredTrial	Testing	CRD			Cornell Biotech	B73xPHG39-2			plot	2017_Inbred_plot_191	1	1	731			test	7/31/2015	108	15.9	138.024339	214	15.6	69	0	68	7/30/2015	1	67
2020	Breedbase	Breedbase Test Program	MaizeInbredTrial	Testing	CRD			Cornell Biotech	B73xPHG39-20			plot	2017_Inbred_plot_192	1	1	732			test	8/6/2015	101	19.6	168.3232884	226	19.9	75	0	74	8/5/2015	0	58
2020	Breedbase	Breedbase Test Program	MaizeInbredTrial	Testing	CRD			Cornell Biotech	B73xPHG39-21			plot	2017_Inbred_plot_193	1	1	733			test	8/5/2015	91	17.4	100.8029213	212	11.6	74	0	72	8/3/2015	8	66
2020	Breedbase	Breedbase Test Program	MaizeInbredTrial	Testing	CRD			Cornell Biotech	B73xPHG39-22			plot	2017_Inbred_plot_194	1	1	734			test	8/2/2015	65	18.1	118.0428131	204	13.7	71	0	71	8/2/2015	0	60
2020	Breedbase	Breedbase Test Program	MaizeInbredTrial	Testing	CRD			Cornell Biotech	B73xPHG39-23			plot	2017_Inbred_plot_195	1	1	735			test	7/31/2015	121	15.5	91.56489791	228	10.3	69	0	69	7/31/2015	21	72
2020	Breedbase	Breedbase Test Program	MaizeInbredTrial	Testing	CRD			Cornell Biotech	B73xPHG39-24			plot	2017_Inbred_plot_196	1	1	736			test	7/31/2015	84	18.9	194.5318796	233	22.8	69	0	68	7/30/2015	2	65
2020	Breedbase	Breedbase Test Program	MaizeInbredTrial	Testing	CRD			Cornell Biotech	B73xPHG39-25			plot	2017_Inbred_plot_197	1	1	737			test	8/4/2015	101	19.1	144.6880038	206	17	73	0	73	8/4/2015	5	68
2020	Breedbase	Breedbase Test Program	MaizeInbredTrial	Testing	CRD			Cornell Biotech	B73xPHG39-3			plot	2017_Inbred_plot_198	1	1	738			test	7/28/2015	87	17.6	139.5687438	207	16.1	66	0	66	7/28/2015	4	68
2020	Breedbase	Breedbase Test Program	MaizeInbredTrial	Testing	CRD			Cornell Biotech	B73xPHG39-4			plot	2017_Inbred_plot_199	1	1	739			test	8/8/2015	156	20.7	66.7418524	272	8	77	0	77	8/8/2015	28	65
2020	Breedbase	Breedbase Test Program	MaizeInbredTrial	Testing	CRD			Cornell Biotech	554360-1-1-B			plot	2017_Inbred_plot_2	1	1	542			test	8/4/2015	101	19.7	147.8388841	214	17.5	73	0	72	8/3/2015	1	67
2020	Breedbase	Breedbase Test Program	MaizeInbredTrial	Testing	CRD			Cornell Biotech	Ames27138			plot	2017_Inbred_plot_20	1	1	560			test	8/6/2015	94	17.3	108.7553435	216	12.5	75	0	74	8/5/2015	15	67
2020	Breedbase	Breedbase Test Program	MaizeInbredTrial	Testing	CRD			Cornell Biotech	B73xPHG39-5			plot	2017_Inbred_plot_200	1	1	740			test	8/3/2015	142	15.5	132.4579591	267	14.9	72	0	72	8/3/2015	5	69
2020	Breedbase	Breedbase Test Program	MaizeInbredTrial	Testing	CRD			Cornell Biotech	B73xPHG39-6			plot	2017_Inbred_plot_201	1	1	741			test	7/31/2015	133	16.9	154.7424156	268	17.7	69	0	69	7/31/2015	0	66
2020	Breedbase	Breedbase Test Program	MaizeInbredTrial	Testing	CRD			Cornell Biotech	B73xPHG39-7			plot	2017_Inbred_plot_202	1	1	742			test	8/3/2015	117	20.2	165.3880777	246	19.7	72	0	71	8/2/2015	0	52
2020	Breedbase	Breedbase Test Program	MaizeInbredTrial	Testing	CRD			Cornell Biotech	B73xPHG39-8			plot	2017_Inbred_plot_203	1	1	743			test	8/1/2015	105	16.7	152.4857751	215	17.4	70	0	70	8/1/2015	11	70
2020	Breedbase	Breedbase Test Program	MaizeInbredTrial	Testing	CRD			Cornell Biotech	B73xPHG39-9			plot	2017_Inbred_plot_204	1	1	744			test	7/31/2015	95	15.7	127.7100717	219	14.4	69	0	69	7/31/2015	0	62
2020	Breedbase	Breedbase Test Program	MaizeInbredTrial	Testing	CRD			Cornell Biotech	B76			plot	2017_Inbred_plot_205	1	1	745			test	8/6/2015	96	20.4	183.3970157	230	21.9	75	0	74	8/5/2015	0	67
2020	Breedbase	Breedbase Test Program	MaizeInbredTrial	Testing	CRD			Cornell Biotech	B79			plot	2017_Inbred_plot_206	1	1	746			test	8/2/2015	106	18.2	166.9514193	221	19.4	71	0	70	8/1/2015	0	66
2020	Breedbase	Breedbase Test Program	MaizeInbredTrial	Testing	CRD			Cornell Biotech	B84			plot	2017_Inbred_plot_207	1	1	747			test	8/3/2015	98	16.3	147.9346204	226	16.8	72	0	72	8/3/2015	4	68
2020	Breedbase	Breedbase Test Program	MaizeInbredTrial	Testing	CRD			Cornell Biotech	B97			plot	2017_Inbred_plot_208	1	1	748			test	7/30/2015	115	16.1	119.1600869	192	13.5	68	0	67	7/29/2015	5	68
2020	Breedbase	Breedbase Test Program	MaizeInbredTrial	Testing	CRD			Cornell Biotech	BGEM-0001-N			plot	2017_Inbred_plot_209	1	1	749			test	8/10/2015	86	20.5	143.0205095	207	17.1	79	0	79	8/10/2015	0	68
2020	Breedbase	Breedbase Test Program	MaizeInbredTrial	Testing	CRD			Cornell Biotech	Ames28939			plot	2017_Inbred_plot_21	1	1	561			test	8/12/2015	119	24.1	100.6114488	241	12.6	81	0	81	8/12/2015	11	62
2020	Breedbase	Breedbase Test Program	MaizeInbredTrial	Testing	CRD			Cornell Biotech	BGEM-0005-N			plot	2017_Inbred_plot_210	1	1	750			test	8/5/2015	88	20	131.2954473	191	15.6	74	0	73	8/4/2015	0	65
2020	Breedbase	Breedbase Test Program	MaizeInbredTrial	Testing	CRD			Cornell Biotech	BGEM-0039-N			plot	2017_Inbred_plot_211	1	1	751			test	8/7/2015	120	18.4	159.6754633	225	18.6	76	0	77	8/8/2015	8	69
2020	Breedbase	Breedbase Test Program	MaizeInbredTrial	Testing	CRD			Cornell Biotech	BGEM-0040-N			plot	2017_Inbred_plot_212	1	1	752			test	8/9/2015	115	20.4	127.2892529	235	15.2	78	0	80	8/11/2015	1	62
2020	Breedbase	Breedbase Test Program	MaizeInbredTrial	Testing	CRD			Cornell Biotech	BGEM-0046-N			plot	2017_Inbred_plot_213	1	1	753			test	7/29/2015	106	15.5	144.9036734	231	16.3	67	2	67	7/29/2015	1	69
2020	Breedbase	Breedbase Test Program	MaizeInbredTrial	Testing	CRD			Cornell Biotech	BGEM-0063-N			plot	2017_Inbred_plot_214	1	1	754			test	7/26/2015	100	15.3	150.5931428	228	16.9	64	2	64	7/26/2015	1	67
2020	Breedbase	Breedbase Test Program	MaizeInbredTrial	Testing	CRD			Cornell Biotech	BGEM-0066-N			plot	2017_Inbred_plot_215	1	1	755			test	7/30/2015	111	15.7	104.6513087	212	11.8	68	2	69	7/31/2015	14	62
2020	Breedbase	Breedbase Test Program	MaizeInbredTrial	Testing	CRD			Cornell Biotech	BGEM-0089-N			plot	2017_Inbred_plot_216	1	1	756			test	8/6/2015	142	17.4	182.4880472	257	21	75	0	74	8/5/2015	37	65
2020	Breedbase	Breedbase Test Program	MaizeInbredTrial	Testing	CRD			Cornell Biotech	BGEM-0102-N			plot	2017_Inbred_plot_217	1	1	757			test	8/1/2015	128	17.9	210.7502339	257	24.4	70	0	70	8/1/2015	3	74
2020	Breedbase	Breedbase Test Program	MaizeInbredTrial	Testing	CRD			Cornell Biotech	BGEM-0107-N			plot	2017_Inbred_plot_218	1	1	758			test	7/30/2015	92	15.5	114.6783673	211	12.9	68	0	68	7/30/2015	0	65
2020	Breedbase	Breedbase Test Program	MaizeInbredTrial	Testing	CRD			Cornell Biotech	BGEM-0121-N			plot	2017_Inbred_plot_219	1	1	759			test	8/7/2015	137	21.5	174.2557806	234	21.1	76	0	76	8/7/2015	0	63
2020	Breedbase	Breedbase Test Program	MaizeInbredTrial	Testing	CRD			Cornell Biotech	Ames30793			plot	2017_Inbred_plot_22	1	1	562			test	8/14/2015	125	21.3	74.51647865	239	9	83	0	83	8/14/2015	2	67
2020	Breedbase	Breedbase Test Program	MaizeInbredTrial	Testing	CRD			Cornell Biotech	BGEM-0124-N			plot	2017_Inbred_plot_220	1	1	760			test	8/7/2015	122	18	157.0074724	237	18.2	76	2	75	8/6/2015	1	71
2020	Breedbase	Breedbase Test Program	MaizeInbredTrial	Testing	CRD			Cornell Biotech	BGEM-0125-N			plot	2017_Inbred_plot_221	1	1	761			test	7/28/2015	85	16	129.0230261	200	14.6	66	0	66	7/28/2015	41	72
2020	Breedbase	Breedbase Test Program	MaizeInbredTrial	Testing	CRD			Cornell Biotech	BGEM-0129-N			plot	2017_Inbred_plot_222	1	1	762			test	8/1/2015	104	16.5	171.299529	215	19.5	70	0	69	7/31/2015	0	71
2020	Breedbase	Breedbase Test Program	MaizeInbredTrial	Testing	CRD			Cornell Biotech	BGEM-0130-N			plot	2017_Inbred_plot_223	1	1	763			test	8/2/2015	114	16.5	110.6858495	214	12.6	71	0	71	8/2/2015	22	67
2020	Breedbase	Breedbase Test Program	MaizeInbredTrial	Testing	CRD			Cornell Biotech	BGEM-0140-N			plot	2017_Inbred_plot_224	1	1	764			test	8/5/2015	118	18	144.0672961	222	16.7	74	0	74	8/5/2015	6	66
2020	Breedbase	Breedbase Test Program	MaizeInbredTrial	Testing	CRD			Cornell Biotech	BGEM-0143-N			plot	2017_Inbred_plot_225	1	1	765			test	8/5/2015	98	17.6	165.575342	208	19.1	74	0	73	8/4/2015	1	70
2020	Breedbase	Breedbase Test Program	MaizeInbredTrial	Testing	CRD			Cornell Biotech	BGEM-0151-N			plot	2017_Inbred_plot_226	1	1	766			test	8/5/2015	78	17.4	128.6106238	182	14.8	74	0	74	8/5/2015	1	71
2020	Breedbase	Breedbase Test Program	MaizeInbredTrial	Testing	CRD			Cornell Biotech	BGEM-0157-N			plot	2017_Inbred_plot_227	1	1	767			test	7/30/2015	78	16.1	97.09340413	198	11	68	1	68	7/30/2015	0	45
2020	Breedbase	Breedbase Test Program	MaizeInbredTrial	Testing	CRD			Cornell Biotech	BGEM-0182-N			plot	2017_Inbred_plot_228	1	1	768			test	7/30/2015	93	16.1	84.73606179	196	9.6	68	0	68	7/30/2015	2	58
2020	Breedbase	Breedbase Test Program	MaizeInbredTrial	Testing	CRD			Cornell Biotech	BGEM-0184-N			plot	2017_Inbred_plot_229	1	1	769			test	8/4/2015	102	16.4	135.4447201	198	15.4	73	0	71	8/2/2015	7	68
2020	Breedbase	Breedbase Test Program	MaizeInbredTrial	Testing	CRD			Cornell Biotech	Ames30797			plot	2017_Inbred_plot_23	1	1	563			test	7/31/2015	75	16.1	129.7520946	183	14.7	69	0	69	7/31/2015	8	69
2020	Breedbase	Breedbase Test Program	MaizeInbredTrial	Testing	CRD			Cornell Biotech	BGEM-0193-N			plot	2017_Inbred_plot_230	1	1	770			test	8/2/2015	89	20.9	115.6714995	216	13.9	71	0	71	8/2/2015	7	67
2020	Breedbase	Breedbase Test Program	MaizeInbredTrial	Testing	CRD			Cornell Biotech	BGEM-0202-N			plot	2017_Inbred_plot_231	1	1	771			test	7/31/2015	93	16.4	153.0349435	186	17.4	69	0	69	7/31/2015	0	43
2020	Breedbase	Breedbase Test Program	MaizeInbredTrial	Testing	CRD			Cornell Biotech	BGEM-0203-N			plot	2017_Inbred_plot_232	1	1	772			test	7/28/2015	75	16.3	130.3233561	187	14.8	66	0	67	7/29/2015	0	65
2020	Breedbase	Breedbase Test Program	MaizeInbredTrial	Testing	CRD			Cornell Biotech	BGEM-0204-N			plot	2017_Inbred_plot_233	1	1	773			test	7/28/2015	94	15.7	173.8275975	211	19.6	66	0	67	7/29/2015	4	71
2020	Breedbase	Breedbase Test Program	MaizeInbredTrial	Testing	CRD			Cornell Biotech	BGEM-0205-N			plot	2017_Inbred_plot_234	1	1	774			test	8/5/2015	94	18.1	140.4450988	210	16.3	74	0	72	8/3/2015	3	68
2020	Breedbase	Breedbase Test Program	MaizeInbredTrial	Testing	CRD			Cornell Biotech	BGEM-0206-N			plot	2017_Inbred_plot_235	1	1	775			test	8/5/2015	108	19	133.7887984	222	15.7	74	0	72	8/3/2015	5	63
2020	Breedbase	Breedbase Test Program	MaizeInbredTrial	Testing	CRD			Cornell Biotech	BGEM-0207-N			plot	2017_Inbred_plot_236	1	1	776			test	8/13/2015	125	22.4	157.5629532	229	19.3	82	0	83	8/14/2015	0	68
2020	Breedbase	Breedbase Test Program	MaizeInbredTrial	Testing	CRD			Cornell Biotech	BGEM-0209-N			plot	2017_Inbred_plot_237	1	1	777			test	8/3/2015	106	17.2	148.9572099	231	17.1	72	0	72	8/3/2015	14	63
2020	Breedbase	Breedbase Test Program	MaizeInbredTrial	Testing	CRD			Cornell Biotech	BGEM-0210-N			plot	2017_Inbred_plot_238	1	1	778			test	8/3/2015	103	16.7	92.01727806	231	10.5	72	0	70	8/1/2015	22	61
2020	Breedbase	Breedbase Test Program	MaizeInbredTrial	Testing	CRD			Cornell Biotech	BGEM-0211-N			plot	2017_Inbred_plot_239	1	1	779			test	8/1/2015	109	19	184.9182755	224	21.7	70	0	69	7/31/2015	0	68
2020	Breedbase	Breedbase Test Program	MaizeInbredTrial	Testing	CRD			Cornell Biotech	Ames8399			plot	2017_Inbred_plot_24	1	1	564			test	8/9/2015	93	20.2	101.5835401	202	12.1	78	0	78	8/9/2015	1	35
2020	Breedbase	Breedbase Test Program	MaizeInbredTrial	Testing	CRD			Cornell Biotech	BGEM-0215-N			plot	2017_Inbred_plot_240	1	1	780			test	8/1/2015	103	15.8	194.8811592	244	22	70	2	68	7/30/2015	3	70
2020	Breedbase	Breedbase Test Program	MaizeInbredTrial	Testing	CRD			Cornell Biotech	BGEM-0227-N			plot	2017_Inbred_plot_241	1	1	781			test	8/13/2015	113	23.5	86.11529521	214	10.7	82	0	82	8/13/2015	0	62
2020	Breedbase	Breedbase Test Program	MaizeInbredTrial	Testing	CRD			Cornell Biotech	BGEM-0228-N			plot	2017_Inbred_plot_242	1	1	782			test	7/31/2015	112	16.6	141.2625392	226	16.1	69	0	68	7/30/2015	2	67
2020	Breedbase	Breedbase Test Program	MaizeInbredTrial	Testing	CRD			Cornell Biotech	BGEM-0235-N			plot	2017_Inbred_plot_243	1	1	783			test	8/4/2015	129	18.5	156.907528	265	18.3	73	0	73	8/4/2015	10	70
2020	Breedbase	Breedbase Test Program	MaizeInbredTrial	Testing	CRD			Cornell Biotech	BGEM-0239-N			plot	2017_Inbred_plot_244	1	1	784			test	8/5/2015	122	20.3	143.3803096	250	17.1	74	0	72	8/3/2015	13	66
2020	Breedbase	Breedbase Test Program	MaizeInbredTrial	Testing	CRD			Cornell Biotech	BGEM-0240-N			plot	2017_Inbred_plot_245	1	1	785			test	7/26/2015	92	15.1	105.3961579	216	11.8	64	0	64	7/26/2015	30	68
2020	Breedbase	Breedbase Test Program	MaizeInbredTrial	Testing	CRD			Cornell Biotech	BGEM-0246-N			plot	2017_Inbred_plot_246	1	1	786			test	8/4/2015	157	19.3	110.3702354	287	13	73	0	81	8/12/2015	23	67
2020	Breedbase	Breedbase Test Program	MaizeInbredTrial	Testing	CRD			Cornell Biotech	BGEM-0248-N			plot	2017_Inbred_plot_247	1	1	787			test	7/26/2015	95	15.4	155.7555367	224	17.5	64	3	65	7/27/2015	0	73
2020	Breedbase	Breedbase Test Program	MaizeInbredTrial	Testing	CRD			Cornell Biotech	BGEM-0253-N			plot	2017_Inbred_plot_248	1	1	788			test	7/31/2015	110	15.1	132.1917913	247	14.8	69	7	69	7/31/2015	6	68
2020	Breedbase	Breedbase Test Program	MaizeInbredTrial	Testing	CRD			Cornell Biotech	BGEM-0256-N			plot	2017_Inbred_plot_249	1	1	789			test	8/1/2015	135	15.5	159.1273469	249	17.9	70	4	69	7/31/2015	1	70
2020	Breedbase	Breedbase Test Program	MaizeInbredTrial	Testing	CRD			Cornell Biotech	ARGENTINE_FLINTY_COMPOSITE-C(1)-37-B-B-B2-1-B25			plot	2017_Inbred_plot_25	1	1	565			test	8/1/2015	96	16.9	150.3711609	207	17.2	70	1	70	8/1/2015	3	69
2020	Breedbase	Breedbase Test Program	MaizeInbredTrial	Testing	CRD			Cornell Biotech	BGEM-0259-N			plot	2017_Inbred_plot_250	1	1	790			test	8/6/2015	99	20.9	167.2659813	235	20.1	75	0	75	8/6/2015	0	66
2020	Breedbase	Breedbase Test Program	MaizeInbredTrial	Testing	CRD			Cornell Biotech	BLANK			plot	2017_Inbred_plot_251	1	1	791			test	8/12/2015	126	25.4	183.649507	229	23.4	81	0	81	8/12/2015	0	66
2020	Breedbase	Breedbase Test Program	MaizeInbredTrial	Testing	CRD			Cornell Biotech	BSSSC0_001			plot	2017_Inbred_plot_252	1	1	792			test	8/12/2015	129	23.1	86.56557126	247	10.7	81	0	84	8/15/2015	7	68
2020	Breedbase	Breedbase Test Program	MaizeInbredTrial	Testing	CRD			Cornell Biotech	BSSSC0_005			plot	2017_Inbred_plot_253	1	1	793			test	8/12/2015	92	22.7	162.6464436	213	20	81	0	81	8/12/2015	0	70
2020	Breedbase	Breedbase Test Program	MaizeInbredTrial	Testing	CRD			Cornell Biotech	BSSSC0_009			plot	2017_Inbred_plot_254	1	1	794			test	8/6/2015	112	18.1	153.3694944	233	17.8	75	0	73	8/4/2015	6	65
2020	Breedbase	Breedbase Test Program	MaizeInbredTrial	Testing	CRD			Cornell Biotech	BSSSC0_015			plot	2017_Inbred_plot_255	1	1	795			test	7/30/2015	112	16.2	134.00552	223	15.2	68	0	67	7/29/2015	15	66
2020	Breedbase	Breedbase Test Program	MaizeInbredTrial	Testing	CRD			Cornell Biotech	BSSSC0_026			plot	2017_Inbred_plot_256	1	1	796			test	7/31/2015	125	17.6	88.42243396	234	10.2	69	0	69	7/31/2015	29	69
2020	Breedbase	Breedbase Test Program	MaizeInbredTrial	Testing	CRD			Cornell Biotech	BSSSC0_033			plot	2017_Inbred_plot_257	1	1	797			test	8/3/2015	124	17	181.6253688	255	20.8	72	1	71	8/2/2015	1	69
2020	Breedbase	Breedbase Test Program	MaizeInbredTrial	Testing	CRD			Cornell Biotech	BSSSC0_044			plot	2017_Inbred_plot_258	1	1	798			test	7/31/2015	134	15.6	148.2838999	270	16.7	69	7	68	7/30/2015	4	68
2020	Breedbase	Breedbase Test Program	MaizeInbredTrial	Testing	CRD			Cornell Biotech	BSSSC0_054			plot	2017_Inbred_plot_259	1	1	799			test	7/30/2015	93	17.4	148.5974099	219	17.1	68	0	68	7/30/2015	9	65
2020	Breedbase	Breedbase Test Program	MaizeInbredTrial	Testing	CRD			Cornell Biotech	ArgentineFlintyComposite-C(1)-37-B-B-B2-1-B25-B2-B?-1-B			plot	2017_Inbred_plot_26	1	1	566			test	8/4/2015	114	16.9	124.1436328	236	14.2	73	2	72	8/3/2015	6	72
2020	Breedbase	Breedbase Test Program	MaizeInbredTrial	Testing	CRD			Cornell Biotech	BSSSC0_057			plot	2017_Inbred_plot_260	1	1	800			test	7/31/2015	113	19.7	111.5127583	250	13.2	69	1	69	7/31/2015	10	62
2020	Breedbase	Breedbase Test Program	MaizeInbredTrial	Testing	CRD			Cornell Biotech	BSSSC0_060			plot	2017_Inbred_plot_261	1	1	801			test	8/7/2015	133	21.4	202.5926626	264	24.5	76	0	75	8/6/2015	4	67
2020	Breedbase	Breedbase Test Program	MaizeInbredTrial	Testing	CRD			Cornell Biotech	C103			plot	2017_Inbred_plot_262	1	1	802			test	7/31/2015	122			259		69	1	69	7/31/2015	5	67
2020	Breedbase	Breedbase Test Program	MaizeInbredTrial	Testing	CRD			Cornell Biotech	CG102			plot	2017_Inbred_plot_263	1	1	803			test	8/6/2015	130	18.1	134.4137142	238	15.6	75	0	75	8/6/2015	10	73
2020	Breedbase	Breedbase Test Program	MaizeInbredTrial	Testing	CRD			Cornell Biotech	CG104			plot	2017_Inbred_plot_264	1	1	804			test	8/4/2015	124	22	178.890047	261	21.8	73	0	73	8/4/2015	11	68
2020	Breedbase	Breedbase Test Program	MaizeInbredTrial	Testing	CRD			Cornell Biotech	CG105			plot	2017_Inbred_plot_265	1	1	805			test	8/3/2015	113	20.3	135.8339775	261	16.2	72	0	72	8/3/2015	0	65
2020	Breedbase	Breedbase Test Program	MaizeInbredTrial	Testing	CRD			Cornell Biotech	CG106			plot	2017_Inbred_plot_266	1	1	806			test	8/7/2015	128	22.3	184.7415316	248	22.6	76	0	75	8/6/2015	0	70
2020	Breedbase	Breedbase Test Program	MaizeInbredTrial	Testing	CRD			Cornell Biotech	CG108			plot	2017_Inbred_plot_267	1	1	807			test	8/5/2015	105	17.4	87.76806082	232	10.1	74	0	73	8/4/2015	19	69
2020	Breedbase	Breedbase Test Program	MaizeInbredTrial	Testing	CRD			Cornell Biotech	CG110			plot	2017_Inbred_plot_268	1	1	808			test	8/12/2015	137	18.9	117.7429798	264	13.8	81	0	81	8/12/2015	0	66
2020	Breedbase	Breedbase Test Program	MaizeInbredTrial	Testing	CRD			Cornell Biotech	CG111			plot	2017_Inbred_plot_269	1	1	809			test	8/6/2015	149	19	204.5179084	276	24	75	0	74	8/5/2015	2	67
2020	Breedbase	Breedbase Test Program	MaizeInbredTrial	Testing	CRD			Cornell Biotech	AS5707			plot	2017_Inbred_plot_27	1	1	567			test	8/6/2015	145	16.9	105.7843632	245	12.1	75	0	74	8/5/2015	17	62
2020	Breedbase	Breedbase Test Program	MaizeInbredTrial	Testing	CRD			Cornell Biotech	CG118			plot	2017_Inbred_plot_270	1	1	810			test	7/30/2015	106	17.4	92.98200502	217	10.7	68	0	67	7/29/2015	11	69
2020	Breedbase	Breedbase Test Program	MaizeInbredTrial	Testing	CRD			Cornell Biotech	AS6103			plot	2017_Inbred_plot_28	1	1	568			test	8/7/2015	119	20	116.1459727	246	13.8	76	0	77	8/8/2015	20	67
2020	Breedbase	Breedbase Test Program	MaizeInbredTrial	Testing	CRD			Cornell Biotech	B103			plot	2017_Inbred_plot_29	1	1	569			test	8/4/2015	123	17.2	145.4728307	229	16.7	73	0	72	8/3/2015	3	66
2020	Breedbase	Breedbase Test Program	MaizeInbredTrial	Testing	CRD			Cornell Biotech	554363-1-1-B			plot	2017_Inbred_plot_3	1	1	543			test	8/10/2015	117	18.6	119.8912594	222	14	79	0	76	8/7/2015	2	66
2020	Breedbase	Breedbase Test Program	MaizeInbredTrial	Testing	CRD			Cornell Biotech	B110			plot	2017_Inbred_plot_30	1	1	570			test	8/3/2015	86	15.9	113.2507397	183	12.8	72	0	72	8/3/2015	11	64
2020	Breedbase	Breedbase Test Program	MaizeInbredTrial	Testing	CRD			Cornell Biotech	B2			plot	2017_Inbred_plot_31	1	1	571			test	8/2/2015	93	18.2	157.4851017	201	18.3	71	0	71	8/2/2015	0	59
2020	Breedbase	Breedbase Test Program	MaizeInbredTrial	Testing	CRD			Cornell Biotech	B37			plot	2017_Inbred_plot_32	1	1	572			test	8/2/2015	97	15.6	117.2064359	204	13.2	71	0	71	8/2/2015	2	61
2020	Breedbase	Breedbase Test Program	MaizeInbredTrial	Testing	CRD			Cornell Biotech	B73			plot	2017_Inbred_plot_33	1	1	573			test	8/8/2015	121	17.8	145.2834623	223	16.8	77	0	76	8/7/2015	2	66
2020	Breedbase	Breedbase Test Program	MaizeInbredTrial	Testing	CRD			Cornell Biotech	B73_NC230-032-1-1-1-1			plot	2017_Inbred_plot_34	1	1	574			test	8/5/2015	119	18.6	108.7584996	224	12.7	74	0	74	8/5/2015	0	59
2020	Breedbase	Breedbase Test Program	MaizeInbredTrial	Testing	CRD			Cornell Biotech	B73_NC230-040-1-1-1-1			plot	2017_Inbred_plot_35	1	1	575			test	8/9/2015	140	19.2	62.90398548	242	7.4	78	0	81	8/12/2015	23	63
2020	Breedbase	Breedbase Test Program	MaizeInbredTrial	Testing	CRD			Cornell Biotech	B73_NC230-041-1-1-1-1			plot	2017_Inbred_plot_36	1	1	576			test	7/31/2015	84	17.3	110.495429	197	12.7	69	0	69	7/31/2015	0	67
2020	Breedbase	Breedbase Test Program	MaizeInbredTrial	Testing	CRD			Cornell Biotech	B73_NC230-049-1-1-1-1			plot	2017_Inbred_plot_37	1	1	577			test	8/14/2015	118	22.6	81.42842648	223	10	83	0	83	8/14/2015	3	69
2020	Breedbase	Breedbase Test Program	MaizeInbredTrial	Testing	CRD			Cornell Biotech	B73_NC230-059-1-1-1-1			plot	2017_Inbred_plot_38	1	1	578			test	8/12/2015	101	20.5	97.01976085	197	11.6	81	1	81	8/12/2015	6	53
2020	Breedbase	Breedbase Test Program	MaizeInbredTrial	Testing	CRD			Cornell Biotech	B73_NC230-126-1-1-1-1			plot	2017_Inbred_plot_39	1	1	579			test	8/4/2015	109	15.9	114.1355111	209	12.9	73	0	72	8/3/2015	1	61
2020	Breedbase	Breedbase Test Program	MaizeInbredTrial	Testing	CRD			Cornell Biotech	554371-1-1-B			plot	2017_Inbred_plot_4	1	1	544			test	8/5/2015	139	22.9	191.4262373	235	23.6	74	0	76	8/7/2015	4	67
2020	Breedbase	Breedbase Test Program	MaizeInbredTrial	Testing	CRD			Cornell Biotech	B73_NC230-127-1-1-1-1			plot	2017_Inbred_plot_40	1	1	580			test	8/4/2015	99	18.1	134.4137142	209	15.6	73	0	73	8/4/2015	0	67
2020	Breedbase	Breedbase Test Program	MaizeInbredTrial	Testing	CRD			Cornell Biotech	B73_NC230-128-1-1-1-1			plot	2017_Inbred_plot_41	1	1	581			test	8/1/2015	115	16.7	156.8675502	195	17.9	70	0	70	8/1/2015	2	71
2020	Breedbase	Breedbase Test Program	MaizeInbredTrial	Testing	CRD			Cornell Biotech	B73_NC230-129-1-1-1-1			plot	2017_Inbred_plot_42	1	1	582			test	8/6/2015	84	16.7	122.6897041	187	14	75	0	73	8/4/2015	0	61
2020	Breedbase	Breedbase Test Program	MaizeInbredTrial	Testing	CRD			Cornell Biotech	B73_NC230-147-1-1-1-1			plot	2017_Inbred_plot_43	1	1	583			test	7/29/2015	80	15.8	123.1294597	179	13.9	67	0	67	7/29/2015	0	63
2020	Breedbase	Breedbase Test Program	MaizeInbredTrial	Testing	CRD			Cornell Biotech	B73_PHG39-1			plot	2017_Inbred_plot_44	1	1	584			test	8/5/2015	81	16.8	104.1610549	195	11.9	74	0	75	8/6/2015	8	64
2020	Breedbase	Breedbase Test Program	MaizeInbredTrial	Testing	CRD			Cornell Biotech	B73_PHG39-12			plot	2017_Inbred_plot_45	1	1	585			test	7/31/2015	130	15.2	137.3889027	245	15.4	69	6	69	7/31/2015	0	70
2020	Breedbase	Breedbase Test Program	MaizeInbredTrial	Testing	CRD			Cornell Biotech	B73_PHG39-15			plot	2017_Inbred_plot_46	1	1	586			test	7/31/2015	93	18.6	146.4386098	223	17.1	69	0	71	8/2/2015	1	63
2020	Breedbase	Breedbase Test Program	MaizeInbredTrial	Testing	CRD			Cornell Biotech	B73xPHG39-10			plot	2017_Inbred_plot_47	1	1	587			test	8/1/2015	144	15.4	186.906644	267	21	70	0	70	8/1/2015	6	71
2020	Breedbase	Breedbase Test Program	MaizeInbredTrial	Testing	CRD			Cornell Biotech	B73xPHG39-11			plot	2017_Inbred_plot_48	1	1	588			test	8/3/2015	109	16.1	119.1600869	214	13.5	72	4	71	8/2/2015	7	66
2020	Breedbase	Breedbase Test Program	MaizeInbredTrial	Testing	CRD			Cornell Biotech	B73xPHG39-13			plot	2017_Inbred_plot_49	1	1	589			test	8/2/2015	99	15.7	128.5969472	208	14.5	71	0	70	8/1/2015	2	68
2020	Breedbase	Breedbase Test Program	MaizeInbredTrial	Testing	CRD			Cornell Biotech	554372-1-1-B			plot	2017_Inbred_plot_5	1	1	545			test	8/2/2015	114	18.7	104.3483192	246	12.2	71	0	69	7/31/2015	28	68
2020	Breedbase	Breedbase Test Program	MaizeInbredTrial	Testing	CRD			Cornell Biotech	B73xPHG39-14			plot	2017_Inbred_plot_50	1	1	590			test	7/29/2015	75	15	139.5014128	198	15.6	67	0	68	7/30/2015	2	65
2020	Breedbase	Breedbase Test Program	MaizeInbredTrial	Testing	CRD			Cornell Biotech	B73xPHG39-15			plot	2017_Inbred_plot_51	1	1	591			test	8/7/2015	94	18.4	90.13937443	191	10.5	76	0	75	8/6/2015	2	66
2020	Breedbase	Breedbase Test Program	MaizeInbredTrial	Testing	CRD			Cornell Biotech	B73xPHG39-16			plot	2017_Inbred_plot_52	1	1	592			test	8/2/2015	94	17.2	141.9884516	193	16.3	71	0	71	8/2/2015	0	67
2020	Breedbase	Breedbase Test Program	MaizeInbredTrial	Testing	CRD			Cornell Biotech	B73xPHG39-17			plot	2017_Inbred_plot_53	1	1	593			test	7/28/2015	97	15.3	85.54403377	205	9.6	66	0	66	7/28/2015	3	61
2020	Breedbase	Breedbase Test Program	MaizeInbredTrial	Testing	CRD			Cornell Biotech	B73xPHG39-18			plot	2017_Inbred_plot_54	1	1	594			test	8/5/2015	88	17	117.0086511	182	13.4	74	0	72	8/3/2015	2	64
2020	Breedbase	Breedbase Test Program	MaizeInbredTrial	Testing	CRD			Cornell Biotech	B73xPHG39-19			plot	2017_Inbred_plot_55	1	1	595			test	8/1/2015	97	15.7	138.3525776	218	15.6	70	7	71	8/2/2015	0	71
2020	Breedbase	Breedbase Test Program	MaizeInbredTrial	Testing	CRD			Cornell Biotech	B73xPHG39-2			plot	2017_Inbred_plot_56	1	1	596			test	8/2/2015	91	19.4	178.0694505	202	21	71	1	71	8/2/2015	0	67
2020	Breedbase	Breedbase Test Program	MaizeInbredTrial	Testing	CRD			Cornell Biotech	B73xPHG39-20			plot	2017_Inbred_plot_57	1	1	597			test	7/30/2015	102	15.8	135.530988	202	15.3	68	0	67	7/29/2015	2	64
2020	Breedbase	Breedbase Test Program	MaizeInbredTrial	Testing	CRD			Cornell Biotech	B73xPHG39-21			plot	2017_Inbred_plot_58	1	1	598			test	7/30/2015	112	17	161.5417944	231	18.5	68	0	66	7/28/2015	8	60
2020	Breedbase	Breedbase Test Program	MaizeInbredTrial	Testing	CRD			Cornell Biotech	B73xPHG39-22			plot	2017_Inbred_plot_59	1	1	599			test	8/6/2015	139	20.7	142.6607095	242	17.1	75	0	76	8/7/2015	1	66
2020	Breedbase	Breedbase Test Program	MaizeInbredTrial	Testing	CRD			Cornell Biotech	6F629			plot	2017_Inbred_plot_6	1	1	546			test	7/31/2015	105	16.7	120.936994	221	13.8	69	3	67	7/29/2015	17	66
2020	Breedbase	Breedbase Test Program	MaizeInbredTrial	Testing	CRD			Cornell Biotech	B73xPHG39-23			plot	2017_Inbred_plot_60	1	1	600			test	8/7/2015	155	17.9	135.6056833	255	15.7	76	0	76	8/7/2015	2	69
2020	Breedbase	Breedbase Test Program	MaizeInbredTrial	Testing	CRD			Cornell Biotech	B73xPHG39-24			plot	2017_Inbred_plot_61	1	1	601			test	8/5/2015	131	17.4	78.20916311	254	9	74	0	74	8/5/2015	28	61
2020	Breedbase	Breedbase Test Program	MaizeInbredTrial	Testing	CRD			Cornell Biotech	B73xPHG39-25			plot	2017_Inbred_plot_62	1	1	602			test	8/10/2015	137	20.9	165.6016432	251	19.9	79	0	78	8/9/2015	7	68
2020	Breedbase	Breedbase Test Program	MaizeInbredTrial	Testing	CRD			Cornell Biotech	B73xPHG39-3			plot	2017_Inbred_plot_63	1	1	603			test	8/7/2015	138	17.6	123.9647849	263	14.3	76	0	75	8/6/2015	15	65
2020	Breedbase	Breedbase Test Program	MaizeInbredTrial	Testing	CRD			Cornell Biotech	B73xPHG39-4			plot	2017_Inbred_plot_64	1	1	604			test	8/1/2015	111	17.8	147.8778099	213	17.1	70	0	70	8/1/2015	6	70
2020	Breedbase	Breedbase Test Program	MaizeInbredTrial	Testing	CRD			Cornell Biotech	B73xPHG39-5			plot	2017_Inbred_plot_65	1	1	605			test	8/6/2015	121	21	205.2859026	266	24.7	75	0	74	8/5/2015	0	66
2020	Breedbase	Breedbase Test Program	MaizeInbredTrial	Testing	CRD			Cornell Biotech	B73xPHG39-6			plot	2017_Inbred_plot_66	1	1	606			test	8/3/2015	105	17.9	153.7440231	227	17.8	72	0	72	8/3/2015	3	67
2020	Breedbase	Breedbase Test Program	MaizeInbredTrial	Testing	CRD			Cornell Biotech	B73xPHG39-7			plot	2017_Inbred_plot_67	1	1	607			test	8/1/2015	106	17.1	184.8951304	227	21.2	70	0	69	7/31/2015	1	66
2020	Breedbase	Breedbase Test Program	MaizeInbredTrial	Testing	CRD			Cornell Biotech	B73xPHG39-8			plot	2017_Inbred_plot_68	1	1	608			test	7/31/2015	113	16.2	153.4010558	240	17.4	69	0	69	7/31/2015	9	68
2020	Breedbase	Breedbase Test Program	MaizeInbredTrial	Testing	CRD			Cornell Biotech	B73xPHG39-9			plot	2017_Inbred_plot_69	1	1	609			test	8/12/2015	133	22.2	54.8389943	243	6.7	81	0			10	67
2020	Breedbase	Breedbase Test Program	MaizeInbredTrial	Testing	CRD			Cornell Biotech	8M129			plot	2017_Inbred_plot_7	1	1	547			test	7/26/2015	111	15.1	112.5416601	212	12.6	64	2	64	7/26/2015	15	62
2020	Breedbase	Breedbase Test Program	MaizeInbredTrial	Testing	CRD			Cornell Biotech	B76			plot	2017_Inbred_plot_70	1	1	610			test	8/6/2015	106	22.4	146.9499045	228	18	75	0	75	8/6/2015	0	67
2020	Breedbase	Breedbase Test Program	MaizeInbredTrial	Testing	CRD			Cornell Biotech	B79			plot	2017_Inbred_plot_71	1	1	611			test	8/9/2015	130	21.6	153.4136804	258	18.6	78	0	78	8/9/2015	1	64
2020	Breedbase	Breedbase Test Program	MaizeInbredTrial	Testing	CRD			Cornell Biotech	B84			plot	2017_Inbred_plot_72	1	1	612			test	7/27/2015	93	16.3	151.4568732	203	17.2	65	0	65	7/27/2015	7	70
2020	Breedbase	Breedbase Test Program	MaizeInbredTrial	Testing	CRD			Cornell Biotech	B97			plot	2017_Inbred_plot_73	1	1	613			test	7/31/2015	113	15.8	166.5348088	237	18.8	69	0	69	7/31/2015	0	65
2020	Breedbase	Breedbase Test Program	MaizeInbredTrial	Testing	CRD			Cornell Biotech	BGEM-0001-N			plot	2017_Inbred_plot_74	1	1	614			test	8/2/2015	102	16.4	159.1915217	223	18.1	71	0	71	8/2/2015	4	56
2020	Breedbase	Breedbase Test Program	MaizeInbredTrial	Testing	CRD			Cornell Biotech	BGEM-0005-N			plot	2017_Inbred_plot_75	1	1	615			test	8/10/2015	124	23.4	58.82835597	216	7.3	79	2	84	8/15/2015	47	69
2020	Breedbase	Breedbase Test Program	MaizeInbredTrial	Testing	CRD			Cornell Biotech	BGEM-0039-N			plot	2017_Inbred_plot_76	1	1	616			test	8/12/2015	91	21.8	129.1640004	196	15.7	81	0	81	8/12/2015	2	66
2020	Breedbase	Breedbase Test Program	MaizeInbredTrial	Testing	CRD			Cornell Biotech	BGEM-0040-N			plot	2017_Inbred_plot_77	1	1	617			test	8/6/2015	88	18.4	97.86560652	192	11.4	75	1	73	8/4/2015	0	59
2020	Breedbase	Breedbase Test Program	MaizeInbredTrial	Testing	CRD			Cornell Biotech	BGEM-0046-N			plot	2017_Inbred_plot_78	1	1	618			test	8/2/2015	91	17.9	86.37304669	210	10	71	24	71	8/2/2015	8	63
2020	Breedbase	Breedbase Test Program	MaizeInbredTrial	Testing	CRD			Cornell Biotech	BGEM-0063-N			plot	2017_Inbred_plot_79	1	1	619			test	7/29/2015	95	15.3	153.2663938	220	17.2	67	1	67	7/29/2015	4	71
2020	Breedbase	Breedbase Test Program	MaizeInbredTrial	Testing	CRD			Cornell Biotech	907			plot	2017_Inbred_plot_8	1	1	548			test	8/3/2015	106	17.7	84.85178694	181	9.8	72	1	72	8/3/2015	30	66
2020	Breedbase	Breedbase Test Program	MaizeInbredTrial	Testing	CRD			Cornell Biotech	BGEM-0066-N			plot	2017_Inbred_plot_80	1	1	620			test	8/2/2015	106	15.3	143.4644733	220	16.1	71	0	70	8/1/2015	7	70
2020	Breedbase	Breedbase Test Program	MaizeInbredTrial	Testing	CRD			Cornell Biotech	BGEM-0089-N			plot	2017_Inbred_plot_81	1	1	621			test	8/9/2015	137	27.9	87.23046488	238	11.5	78	0	78	8/9/2015	17	62
2020	Breedbase	Breedbase Test Program	MaizeInbredTrial	Testing	CRD			Cornell Biotech	BGEM-0102-N			plot	2017_Inbred_plot_82	1	1	622			test	8/6/2015	139	17.4	120.7897075	256	13.9	75	0	74	8/5/2015	16	70
2020	Breedbase	Breedbase Test Program	MaizeInbredTrial	Testing	CRD			Cornell Biotech	BGEM-0107-N			plot	2017_Inbred_plot_83	1	1	623			test	7/30/2015	100	17	160.6685955	227	18.4	68	0	68	7/30/2015	0	64
2020	Breedbase	Breedbase Test Program	MaizeInbredTrial	Testing	CRD			Cornell Biotech	BGEM-0121-N			plot	2017_Inbred_plot_84	1	1	624			test	8/3/2015	86	15.4	137.0648723	213	15.4	72	0	71	8/2/2015	1	68
2020	Breedbase	Breedbase Test Program	MaizeInbredTrial	Testing	CRD			Cornell Biotech	BGEM-0124-N			plot	2017_Inbred_plot_85	1	1	625			test	8/2/2015	105	16	143.1625359	214	16.2	71	0	69	7/31/2015	2	67
2020	Breedbase	Breedbase Test Program	MaizeInbredTrial	Testing	CRD			Cornell Biotech	BGEM-0125-N			plot	2017_Inbred_plot_86	1	1	626			test	8/3/2015	95	15.6	110.1030155	196	12.4	72	0	72	8/3/2015	1	69
2020	Breedbase	Breedbase Test Program	MaizeInbredTrial	Testing	CRD			Cornell Biotech	BGEM-0129-N			plot	2017_Inbred_plot_87	1	1	627			test	8/8/2015	124	15.8	98.32640304	223	11.1	77	0	77	8/8/2015	4	70
2020	Breedbase	Breedbase Test Program	MaizeInbredTrial	Testing	CRD			Cornell Biotech	BGEM-0130-N			plot	2017_Inbred_plot_88	1	1	628			test	8/6/2015	97	16.3	117.995471	200	13.4	75	0	73	8/4/2015	3	63
2020	Breedbase	Breedbase Test Program	MaizeInbredTrial	Testing	CRD			Cornell Biotech	BGEM-0140-N			plot	2017_Inbred_plot_89	1	1	629			test	8/6/2015	117	17.1	139.5434947	215	16	75	0	73	8/4/2015	0	66
2020	Breedbase	Breedbase Test Program	MaizeInbredTrial	Testing	CRD			Cornell Biotech	A632			plot	2017_Inbred_plot_9	1	1	549			test	7/30/2015	106	16.6	108.7984774	226	12.4	68	1	67	7/29/2015	3	36
2020	Breedbase	Breedbase Test Program	MaizeInbredTrial	Testing	CRD			Cornell Biotech	BGEM-0143-N			plot	2017_Inbred_plot_90	1	1	630			test	8/4/2015	105	17.2	86.23838469	220	9.9	73	2	74	8/5/2015	16	67
2020	Breedbase	Breedbase Test Program	MaizeInbredTrial	Testing	CRD			Cornell Biotech	BGEM-0151-N			plot	2017_Inbred_plot_91	1	1	631			test	7/30/2015	72	16	68.93010986	172	7.8	68	0	67	7/29/2015	16	65
2020	Breedbase	Breedbase Test Program	MaizeInbredTrial	Testing	CRD			Cornell Biotech	BGEM-0157-N			plot	2017_Inbred_plot_92	1	1	632			test	8/1/2015	86	16.1	140.3441023	192	15.9	70	0	70	8/1/2015	3	63
2020	Breedbase	Breedbase Test Program	MaizeInbredTrial	Testing	CRD			Cornell Biotech	BGEM-0182-N			plot	2017_Inbred_plot_93	1	1	633			test	8/15/2015	135	20	100.1548605	237	11.9	84	0	85	8/16/2015	3	66
2020	Breedbase	Breedbase Test Program	MaizeInbredTrial	Testing	CRD			Cornell Biotech	BGEM-0184-N			plot	2017_Inbred_plot_94	1	1	634			test	8/12/2015	137	23.1	129.4438449	240	16	81	4	81	8/12/2015	3	62
2020	Breedbase	Breedbase Test Program	MaizeInbredTrial	Testing	CRD			Cornell Biotech	BGEM-0193-N			plot	2017_Inbred_plot_95	1	1	635			test	8/5/2015	98	24.1	116.58152	221	14.6	74	1	73	8/4/2015	4	63
2020	Breedbase	Breedbase Test Program	MaizeInbredTrial	Testing	CRD			Cornell Biotech	BGEM-0202-N			plot	2017_Inbred_plot_96	1	1	636			test	8/3/2015	107	17.6	128.2992179	221	14.8	72	0	69	7/31/2015	1	62
2020	Breedbase	Breedbase Test Program	MaizeInbredTrial	Testing	CRD			Cornell Biotech	BGEM-0203-N			plot	2017_Inbred_plot_97	1	1	637			test	8/3/2015	103	16.1	97.97607144	199	11.1	72	0	71	8/2/2015	16	61
2020	Breedbase	Breedbase Test Program	MaizeInbredTrial	Testing	CRD			Cornell Biotech	BGEM-0204-N			plot	2017_Inbred_plot_98	1	1	638			test	8/4/2015	91	20	117.8292476	193	14	73	0	72	8/3/2015	18	62
2020	Breedbase	Breedbase Test Program	MaizeInbredTrial	Testing	CRD			Cornell Biotech	BGEM-0205-N			plot	2017_Inbred_plot_99	1	1	639			test	8/4/2015	83	18.9	106.6512498	166	12.5	73	0	75	8/6/2015	0	43
