# Supplementary material for: High density genotype storage for plant breeding in the Chado schema of Breedbase
Source: PLoS One. 2020 Nov 11;15(11):e0240059. doi: 10.1371/journal.pone.0240059 (PMC7657515; doi:10.1371/journal.pone.0240059)
Supplement: S4 File — (CSV) [file pone.0240059.s005.csv]

studyYear	programName	programDescription	studyName	studyDescription	studyDesign	plotWidth	plotLength	locationName	germplasmName	germplasmSynonyms	germplasmPedigree	observationLevel	observationUnitName	replicate	blockNumber	plotNumber	rowNumber	colNumber	entryType	cassava brown streak disease leaf incidence 3-month evaluation|CO_334:0000208	cassava brown streak disease leaf incidence 6-month evaluation|CO_334:0000209	cassava brown streak disease leaf incidence 9-month evaluation|CO_334:0000210	cassava brown streak disease leaf severity 3-month evaluation|CO_334:0000204	cassava brown streak disease leaf severity 6-month evaluation|CO_334:0000205	cassava brown streak disease leaf severity 9-month evaluation|CO_334:0000206	cassava brown streak disease root severity 12-month evaluation|CO_334:0000201	cassava mosaic disease incidence 3-month evaluation|CO_334:0000196	cassava mosaic disease incidence 6-month evaluation|CO_334:0000198	cassava mosaic disease incidence 9-month evaluation|CO_334:0000197	cassava mosaic disease severity 3-month evaluation|CO_334:0000192	cassava mosaic disease severity 6-month evaluation|CO_334:0000194	cassava mosaic disease severity 9-month evaluation|CO_334:0000193	dry matter content percentage|CO_334:0000092	fresh storage root weight per plot|COMP:0000111	harvest index variable|CO_334:0000015	plant stands harvested counting|CO_334:0000010	root number counting|CO_334:0000011	notes
2014	NaCRRI	NaCCRI cassava breeding program, Namulonge, Uganda	Uganda Cassava GWAS Population Kamuli_2014	Uganda Cassava GWAS Population Kamuli_2014. This trial is part of the following study: ftp://ftp.cassavabase.org/manuscripts/Ozimati_et_al_2018.zip	Augmented	1	9	Kamuli	TMEB14			plot	GWAS14_Kml_117	1	2	1117			test	100	100	100	2	3	2	1.36	0	0	0	1	1	1	35.41	9	0.26	7	25
2014	NaCRRI	NaCCRI cassava breeding program, Namulonge, Uganda	Uganda Cassava GWAS Population Kamuli_2014	Uganda Cassava GWAS Population Kamuli_2014. This trial is part of the following study: ftp://ftp.cassavabase.org/manuscripts/Ozimati_et_al_2018.zip	Augmented	1	9	Kamuli	UG110014			plot	GWAS14_Kml_146	1	2	1146			test	29	0	0	2	1	1	1	0	0	0	1	1	1	32.57	10	0.36	8	50
2014	NaCRRI	NaCCRI cassava breeding program, Namulonge, Uganda	Uganda Cassava GWAS Population Kamuli_2014	Uganda Cassava GWAS Population Kamuli_2014. This trial is part of the following study: ftp://ftp.cassavabase.org/manuscripts/Ozimati_et_al_2018.zip	Augmented	1	9	Kamuli	UG110014			plot	GWAS14_Kml_233	1	3	1233			test	0	0	0	1	1	1	1.06	0	0	0	1	1	1	32.65	5	0.25	8	18
2014	NaCRRI	NaCCRI cassava breeding program, Namulonge, Uganda	Uganda Cassava GWAS Population Kamuli_2014	Uganda Cassava GWAS Population Kamuli_2014. This trial is part of the following study: ftp://ftp.cassavabase.org/manuscripts/Ozimati_et_al_2018.zip	Augmented	1	9	Kamuli	TMEB14			plot	GWAS14_Kml_266	1	3	1266			test	10	100	30	2	2	3	1.16	0	0	0	1	1	1	34.12	6.5	0.29	9	38
2014	NaCRRI	NaCCRI cassava breeding program, Namulonge, Uganda	Uganda Cassava GWAS Population Kamuli_2014	Uganda Cassava GWAS Population Kamuli_2014. This trial is part of the following study: ftp://ftp.cassavabase.org/manuscripts/Ozimati_et_al_2018.zip	Augmented	1	9	Kamuli	TMEB14			plot	GWAS14_Kml_281	1	3	1281			test	78	100	100	2	2	2	1.16	0	0	0	1	1	1	34.12	6.5	0.29	9	38
2014	NaCRRI	NaCCRI cassava breeding program, Namulonge, Uganda	Uganda Cassava GWAS Population Kamuli_2014	Uganda Cassava GWAS Population Kamuli_2014. This trial is part of the following study: ftp://ftp.cassavabase.org/manuscripts/Ozimati_et_al_2018.zip	Augmented	1	9	Kamuli	UG110014			plot	GWAS14_Kml_345	1	4	1345			test	0	0	33.33	1	1	3	2.33	0	0	0	1	1	1	38.62	3	0.08	6	18
2014	NaCRRI	NaCCRI cassava breeding program, Namulonge, Uganda	Uganda Cassava GWAS Population Kamuli_2014	Uganda Cassava GWAS Population Kamuli_2014. This trial is part of the following study: ftp://ftp.cassavabase.org/manuscripts/Ozimati_et_al_2018.zip	Augmented	1	9	Kamuli	UG110014			plot	GWAS14_Kml_365	1	4	1365			test	17	0	0	2	1	1	2.33	0	0	0	1	1	1	38.62	3	0.08	6	18
2014	NaCRRI	NaCCRI cassava breeding program, Namulonge, Uganda	Uganda Cassava GWAS Population Kamuli_2014	Uganda Cassava GWAS Population Kamuli_2014. This trial is part of the following study: ftp://ftp.cassavabase.org/manuscripts/Ozimati_et_al_2018.zip	Augmented	1	9	Kamuli	TMEB14			plot	GWAS14_Kml_404	1	4	1404			test		100	100		2	3	1		0	0		1	1	31.82	1	0.24	2	3
2014	NaCRRI	NaCCRI cassava breeding program, Namulonge, Uganda	Uganda Cassava GWAS Population Kamuli_2014	Uganda Cassava GWAS Population Kamuli_2014. This trial is part of the following study: ftp://ftp.cassavabase.org/manuscripts/Ozimati_et_al_2018.zip	Augmented	1	9	Kamuli	UG110014			plot	GWAS14_Kml_415	1	4	1415			test		0	0		1	1	2.33		0	0		1	1	38.62	3	0.08	6	18
2014	NaCRRI	NaCCRI cassava breeding program, Namulonge, Uganda	Uganda Cassava GWAS Population Kamuli_2014	Uganda Cassava GWAS Population Kamuli_2014. This trial is part of the following study: ftp://ftp.cassavabase.org/manuscripts/Ozimati_et_al_2018.zip	Augmented	1	9	Kamuli	UG110014			plot	GWAS14_Kml_475	1	5	1475			test	0	0	0	1	1	1	1.02	0	0	0	1	1	1	42.21	10	0.29	7	46
2014	NaCRRI	NaCCRI cassava breeding program, Namulonge, Uganda	Uganda Cassava GWAS Population Kamuli_2014	Uganda Cassava GWAS Population Kamuli_2014. This trial is part of the following study: ftp://ftp.cassavabase.org/manuscripts/Ozimati_et_al_2018.zip	Augmented	1	9	Kamuli	TMEB14			plot	GWAS14_Kml_503	1	5	1503			test							2.4							32.66	11	0.48	4	20
2014	NaCRRI	NaCCRI cassava breeding program, Namulonge, Uganda	Uganda Cassava GWAS Population Kamuli_2014	Uganda Cassava GWAS Population Kamuli_2014. This trial is part of the following study: ftp://ftp.cassavabase.org/manuscripts/Ozimati_et_al_2018.zip	Augmented	1	9	Kamuli	TMEB14			plot	GWAS14_Kml_514	1	5	1514			test	71	100	100	2	2	3	2.4	0	0	0	1	1	1	32.66	11	0.48	4	20
2014	NaCRRI	NaCCRI cassava breeding program, Namulonge, Uganda	Uganda Cassava GWAS Population Kamuli_2014	Uganda Cassava GWAS Population Kamuli_2014. This trial is part of the following study: ftp://ftp.cassavabase.org/manuscripts/Ozimati_et_al_2018.zip	Augmented	1	9	Kamuli	UG110014			plot	GWAS14_Kml_563	1	6	1563			test	38	12.5	12.5	2	3	2		0	0	0	1	1	1
2014	NaCRRI	NaCCRI cassava breeding program, Namulonge, Uganda	Uganda Cassava GWAS Population Kamuli_2014	Uganda Cassava GWAS Population Kamuli_2014. This trial is part of the following study: ftp://ftp.cassavabase.org/manuscripts/Ozimati_et_al_2018.zip	Augmented	1	9	Kamuli	TMEB14			plot	GWAS14_Kml_578	1	6	1578			test	100	80	100	2	3	3	1.07	0	0	0	1	1	1	43.3	14	0.35	8	30
2014	NaCRRI	NaCCRI cassava breeding program, Namulonge, Uganda	Uganda Cassava GWAS Population Kamuli_2014	Uganda Cassava GWAS Population Kamuli_2014. This trial is part of the following study: ftp://ftp.cassavabase.org/manuscripts/Ozimati_et_al_2018.zip	Augmented	1	9	Kamuli	UG110014			plot	GWAS14_Kml_662	1	7	1662			test	0	12.5	0	1	2	1		0	0	0	1	1	1
2014	NaCRRI	NaCCRI cassava breeding program, Namulonge, Uganda	Uganda Cassava GWAS Population Kamuli_2014	Uganda Cassava GWAS Population Kamuli_2014. This trial is part of the following study: ftp://ftp.cassavabase.org/manuscripts/Ozimati_et_al_2018.zip	Augmented	1	9	Kamuli	TMEB14			plot	GWAS14_Kml_675	1	7	1675			test	80	100	100	2	2	3	1.1	0	0	0	1	1	1	30.93	6	0.38	6	21
2014	NaCRRI	NaCCRI cassava breeding program, Namulonge, Uganda	Uganda Cassava GWAS Population Kamuli_2014	Uganda Cassava GWAS Population Kamuli_2014. This trial is part of the following study: ftp://ftp.cassavabase.org/manuscripts/Ozimati_et_al_2018.zip	Augmented	1	9	Kamuli	UG110014			plot	GWAS14_Kml_82	1	1	1082			test	0	0	0	1	1	1	1	0	0	0	1	1	1	34.69	7.5	0.27	10	29
2014	NaCRRI	NaCCRI cassava breeding program, Namulonge, Uganda	Uganda Cassava GWAS Population Kamuli_2014	Uganda Cassava GWAS Population Kamuli_2014. This trial is part of the following study: ftp://ftp.cassavabase.org/manuscripts/Ozimati_et_al_2018.zip	Augmented	1	9	Kamuli	UG110014			plot	GWAS14_Kml_85	1	1	1085			test	57	0	20	2	1	3	1	0	0	0	1	1	1	34.69	7.5	0.27	10	29
2015	NaCRRI	NaCCRI cassava breeding program, Namulonge, Uganda	Uganda Cassava GWAS Population Kamuli_2015	Uganda Cassava GWAS Population Kamuli_2015. This trial is part of the following study: ftp://ftp.cassavabase.org/manuscripts/Ozimati_et_al_2018.zip	Augmented			Kamuli	TMEB14			plot	GWAS15_Kml_103	1	34	103			test	0	60		1	3	4	1.5625	0	0		1	1	1		7	0.588235294	4
2015	NaCRRI	NaCCRI cassava breeding program, Namulonge, Uganda	Uganda Cassava GWAS Population Kamuli_2015	Uganda Cassava GWAS Population Kamuli_2015. This trial is part of the following study: ftp://ftp.cassavabase.org/manuscripts/Ozimati_et_al_2018.zip	Augmented			Kamuli	TMEB14			plot	GWAS15_Kml_113	1	15	113			test	67	100	100	2	2	4	1.035714286	0	0	0	1	1	1	34.96865913	23	0.581818182	4
2015	NaCRRI	NaCCRI cassava breeding program, Namulonge, Uganda	Uganda Cassava GWAS Population Kamuli_2015	Uganda Cassava GWAS Population Kamuli_2015. This trial is part of the following study: ftp://ftp.cassavabase.org/manuscripts/Ozimati_et_al_2018.zip	Augmented			Kamuli	TMEB14			plot	GWAS15_Kml_122	1	2	122			test	50	20	100	3	3	3	1.5	0	0	0	1	1	1	32.95081481	19	0.648148148	10
2015	NaCRRI	NaCCRI cassava breeding program, Namulonge, Uganda	Uganda Cassava GWAS Population Kamuli_2015	Uganda Cassava GWAS Population Kamuli_2015. This trial is part of the following study: ftp://ftp.cassavabase.org/manuscripts/Ozimati_et_al_2018.zip	Augmented			Kamuli	UG110014			plot	GWAS15_Kml_125	1	2	125			test	0	0	67	1	1	3	4	0	0	0	1	1	1	25.46473684	5	0.444444444	5
2015	NaCRRI	NaCCRI cassava breeding program, Namulonge, Uganda	Uganda Cassava GWAS Population Kamuli_2015	Uganda Cassava GWAS Population Kamuli_2015. This trial is part of the following study: ftp://ftp.cassavabase.org/manuscripts/Ozimati_et_al_2018.zip	Augmented			Kamuli	UG110014			plot	GWAS15_Kml_127	1	15	127			test	0	0	71	1	1	3	1.5	0	0	0	1	1	1	31.33407821	4	0.714285714	5
2015	NaCRRI	NaCCRI cassava breeding program, Namulonge, Uganda	Uganda Cassava GWAS Population Kamuli_2015	Uganda Cassava GWAS Population Kamuli_2015. This trial is part of the following study: ftp://ftp.cassavabase.org/manuscripts/Ozimati_et_al_2018.zip	Augmented			Kamuli	TMEB14			plot	GWAS15_Kml_147	1	32	147			test	40	20		2	2	4	1.259259259	0	0		1	1	1	33.16992701	17	0.527777778	5
2015	NaCRRI	NaCCRI cassava breeding program, Namulonge, Uganda	Uganda Cassava GWAS Population Kamuli_2015	Uganda Cassava GWAS Population Kamuli_2015. This trial is part of the following study: ftp://ftp.cassavabase.org/manuscripts/Ozimati_et_al_2018.zip	Augmented			Kamuli	UG110017			plot	GWAS15_Kml_153	1	3	153			test	0	0		1	1	1	1.155555556	20	0		3	1	1	34.13221344	22	0.607142857	5
2015	NaCRRI	NaCCRI cassava breeding program, Namulonge, Uganda	Uganda Cassava GWAS Population Kamuli_2015	Uganda Cassava GWAS Population Kamuli_2015. This trial is part of the following study: ftp://ftp.cassavabase.org/manuscripts/Ozimati_et_al_2018.zip	Augmented			Kamuli	UG110017			plot	GWAS15_Kml_157	1	16	157			test	0	0	10	1	1	3	1.342857143	10	0	0	3	1	1	38.462	64	0.549295775	10
2015	NaCRRI	NaCCRI cassava breeding program, Namulonge, Uganda	Uganda Cassava GWAS Population Kamuli_2015	Uganda Cassava GWAS Population Kamuli_2015. This trial is part of the following study: ftp://ftp.cassavabase.org/manuscripts/Ozimati_et_al_2018.zip	Augmented			Kamuli	UG110014			plot	GWAS15_Kml_158	1	16	158			test	80	100		3	3	3	3.4	0	0		1	1	1	31.12699725	14	0.588235294	5
2015	NaCRRI	NaCCRI cassava breeding program, Namulonge, Uganda	Uganda Cassava GWAS Population Kamuli_2015	Uganda Cassava GWAS Population Kamuli_2015. This trial is part of the following study: ftp://ftp.cassavabase.org/manuscripts/Ozimati_et_al_2018.zip	Augmented			Kamuli	UG110017			plot	GWAS15_Kml_161	1	27	161			test	0	0	0	1	1	1	1.044776119	0	0	0	1	1	1	34.85931034	48	0.630769231	7
2015	NaCRRI	NaCCRI cassava breeding program, Namulonge, Uganda	Uganda Cassava GWAS Population Kamuli_2015	Uganda Cassava GWAS Population Kamuli_2015. This trial is part of the following study: ftp://ftp.cassavabase.org/manuscripts/Ozimati_et_al_2018.zip	Augmented			Kamuli	UG110017			plot	GWAS15_Kml_165	1	38	165			test	0	0	0	1	1	1	1	0	0	0	1	1	1	36.72580645	12	0.454545455	3
2015	NaCRRI	NaCCRI cassava breeding program, Namulonge, Uganda	Uganda Cassava GWAS Population Kamuli_2015	Uganda Cassava GWAS Population Kamuli_2015. This trial is part of the following study: ftp://ftp.cassavabase.org/manuscripts/Ozimati_et_al_2018.zip	Augmented			Kamuli	UG110014			plot	GWAS15_Kml_169	1	3	169			test	25			3			1.069444444	0			1			32.58944591	28	0.391304348	9
2015	NaCRRI	NaCCRI cassava breeding program, Namulonge, Uganda	Uganda Cassava GWAS Population Kamuli_2015	Uganda Cassava GWAS Population Kamuli_2015. This trial is part of the following study: ftp://ftp.cassavabase.org/manuscripts/Ozimati_et_al_2018.zip	Augmented			Kamuli	UG110017			plot	GWAS15_Kml_177	1	32	177			test	0	0		1	1	1	1	0	0		1	1	1	33.39860627	21	0.461538462	6
2015	NaCRRI	NaCCRI cassava breeding program, Namulonge, Uganda	Uganda Cassava GWAS Population Kamuli_2015	Uganda Cassava GWAS Population Kamuli_2015. This trial is part of the following study: ftp://ftp.cassavabase.org/manuscripts/Ozimati_et_al_2018.zip	Augmented			Kamuli	TMEB14			plot	GWAS15_Kml_186	1	16	186			test	90	100	100	3	3	3	1.35	10	0	0	2	1	1	34.59096639	20.5	0.778378378	8
2015	NaCRRI	NaCCRI cassava breeding program, Namulonge, Uganda	Uganda Cassava GWAS Population Kamuli_2015	Uganda Cassava GWAS Population Kamuli_2015. This trial is part of the following study: ftp://ftp.cassavabase.org/manuscripts/Ozimati_et_al_2018.zip	Augmented			Kamuli	TMEB14			plot	GWAS15_Kml_196	1	3	196			test	60	80	100	3	4	3	1.872340426	0	30	20	1	2	2	31.67296588	18	0.608695652	10
2015	NaCRRI	NaCCRI cassava breeding program, Namulonge, Uganda	Uganda Cassava GWAS Population Kamuli_2015	Uganda Cassava GWAS Population Kamuli_2015. This trial is part of the following study: ftp://ftp.cassavabase.org/manuscripts/Ozimati_et_al_2018.zip	Augmented			Kamuli	UG110017			plot	GWAS15_Kml_2	1	1	2			test	0	0	0	1	1	1	1.75	0	0	0	1	1	1		32	0.663157895	7
2015	NaCRRI	NaCCRI cassava breeding program, Namulonge, Uganda	Uganda Cassava GWAS Population Kamuli_2015	Uganda Cassava GWAS Population Kamuli_2015. This trial is part of the following study: ftp://ftp.cassavabase.org/manuscripts/Ozimati_et_al_2018.zip	Augmented			Kamuli	UG110014			plot	GWAS15_Kml_200	1	3	200			test	100	0		2	1	3	2	0	0		1	1	1		4	0.2	2
2015	NaCRRI	NaCCRI cassava breeding program, Namulonge, Uganda	Uganda Cassava GWAS Population Kamuli_2015	Uganda Cassava GWAS Population Kamuli_2015. This trial is part of the following study: ftp://ftp.cassavabase.org/manuscripts/Ozimati_et_al_2018.zip	Augmented			Kamuli	UG110014			plot	GWAS15_Kml_206	1	27	206			test	71	17		2	3	3	3.928571429	0	0		1	1	1	26.11374663	3	0.727272727	6
2015	NaCRRI	NaCCRI cassava breeding program, Namulonge, Uganda	Uganda Cassava GWAS Population Kamuli_2015	Uganda Cassava GWAS Population Kamuli_2015. This trial is part of the following study: ftp://ftp.cassavabase.org/manuscripts/Ozimati_et_al_2018.zip	Augmented			Kamuli	UG110014			plot	GWAS15_Kml_208	1	34	208			test	67	67	100	3	4	3	1.407407407	11	0	0	2	1	1	36.17316017	9.5	0.558139535	5
2015	NaCRRI	NaCCRI cassava breeding program, Namulonge, Uganda	Uganda Cassava GWAS Population Kamuli_2015	Uganda Cassava GWAS Population Kamuli_2015. This trial is part of the following study: ftp://ftp.cassavabase.org/manuscripts/Ozimati_et_al_2018.zip	Augmented			Kamuli	UG110014			plot	GWAS15_Kml_249	1	17	249			test	0	0	100	1	1	4	4	0	0	0	1	1	1	16.3	1	0.833333333	3
2015	NaCRRI	NaCCRI cassava breeding program, Namulonge, Uganda	Uganda Cassava GWAS Population Kamuli_2015	Uganda Cassava GWAS Population Kamuli_2015. This trial is part of the following study: ftp://ftp.cassavabase.org/manuscripts/Ozimati_et_al_2018.zip	Augmented			Kamuli	TMEB14			plot	GWAS15_Kml_251	1	27	251			test	56	100	100	3	3	4	1.851851852	22	0	0	2	1	1		12	0.538461538	8
2015	NaCRRI	NaCCRI cassava breeding program, Namulonge, Uganda	Uganda Cassava GWAS Population Kamuli_2015	Uganda Cassava GWAS Population Kamuli_2015. This trial is part of the following study: ftp://ftp.cassavabase.org/manuscripts/Ozimati_et_al_2018.zip	Augmented			Kamuli	TMEB14			plot	GWAS15_Kml_260	1	4	260			test	40	50	100	3	3	4	1.701754386	10	0	0	2	1	1	34.48765957	21	0.723684211	8
2015	NaCRRI	NaCCRI cassava breeding program, Namulonge, Uganda	Uganda Cassava GWAS Population Kamuli_2015	Uganda Cassava GWAS Population Kamuli_2015. This trial is part of the following study: ftp://ftp.cassavabase.org/manuscripts/Ozimati_et_al_2018.zip	Augmented			Kamuli	UG110014			plot	GWAS15_Kml_273	1	4	273			test	75	100	100	3	3	4	3.133333333	25	0	0	2	1	1	34.61570248	25	0.596774194	7
2015	NaCRRI	NaCCRI cassava breeding program, Namulonge, Uganda	Uganda Cassava GWAS Population Kamuli_2015	Uganda Cassava GWAS Population Kamuli_2015. This trial is part of the following study: ftp://ftp.cassavabase.org/manuscripts/Ozimati_et_al_2018.zip	Augmented			Kamuli	TMEB14			plot	GWAS15_Kml_279	1	17	279			test	100	60	100	3	2	4	1.666666667	0	0	0	1	1	1	35.48787879	8	0.578947368	4
2015	NaCRRI	NaCCRI cassava breeding program, Namulonge, Uganda	Uganda Cassava GWAS Population Kamuli_2015	Uganda Cassava GWAS Population Kamuli_2015. This trial is part of the following study: ftp://ftp.cassavabase.org/manuscripts/Ozimati_et_al_2018.zip	Augmented			Kamuli	UG110017			plot	GWAS15_Kml_283	1	34	283			test	0	0	14	1	1	3	1.630769231	14	0	0	2	1	1	35.26983471	52	0.48	6
2015	NaCRRI	NaCCRI cassava breeding program, Namulonge, Uganda	Uganda Cassava GWAS Population Kamuli_2015	Uganda Cassava GWAS Population Kamuli_2015. This trial is part of the following study: ftp://ftp.cassavabase.org/manuscripts/Ozimati_et_al_2018.zip	Augmented			Kamuli	TMEB14			plot	GWAS15_Kml_284	1	36	284			test	60	22	70	3	3	4	1.533333333	40	22	20	4	3	4	36.35133333	5.5	0.620689655	8
2015	NaCRRI	NaCCRI cassava breeding program, Namulonge, Uganda	Uganda Cassava GWAS Population Kamuli_2015	Uganda Cassava GWAS Population Kamuli_2015. This trial is part of the following study: ftp://ftp.cassavabase.org/manuscripts/Ozimati_et_al_2018.zip	Augmented			Kamuli	UG110017			plot	GWAS15_Kml_289	1	4	289			test	0	0	0	1	1	1	1.617021277	0	0	0	1	1	1	33.21755725	68	0.668292683	7
2015	NaCRRI	NaCCRI cassava breeding program, Namulonge, Uganda	Uganda Cassava GWAS Population Kamuli_2015	Uganda Cassava GWAS Population Kamuli_2015. This trial is part of the following study: ftp://ftp.cassavabase.org/manuscripts/Ozimati_et_al_2018.zip	Augmented			Kamuli	UG110017			plot	GWAS15_Kml_292	1	17	292			test	0	0	22	1	1	3	2.142857143	0	0	0	1	1	1	36.67524752	32	0.753846154	7
2015	NaCRRI	NaCCRI cassava breeding program, Namulonge, Uganda	Uganda Cassava GWAS Population Kamuli_2015	Uganda Cassava GWAS Population Kamuli_2015. This trial is part of the following study: ftp://ftp.cassavabase.org/manuscripts/Ozimati_et_al_2018.zip	Augmented			Kamuli	TMEB14			plot	GWAS15_Kml_305	1	5	305			test	56	89	100	3	3	4	2.186046512	11	11	0	2	2	1	57.47219731	38	0.604166667	9
2015	NaCRRI	NaCCRI cassava breeding program, Namulonge, Uganda	Uganda Cassava GWAS Population Kamuli_2015	Uganda Cassava GWAS Population Kamuli_2015. This trial is part of the following study: ftp://ftp.cassavabase.org/manuscripts/Ozimati_et_al_2018.zip	Augmented			Kamuli	UG110014			plot	GWAS15_Kml_314	1	36	314			test	75	89	100	5	3	4	1.772727273	0	0	0	1	1	1	37.77057471	12.5	0.468085106	5
2015	NaCRRI	NaCCRI cassava breeding program, Namulonge, Uganda	Uganda Cassava GWAS Population Kamuli_2015	Uganda Cassava GWAS Population Kamuli_2015. This trial is part of the following study: ftp://ftp.cassavabase.org/manuscripts/Ozimati_et_al_2018.zip	Augmented			Kamuli	UG110014			plot	GWAS15_Kml_318	1	5	318			test	40	0	100	2	1	3	2.553191489	0	0	0	1	1	1	29.1699187	13	0.648648649	6
2015	NaCRRI	NaCCRI cassava breeding program, Namulonge, Uganda	Uganda Cassava GWAS Population Kamuli_2015	Uganda Cassava GWAS Population Kamuli_2015. This trial is part of the following study: ftp://ftp.cassavabase.org/manuscripts/Ozimati_et_al_2018.zip	Augmented			Kamuli	UG110017			plot	GWAS15_Kml_321	1	18	321			test	0	0	0	1	1	1	1.454545455	0	0	20	1	1	2	35.3858156	46	0.510638298	6
2015	NaCRRI	NaCCRI cassava breeding program, Namulonge, Uganda	Uganda Cassava GWAS Population Kamuli_2015	Uganda Cassava GWAS Population Kamuli_2015. This trial is part of the following study: ftp://ftp.cassavabase.org/manuscripts/Ozimati_et_al_2018.zip	Augmented			Kamuli	UG110017			plot	GWAS15_Kml_334	1	5	334			test	0	25	0	1	1	1	1.256410256	88	100	100	1	1	1	39.94847561	31	0.701923077	7
2015	NaCRRI	NaCCRI cassava breeding program, Namulonge, Uganda	Uganda Cassava GWAS Population Kamuli_2015	Uganda Cassava GWAS Population Kamuli_2015. This trial is part of the following study: ftp://ftp.cassavabase.org/manuscripts/Ozimati_et_al_2018.zip	Augmented			Kamuli	TMEB14			plot	GWAS15_Kml_345	1	36	345			test	0	0		2		3	3.222222222	70	75		1		1	30.24031311	1.5	0.727272727	5
2015	NaCRRI	NaCCRI cassava breeding program, Namulonge, Uganda	Uganda Cassava GWAS Population Kamuli_2015	Uganda Cassava GWAS Population Kamuli_2015. This trial is part of the following study: ftp://ftp.cassavabase.org/manuscripts/Ozimati_et_al_2018.zip	Augmented			Kamuli	UG110014			plot	GWAS15_Kml_351	1	18	351			test	0	0	80	2	1	3	2.583333333	30	0	10	1	1	1		8	0.666666667	8
2015	NaCRRI	NaCCRI cassava breeding program, Namulonge, Uganda	Uganda Cassava GWAS Population Kamuli_2015	Uganda Cassava GWAS Population Kamuli_2015. This trial is part of the following study: ftp://ftp.cassavabase.org/manuscripts/Ozimati_et_al_2018.zip	Augmented			Kamuli	TMEB14			plot	GWAS15_Kml_355	1	18	355			test	0	29	50	2	3	4	1.923076923	0	0	0	2	1	1	29.52841226	11	0.64516129	10
2015	NaCRRI	NaCCRI cassava breeding program, Namulonge, Uganda	Uganda Cassava GWAS Population Kamuli_2015	Uganda Cassava GWAS Population Kamuli_2015. This trial is part of the following study: ftp://ftp.cassavabase.org/manuscripts/Ozimati_et_al_2018.zip	Augmented			Kamuli	UG110017			plot	GWAS15_Kml_36	1	14	36			test	0	0	0	1	1	1	1.046875	0	0	0	1	1	1	34.76833333	60	0.491525424	7
2015	NaCRRI	NaCCRI cassava breeding program, Namulonge, Uganda	Uganda Cassava GWAS Population Kamuli_2015	Uganda Cassava GWAS Population Kamuli_2015. This trial is part of the following study: ftp://ftp.cassavabase.org/manuscripts/Ozimati_et_al_2018.zip	Augmented			Kamuli	UG110014			plot	GWAS15_Kml_372	1	32	372			test	0	0		1	1	3	3.344827586	0	0		1	1	1	26.38280255	10	0.642857143	7
2015	NaCRRI	NaCCRI cassava breeding program, Namulonge, Uganda	Uganda Cassava GWAS Population Kamuli_2015	Uganda Cassava GWAS Population Kamuli_2015. This trial is part of the following study: ftp://ftp.cassavabase.org/manuscripts/Ozimati_et_al_2018.zip	Augmented			Kamuli	TMEB14			plot	GWAS15_Kml_396	1	19	396			test	14	0	33	3	3	4	4.575757576	0	0	0	2	1	1	33.72201139	15	0.666666667	6
2015	NaCRRI	NaCCRI cassava breeding program, Namulonge, Uganda	Uganda Cassava GWAS Population Kamuli_2015	Uganda Cassava GWAS Population Kamuli_2015. This trial is part of the following study: ftp://ftp.cassavabase.org/manuscripts/Ozimati_et_al_2018.zip	Augmented			Kamuli	TMEB14			plot	GWAS15_Kml_406	1	6	406			test	25	63	100	3	3	3	1.64516129	0	50	50	1	1	1		16	0.636363636
2015	NaCRRI	NaCCRI cassava breeding program, Namulonge, Uganda	Uganda Cassava GWAS Population Kamuli_2015	Uganda Cassava GWAS Population Kamuli_2015. This trial is part of the following study: ftp://ftp.cassavabase.org/manuscripts/Ozimati_et_al_2018.zip	Augmented			Kamuli	UG110014			plot	GWAS15_Kml_414	1	19	414			test	0	0	0	3	1	4	2.2	0	0	0	1	1	1	31.28537005	6	0.647058824	3
2015	NaCRRI	NaCCRI cassava breeding program, Namulonge, Uganda	Uganda Cassava GWAS Population Kamuli_2015	Uganda Cassava GWAS Population Kamuli_2015. This trial is part of the following study: ftp://ftp.cassavabase.org/manuscripts/Ozimati_et_al_2018.zip	Augmented			Kamuli	UG110014			plot	GWAS15_Kml_422	1	6	422			test	100	100		3	1	3	2.818181818	0	0		1	1	1		7	0.833333333	6
2015	NaCRRI	NaCCRI cassava breeding program, Namulonge, Uganda	Uganda Cassava GWAS Population Kamuli_2015	Uganda Cassava GWAS Population Kamuli_2015. This trial is part of the following study: ftp://ftp.cassavabase.org/manuscripts/Ozimati_et_al_2018.zip	Augmented			Kamuli	TMEB14			plot	GWAS15_Kml_434	1	37	434			test	0	0	0	2	3	3	2.666666667	10	0	0	2	1	1	29.11781377	4	0.428571429	1
2015	NaCRRI	NaCCRI cassava breeding program, Namulonge, Uganda	Uganda Cassava GWAS Population Kamuli_2015	Uganda Cassava GWAS Population Kamuli_2015. This trial is part of the following study: ftp://ftp.cassavabase.org/manuscripts/Ozimati_et_al_2018.zip	Augmented			Kamuli	UG110017			plot	GWAS15_Kml_439	1	6	439			test	75	75	80	1	1	1	1.410526316	50	0	20	1	1	1	36.52572402	69	0.584337349	10
2015	NaCRRI	NaCCRI cassava breeding program, Namulonge, Uganda	Uganda Cassava GWAS Population Kamuli_2015	Uganda Cassava GWAS Population Kamuli_2015. This trial is part of the following study: ftp://ftp.cassavabase.org/manuscripts/Ozimati_et_al_2018.zip	Augmented			Kamuli	UG110017			plot	GWAS15_Kml_44	1	36	44			test	0	0		1	1	1	1.033333333	0	0		1	1	1	23.10672547	29	0.524590164	6
2015	NaCRRI	NaCCRI cassava breeding program, Namulonge, Uganda	Uganda Cassava GWAS Population Kamuli_2015	Uganda Cassava GWAS Population Kamuli_2015. This trial is part of the following study: ftp://ftp.cassavabase.org/manuscripts/Ozimati_et_al_2018.zip	Augmented			Kamuli	UG110017			plot	GWAS15_Kml_442	1	19	442			test	0	0	0	1	1	1		0	50	50	1	1	1
2015	NaCRRI	NaCCRI cassava breeding program, Namulonge, Uganda	Uganda Cassava GWAS Population Kamuli_2015	Uganda Cassava GWAS Population Kamuli_2015. This trial is part of the following study: ftp://ftp.cassavabase.org/manuscripts/Ozimati_et_al_2018.zip	Augmented			Kamuli	UG110017			plot	GWAS15_Kml_467	1	7	467			test	0	0		1	2	4	1.207792208	0	0		1	1	1	18.43918919	73	0.58045977	9
2015	NaCRRI	NaCCRI cassava breeding program, Namulonge, Uganda	Uganda Cassava GWAS Population Kamuli_2015	Uganda Cassava GWAS Population Kamuli_2015. This trial is part of the following study: ftp://ftp.cassavabase.org/manuscripts/Ozimati_et_al_2018.zip	Augmented			Kamuli	UG110014			plot	GWAS15_Kml_47	1	1	47			test	71	43	100	2	2	3	2.476190476	0	0	0	1	1	1	23.7203125	3	0.842105263	5
2015	NaCRRI	NaCCRI cassava breeding program, Namulonge, Uganda	Uganda Cassava GWAS Population Kamuli_2015	Uganda Cassava GWAS Population Kamuli_2015. This trial is part of the following study: ftp://ftp.cassavabase.org/manuscripts/Ozimati_et_al_2018.zip	Augmented			Kamuli	UG110014			plot	GWAS15_Kml_475	1	20	475			test	0	0		3	3	4	1.931034483	0	0		1	1	1	23.6627907	12	0.773584906	8
2015	NaCRRI	NaCCRI cassava breeding program, Namulonge, Uganda	Uganda Cassava GWAS Population Kamuli_2015	Uganda Cassava GWAS Population Kamuli_2015. This trial is part of the following study: ftp://ftp.cassavabase.org/manuscripts/Ozimati_et_al_2018.zip	Augmented			Kamuli	TMEB14			plot	GWAS15_Kml_483	1	7	483			test	75	100	100	3	3	4	1.285714286	0	0	0	1	2	1	20.45364431	17	0.613636364	8
2015	NaCRRI	NaCCRI cassava breeding program, Namulonge, Uganda	Uganda Cassava GWAS Population Kamuli_2015	Uganda Cassava GWAS Population Kamuli_2015. This trial is part of the following study: ftp://ftp.cassavabase.org/manuscripts/Ozimati_et_al_2018.zip	Augmented			Kamuli	TMEB14			plot	GWAS15_Kml_488	1	20	488			test	10	50	70	3	4	4	1.388888889	0	0	0	1	1	1		6	0.823529412	9
2015	NaCRRI	NaCCRI cassava breeding program, Namulonge, Uganda	Uganda Cassava GWAS Population Kamuli_2015	Uganda Cassava GWAS Population Kamuli_2015. This trial is part of the following study: ftp://ftp.cassavabase.org/manuscripts/Ozimati_et_al_2018.zip	Augmented			Kamuli	TMEB14			plot	GWAS15_Kml_491	1	28	491			test	0	0	83	3	3	4	1.255319149	67	33	33	1	1	1	18.70760456	27	0.735294118	8
2015	NaCRRI	NaCCRI cassava breeding program, Namulonge, Uganda	Uganda Cassava GWAS Population Kamuli_2015	Uganda Cassava GWAS Population Kamuli_2015. This trial is part of the following study: ftp://ftp.cassavabase.org/manuscripts/Ozimati_et_al_2018.zip	Augmented			Kamuli	TMEB14			plot	GWAS15_Kml_492	1	33	492			test	0	0	67	2		4	1.648648649	0	0	0	3		1		24	0.578947368	8
2015	NaCRRI	NaCCRI cassava breeding program, Namulonge, Uganda	Uganda Cassava GWAS Population Kamuli_2015	Uganda Cassava GWAS Population Kamuli_2015. This trial is part of the following study: ftp://ftp.cassavabase.org/manuscripts/Ozimati_et_al_2018.zip	Augmented			Kamuli	UG110017			plot	GWAS15_Kml_508	1	35	508			test	0	0	0	1	1	1	1.084745763	100	100	100	1	1	1	36.00803213	50	0.489795918	6
2015	NaCRRI	NaCCRI cassava breeding program, Namulonge, Uganda	Uganda Cassava GWAS Population Kamuli_2015	Uganda Cassava GWAS Population Kamuli_2015. This trial is part of the following study: ftp://ftp.cassavabase.org/manuscripts/Ozimati_et_al_2018.zip	Augmented			Kamuli	UG110014			plot	GWAS15_Kml_514	1	7	514			test	0	0	0	2	3	4	2.615384615	13	0	0	2	1	1	29.36359223	3.5	0.75862069	4
2015	NaCRRI	NaCCRI cassava breeding program, Namulonge, Uganda	Uganda Cassava GWAS Population Kamuli_2015	Uganda Cassava GWAS Population Kamuli_2015. This trial is part of the following study: ftp://ftp.cassavabase.org/manuscripts/Ozimati_et_al_2018.zip	Augmented			Kamuli	UG110017			plot	GWAS15_Kml_519	1	20	519			test	14	0		1	1	1	2.66	14	20		2	1	1	34.56538462	37	0.602150538	8
2015	NaCRRI	NaCCRI cassava breeding program, Namulonge, Uganda	Uganda Cassava GWAS Population Kamuli_2015	Uganda Cassava GWAS Population Kamuli_2015. This trial is part of the following study: ftp://ftp.cassavabase.org/manuscripts/Ozimati_et_al_2018.zip	Augmented			Kamuli	UG110014			plot	GWAS15_Kml_526	1	8	526			test	25	14	29	2	1	3	3.625	0	0	0	1	1	1	24.38340426	4	0.777777778	7
2015	NaCRRI	NaCCRI cassava breeding program, Namulonge, Uganda	Uganda Cassava GWAS Population Kamuli_2015	Uganda Cassava GWAS Population Kamuli_2015. This trial is part of the following study: ftp://ftp.cassavabase.org/manuscripts/Ozimati_et_al_2018.zip	Augmented			Kamuli	UG110014			plot	GWAS15_Kml_536	1	28	536			test	10	60	100	2	2	3		90	56	90	2	1	1	31.12408027	14	0.72	6
2015	NaCRRI	NaCCRI cassava breeding program, Namulonge, Uganda	Uganda Cassava GWAS Population Kamuli_2015	Uganda Cassava GWAS Population Kamuli_2015. This trial is part of the following study: ftp://ftp.cassavabase.org/manuscripts/Ozimati_et_al_2018.zip	Augmented			Kamuli	TMEB14			plot	GWAS15_Kml_55	1	14	55			test	33	67		3	3	3	1.9	0	0		1	1	1	27.14246575	4	0.818181818	6
2015	NaCRRI	NaCCRI cassava breeding program, Namulonge, Uganda	Uganda Cassava GWAS Population Kamuli_2015	Uganda Cassava GWAS Population Kamuli_2015. This trial is part of the following study: ftp://ftp.cassavabase.org/manuscripts/Ozimati_et_al_2018.zip	Augmented			Kamuli	TMEB14			plot	GWAS15_Kml_558	1	8	558			test	33	0		3	4	3	1.352941176	33	0		2	1	1	35.13854352	29	0.452830189	8
2015	NaCRRI	NaCCRI cassava breeding program, Namulonge, Uganda	Uganda Cassava GWAS Population Kamuli_2015	Uganda Cassava GWAS Population Kamuli_2015. This trial is part of the following study: ftp://ftp.cassavabase.org/manuscripts/Ozimati_et_al_2018.zip	Augmented			Kamuli	UG110017			plot	GWAS15_Kml_576	1	21	576			test	33	89	100	1	1	1	1	0	0	0	1	1	1	39.66809524	61	0.460176991	9
2015	NaCRRI	NaCCRI cassava breeding program, Namulonge, Uganda	Uganda Cassava GWAS Population Kamuli_2015	Uganda Cassava GWAS Population Kamuli_2015. This trial is part of the following study: ftp://ftp.cassavabase.org/manuscripts/Ozimati_et_al_2018.zip	Augmented			Kamuli	UG110017			plot	GWAS15_Kml_589	1	8	589			test	100	100		1	2	1	1.394736842	11	0		1	1	1	35.88535755	55	0.421052632	6
2015	NaCRRI	NaCCRI cassava breeding program, Namulonge, Uganda	Uganda Cassava GWAS Population Kamuli_2015	Uganda Cassava GWAS Population Kamuli_2015. This trial is part of the following study: ftp://ftp.cassavabase.org/manuscripts/Ozimati_et_al_2018.zip	Augmented			Kamuli	UG110014			plot	GWAS15_Kml_592	1	21	592			test	63	17	50	2	2	4	4	25	83	100	1	1	1	25.46307385	3	0.727272727	5
2015	NaCRRI	NaCCRI cassava breeding program, Namulonge, Uganda	Uganda Cassava GWAS Population Kamuli_2015	Uganda Cassava GWAS Population Kamuli_2015. This trial is part of the following study: ftp://ftp.cassavabase.org/manuscripts/Ozimati_et_al_2018.zip	Augmented			Kamuli	TMEB14			plot	GWAS15_Kml_594	1	21	594			test	83	83		3	4	4	1.742857143	17	0		2	1	1	32.48977273	26	0.573770492	7
2015	NaCRRI	NaCCRI cassava breeding program, Namulonge, Uganda	Uganda Cassava GWAS Population Kamuli_2015	Uganda Cassava GWAS Population Kamuli_2015. This trial is part of the following study: ftp://ftp.cassavabase.org/manuscripts/Ozimati_et_al_2018.zip	Augmented			Kamuli	UG110017			plot	GWAS15_Kml_596	1	28	596			test	0	14	80	1	1	1	1.270833333	0	0	0	1	1	1	35.45315408	37	0.637254902	7
2015	NaCRRI	NaCCRI cassava breeding program, Namulonge, Uganda	Uganda Cassava GWAS Population Kamuli_2015	Uganda Cassava GWAS Population Kamuli_2015. This trial is part of the following study: ftp://ftp.cassavabase.org/manuscripts/Ozimati_et_al_2018.zip	Augmented			Kamuli	UG110014			plot	GWAS15_Kml_618	1	9	618			test	0	25	0	2	3	1	2.052631579	0	0	0	1	1	1	33.44709576	5	0.75	7
2015	NaCRRI	NaCCRI cassava breeding program, Namulonge, Uganda	Uganda Cassava GWAS Population Kamuli_2015	Uganda Cassava GWAS Population Kamuli_2015. This trial is part of the following study: ftp://ftp.cassavabase.org/manuscripts/Ozimati_et_al_2018.zip	Augmented			Kamuli	UG110014			plot	GWAS15_Kml_627	1	33	627			test	78	100	100	1	4	4	1.0625	0	0	0	1	1	1	35.58012821	8	0.636363636	6
2015	NaCRRI	NaCCRI cassava breeding program, Namulonge, Uganda	Uganda Cassava GWAS Population Kamuli_2015	Uganda Cassava GWAS Population Kamuli_2015. This trial is part of the following study: ftp://ftp.cassavabase.org/manuscripts/Ozimati_et_al_2018.zip	Augmented			Kamuli	TMEB14			plot	GWAS15_Kml_632	1	9	632			test	0	0		3	4	3	2.697674419	60	80		1	1	1	34.60057803	26	0.452631579	9
2015	NaCRRI	NaCCRI cassava breeding program, Namulonge, Uganda	Uganda Cassava GWAS Population Kamuli_2015	Uganda Cassava GWAS Population Kamuli_2015. This trial is part of the following study: ftp://ftp.cassavabase.org/manuscripts/Ozimati_et_al_2018.zip	Augmented			Kamuli	UG110014			plot	GWAS15_Kml_638	1	22	638			test	0	0		1	1	1	3.916666667	0	0		1	1	1	25.12508711	2.5	0.8	4
2015	NaCRRI	NaCCRI cassava breeding program, Namulonge, Uganda	Uganda Cassava GWAS Population Kamuli_2015	Uganda Cassava GWAS Population Kamuli_2015. This trial is part of the following study: ftp://ftp.cassavabase.org/manuscripts/Ozimati_et_al_2018.zip	Augmented			Kamuli	UG110014			plot	GWAS15_Kml_643	1	35	643			test	11	100		1	1	2	1	0	0		1	1	1	34.85531136	16	0.567567568	4
2015	NaCRRI	NaCCRI cassava breeding program, Namulonge, Uganda	Uganda Cassava GWAS Population Kamuli_2015	Uganda Cassava GWAS Population Kamuli_2015. This trial is part of the following study: ftp://ftp.cassavabase.org/manuscripts/Ozimati_et_al_2018.zip	Augmented			Kamuli	TMEB14			plot	GWAS15_Kml_65	1	1	65			test	33	17	80	2	2	3	0	0	0	20	1	1	3		0	1	8
2015	NaCRRI	NaCCRI cassava breeding program, Namulonge, Uganda	Uganda Cassava GWAS Population Kamuli_2015	Uganda Cassava GWAS Population Kamuli_2015. This trial is part of the following study: ftp://ftp.cassavabase.org/manuscripts/Ozimati_et_al_2018.zip	Augmented			Kamuli	UG110017			plot	GWAS15_Kml_655	1	22	655			test	0	0		1	1	1	1.097222222	0	0		1	1	1	33.39860627	35	0.761904762	8
2015	NaCRRI	NaCCRI cassava breeding program, Namulonge, Uganda	Uganda Cassava GWAS Population Kamuli_2015	Uganda Cassava GWAS Population Kamuli_2015. This trial is part of the following study: ftp://ftp.cassavabase.org/manuscripts/Ozimati_et_al_2018.zip	Augmented			Kamuli	UG110017			plot	GWAS15_Kml_664	1	9	664			test	0	0		1	1	1	1.101010101	0	0		1	1	1	31.97326733	80	0.534883721	9
2015	NaCRRI	NaCCRI cassava breeding program, Namulonge, Uganda	Uganda Cassava GWAS Population Kamuli_2015	Uganda Cassava GWAS Population Kamuli_2015. This trial is part of the following study: ftp://ftp.cassavabase.org/manuscripts/Ozimati_et_al_2018.zip	Augmented			Kamuli	TMEB14			plot	GWAS15_Kml_667	1	22	667			test	20	0	71	3	4	3	1.137931034	10	0	0	1	1	1	29.85474006	17	0.552631579	7
2015	NaCRRI	NaCCRI cassava breeding program, Namulonge, Uganda	Uganda Cassava GWAS Population Kamuli_2015	Uganda Cassava GWAS Population Kamuli_2015. This trial is part of the following study: ftp://ftp.cassavabase.org/manuscripts/Ozimati_et_al_2018.zip	Augmented			Kamuli	UG110014			plot	GWAS15_Kml_674	1	37	674			test	56	56		2	4	4	1.15	11	0		2	1	1	37.14609053	14	0.517241379	7
2015	NaCRRI	NaCCRI cassava breeding program, Namulonge, Uganda	Uganda Cassava GWAS Population Kamuli_2015	Uganda Cassava GWAS Population Kamuli_2015. This trial is part of the following study: ftp://ftp.cassavabase.org/manuscripts/Ozimati_et_al_2018.zip	Augmented			Kamuli	UG110014			plot	GWAS15_Kml_685	1	23	685			test	0	0		2	1	4	2.363636364	0	0		1	1	1		6	0.806451613	5
2015	NaCRRI	NaCCRI cassava breeding program, Namulonge, Uganda	Uganda Cassava GWAS Population Kamuli_2015	Uganda Cassava GWAS Population Kamuli_2015. This trial is part of the following study: ftp://ftp.cassavabase.org/manuscripts/Ozimati_et_al_2018.zip	Augmented			Kamuli	UG110014			plot	GWAS15_Kml_69	1	14	69			test	40	0		2	1	3	2.777777778	0	0		1	1	1	24.14577259	2	0.894736842	6
2015	NaCRRI	NaCCRI cassava breeding program, Namulonge, Uganda	Uganda Cassava GWAS Population Kamuli_2015	Uganda Cassava GWAS Population Kamuli_2015. This trial is part of the following study: ftp://ftp.cassavabase.org/manuscripts/Ozimati_et_al_2018.zip	Augmented			Kamuli	UG110017			plot	GWAS15_Kml_704	1	37	704			test	0	0	78	1	1	1	1.177777778	0	0	0	1	1	1	35.42348993	72	0.547169811	8
2015	NaCRRI	NaCCRI cassava breeding program, Namulonge, Uganda	Uganda Cassava GWAS Population Kamuli_2015	Uganda Cassava GWAS Population Kamuli_2015. This trial is part of the following study: ftp://ftp.cassavabase.org/manuscripts/Ozimati_et_al_2018.zip	Augmented			Kamuli	TMEB14			plot	GWAS15_Kml_706	1	10	706			test	90	80	100	3	3	4	1.11627907	0	0	0	2	1	3	32.6545809	38	0.547619048	8
2015	NaCRRI	NaCCRI cassava breeding program, Namulonge, Uganda	Uganda Cassava GWAS Population Kamuli_2015	Uganda Cassava GWAS Population Kamuli_2015. This trial is part of the following study: ftp://ftp.cassavabase.org/manuscripts/Ozimati_et_al_2018.zip	Augmented			Kamuli	TMEB14			plot	GWAS15_Kml_711	1	23	711			test	100	0	100	3	3	4	1.425	0	13	0	1	1	1	30.79225352	20	0.487179487	9
2015	NaCRRI	NaCCRI cassava breeding program, Namulonge, Uganda	Uganda Cassava GWAS Population Kamuli_2015	Uganda Cassava GWAS Population Kamuli_2015. This trial is part of the following study: ftp://ftp.cassavabase.org/manuscripts/Ozimati_et_al_2018.zip	Augmented			Kamuli	UG110014			plot	GWAS15_Kml_724	1	10	724			test	0	0	0	3	1	3	2.928571429	0	0	0	1	1	1	30.16569343	14	0.681818182	7
2015	NaCRRI	NaCCRI cassava breeding program, Namulonge, Uganda	Uganda Cassava GWAS Population Kamuli_2015	Uganda Cassava GWAS Population Kamuli_2015. This trial is part of the following study: ftp://ftp.cassavabase.org/manuscripts/Ozimati_et_al_2018.zip	Augmented			Kamuli	UG110017			plot	GWAS15_Kml_729	1	23	729			test	50	0		1	1	1	1.166666667	0	0		1	1	1	33.6936737	49	0.623076923	6
2015	NaCRRI	NaCCRI cassava breeding program, Namulonge, Uganda	Uganda Cassava GWAS Population Kamuli_2015	Uganda Cassava GWAS Population Kamuli_2015. This trial is part of the following study: ftp://ftp.cassavabase.org/manuscripts/Ozimati_et_al_2018.zip	Augmented			Kamuli	UG110017			plot	GWAS15_Kml_740	1	10	740			test	0	0		1	1	2	1.352112676	0	0		1	1	1	34.04878788	78	0.506329114	9
2015	NaCRRI	NaCCRI cassava breeding program, Namulonge, Uganda	Uganda Cassava GWAS Population Kamuli_2015	Uganda Cassava GWAS Population Kamuli_2015. This trial is part of the following study: ftp://ftp.cassavabase.org/manuscripts/Ozimati_et_al_2018.zip	Augmented			Kamuli	TMEB14			plot	GWAS15_Kml_748	1	35	748			test	70	0	100	4	3	3	2.444444444	0	0	0	2	2	1	28.12701149	4	0.5	7
2015	NaCRRI	NaCCRI cassava breeding program, Namulonge, Uganda	Uganda Cassava GWAS Population Kamuli_2015	Uganda Cassava GWAS Population Kamuli_2015. This trial is part of the following study: ftp://ftp.cassavabase.org/manuscripts/Ozimati_et_al_2018.zip	Augmented			Kamuli	UG110014			plot	GWAS15_Kml_75	1	38	75			test	0	0	0		1	1	1.076923077	0	0	0		1	1	32.1935743	12	0.454545455	3
2015	NaCRRI	NaCCRI cassava breeding program, Namulonge, Uganda	Uganda Cassava GWAS Population Kamuli_2015	Uganda Cassava GWAS Population Kamuli_2015. This trial is part of the following study: ftp://ftp.cassavabase.org/manuscripts/Ozimati_et_al_2018.zip	Augmented			Kamuli	UG110014			plot	GWAS15_Kml_752	1	11	752			test	0	17	20	1	1	4	3.727272727	14	33	40	1	1	1	29.22244898	2	0.75	6
2015	NaCRRI	NaCCRI cassava breeding program, Namulonge, Uganda	Uganda Cassava GWAS Population Kamuli_2015	Uganda Cassava GWAS Population Kamuli_2015. This trial is part of the following study: ftp://ftp.cassavabase.org/manuscripts/Ozimati_et_al_2018.zip	Augmented			Kamuli	TMEB14			plot	GWAS15_Kml_758	1	24	758			test	0	0		3	3	4	1.607142857	0	0		1	1	1	34.0296	16	0.58974359	8
2015	NaCRRI	NaCCRI cassava breeding program, Namulonge, Uganda	Uganda Cassava GWAS Population Kamuli_2015	Uganda Cassava GWAS Population Kamuli_2015. This trial is part of the following study: ftp://ftp.cassavabase.org/manuscripts/Ozimati_et_al_2018.zip	Augmented			Kamuli	TMEB14			plot	GWAS15_Kml_769	1	11	769			test	100	44		3	3	4	1.861111111	0	0		1	3	1	35.46914063	31	0.354166667	9
2015	NaCRRI	NaCCRI cassava breeding program, Namulonge, Uganda	Uganda Cassava GWAS Population Kamuli_2015	Uganda Cassava GWAS Population Kamuli_2015. This trial is part of the following study: ftp://ftp.cassavabase.org/manuscripts/Ozimati_et_al_2018.zip	Augmented			Kamuli	UG110014			plot	GWAS15_Kml_775	1	24	775			test	0	0		1	1	4	3	0	0		1	1	1	29.38779528	4.5	0.689655172	4
2015	NaCRRI	NaCCRI cassava breeding program, Namulonge, Uganda	Uganda Cassava GWAS Population Kamuli_2015	Uganda Cassava GWAS Population Kamuli_2015. This trial is part of the following study: ftp://ftp.cassavabase.org/manuscripts/Ozimati_et_al_2018.zip	Augmented			Kamuli	UG110017			plot	GWAS15_Kml_789	1	24	789			test	0	0	0	1	1	1	1	0	50	0	1	1	1	35.99955556	62	0.456140351	6
2015	NaCRRI	NaCCRI cassava breeding program, Namulonge, Uganda	Uganda Cassava GWAS Population Kamuli_2015	Uganda Cassava GWAS Population Kamuli_2015. This trial is part of the following study: ftp://ftp.cassavabase.org/manuscripts/Ozimati_et_al_2018.zip	Augmented			Kamuli	UG110017			plot	GWAS15_Kml_791	1	29	791			test	0	0		1	1	1	1	0	0		1	1	1	34.40811808	21	0.447368421	5
2015	NaCRRI	NaCCRI cassava breeding program, Namulonge, Uganda	Uganda Cassava GWAS Population Kamuli_2015	Uganda Cassava GWAS Population Kamuli_2015. This trial is part of the following study: ftp://ftp.cassavabase.org/manuscripts/Ozimati_et_al_2018.zip	Augmented			Kamuli	UG110017			plot	GWAS15_Kml_815	1	11	815			test	0	0	0	1	1	1	1	90	80	90	1	1	1	27.91274131	48	0.392405063	8
2015	NaCRRI	NaCCRI cassava breeding program, Namulonge, Uganda	Uganda Cassava GWAS Population Kamuli_2015	Uganda Cassava GWAS Population Kamuli_2015. This trial is part of the following study: ftp://ftp.cassavabase.org/manuscripts/Ozimati_et_al_2018.zip	Augmented			Kamuli	UG110014			plot	GWAS15_Kml_829	1	12	829			test	43	100	100	3	2	3	4	0	0	0	1	1	1	24.55913043	2	0.8	5
2015	NaCRRI	NaCCRI cassava breeding program, Namulonge, Uganda	Uganda Cassava GWAS Population Kamuli_2015	Uganda Cassava GWAS Population Kamuli_2015. This trial is part of the following study: ftp://ftp.cassavabase.org/manuscripts/Ozimati_et_al_2018.zip	Augmented			Kamuli	TMEB14			plot	GWAS15_Kml_841	1	12	841			test	57	100		3	4	3	1.714285714	14	0		1	1	1	32.61958763	10	0.523809524	10
2015	NaCRRI	NaCCRI cassava breeding program, Namulonge, Uganda	Uganda Cassava GWAS Population Kamuli_2015	Uganda Cassava GWAS Population Kamuli_2015. This trial is part of the following study: ftp://ftp.cassavabase.org/manuscripts/Ozimati_et_al_2018.zip	Augmented			Kamuli	UG110017			plot	GWAS15_Kml_843	1	12	843			test	0	0		1	1	1	1.119047619	100	100		1	1	1	33.3135514	51	0.420454545	3
2015	NaCRRI	NaCCRI cassava breeding program, Namulonge, Uganda	Uganda Cassava GWAS Population Kamuli_2015	Uganda Cassava GWAS Population Kamuli_2015. This trial is part of the following study: ftp://ftp.cassavabase.org/manuscripts/Ozimati_et_al_2018.zip	Augmented			Kamuli	UG110017			plot	GWAS15_Kml_85	1	15	85			test	0	0	0	1	1	1	1.347826087	0	0	0	1	1	1	31.94041916	25	0.545454545	2
2015	NaCRRI	NaCCRI cassava breeding program, Namulonge, Uganda	Uganda Cassava GWAS Population Kamuli_2015	Uganda Cassava GWAS Population Kamuli_2015. This trial is part of the following study: ftp://ftp.cassavabase.org/manuscripts/Ozimati_et_al_2018.zip	Augmented			Kamuli	UG110014			plot	GWAS15_Kml_861	1	25	861			test	0	0		2	2	3	4.3	0	0		1	1	1	16.3	1	0.8	5
2015	NaCRRI	NaCCRI cassava breeding program, Namulonge, Uganda	Uganda Cassava GWAS Population Kamuli_2015	Uganda Cassava GWAS Population Kamuli_2015. This trial is part of the following study: ftp://ftp.cassavabase.org/manuscripts/Ozimati_et_al_2018.zip	Augmented			Kamuli	UG110017			plot	GWAS15_Kml_869	1	30	869			test	0	0		1	1	1	1.40625	100	100		1	1	1	36.54767442	29	0.532258065	3
2015	NaCRRI	NaCCRI cassava breeding program, Namulonge, Uganda	Uganda Cassava GWAS Population Kamuli_2015	Uganda Cassava GWAS Population Kamuli_2015. This trial is part of the following study: ftp://ftp.cassavabase.org/manuscripts/Ozimati_et_al_2018.zip	Augmented			Kamuli	UG110017			plot	GWAS15_Kml_880	1	25	880			test	0	0		1	1	1	1.042553191	100	0		1	1	1	35.07185841	62	0.597402597	6
2015	NaCRRI	NaCCRI cassava breeding program, Namulonge, Uganda	Uganda Cassava GWAS Population Kamuli_2015	Uganda Cassava GWAS Population Kamuli_2015. This trial is part of the following study: ftp://ftp.cassavabase.org/manuscripts/Ozimati_et_al_2018.zip	Augmented			Kamuli	TMEB14			plot	GWAS15_Kml_892	1	25	892			test	0	0		3	3	3	2.142857143	0	0		1	1	1	34.04663677	9	0.590909091	9
2015	NaCRRI	NaCCRI cassava breeding program, Namulonge, Uganda	Uganda Cassava GWAS Population Kamuli_2015	Uganda Cassava GWAS Population Kamuli_2015. This trial is part of the following study: ftp://ftp.cassavabase.org/manuscripts/Ozimati_et_al_2018.zip	Augmented			Kamuli	UG110017			plot	GWAS15_Kml_93	1	2	93			test	0	0	0	1	1	1	1	0	0	0	1	1	1		62.5	0.555160142	9
2015	NaCRRI	NaCCRI cassava breeding program, Namulonge, Uganda	Uganda Cassava GWAS Population Serere_2015	Uganda Cassava GWAS Population Serere_2015. This trial is part of the following study: ftp://ftp.cassavabase.org/manuscripts/Ozimati_et_al_2018.zip	Augmented			Serere	UG110017			plot	GWAS15_Ser_112	1	11	112			test	0	0	0	1	1	1	1.25	0	0	11	1	1	2	30.78	79	0.42	7
2015	NaCRRI	NaCCRI cassava breeding program, Namulonge, Uganda	Uganda Cassava GWAS Population Serere_2015	Uganda Cassava GWAS Population Serere_2015. This trial is part of the following study: ftp://ftp.cassavabase.org/manuscripts/Ozimati_et_al_2018.zip	Augmented			Serere	TMEB14			plot	GWAS15_Ser_115	1	11	115			test	100	100		2	4		1.31	0	13		1	2		33.25	27.5	0.43	5
2015	NaCRRI	NaCCRI cassava breeding program, Namulonge, Uganda	Uganda Cassava GWAS Population Serere_2015	Uganda Cassava GWAS Population Serere_2015. This trial is part of the following study: ftp://ftp.cassavabase.org/manuscripts/Ozimati_et_al_2018.zip	Augmented			Serere	TMEB14			plot	GWAS15_Ser_118	1	20	118			test	70	90	100	2	3	3	1.51	30	30	10	3	2	2		29	0.41	10
2015	NaCRRI	NaCCRI cassava breeding program, Namulonge, Uganda	Uganda Cassava GWAS Population Serere_2015	Uganda Cassava GWAS Population Serere_2015. This trial is part of the following study: ftp://ftp.cassavabase.org/manuscripts/Ozimati_et_al_2018.zip	Augmented			Serere	UG110017			plot	GWAS15_Ser_12	1	19	12			test	0	0	10	1	1	3	1.33	17	0	40	2	1	3	31.42	64	0.47	5
2015	NaCRRI	NaCCRI cassava breeding program, Namulonge, Uganda	Uganda Cassava GWAS Population Serere_2015	Uganda Cassava GWAS Population Serere_2015. This trial is part of the following study: ftp://ftp.cassavabase.org/manuscripts/Ozimati_et_al_2018.zip	Augmented			Serere	TMEB14			plot	GWAS15_Ser_148	1	36	148			test	40	100	100	2	3	3	1.34	0	0	0	1	1	1	35.34	13	0.41	4
2015	NaCRRI	NaCCRI cassava breeding program, Namulonge, Uganda	Uganda Cassava GWAS Population Serere_2015	Uganda Cassava GWAS Population Serere_2015. This trial is part of the following study: ftp://ftp.cassavabase.org/manuscripts/Ozimati_et_al_2018.zip	Augmented			Serere	UG110017			plot	GWAS15_Ser_151	1	2	151			test	0	0	0	1	1	1	1.52	25	0	0	2	1	1	31.2	39	0.36	3
2015	NaCRRI	NaCCRI cassava breeding program, Namulonge, Uganda	Uganda Cassava GWAS Population Serere_2015	Uganda Cassava GWAS Population Serere_2015. This trial is part of the following study: ftp://ftp.cassavabase.org/manuscripts/Ozimati_et_al_2018.zip	Augmented			Serere	UG110014			plot	GWAS15_Ser_164	1	20	164			test	100	80	100	2	3	4	1.86	0	0	0	1	1	1	33.46	5	0.58	5
2015	NaCRRI	NaCCRI cassava breeding program, Namulonge, Uganda	Uganda Cassava GWAS Population Serere_2015	Uganda Cassava GWAS Population Serere_2015. This trial is part of the following study: ftp://ftp.cassavabase.org/manuscripts/Ozimati_et_al_2018.zip	Augmented			Serere	UG110014			plot	GWAS15_Ser_173	1	2	173			test	60	60	100	2	3	3	3.74	0	0	0	1	1	1	30.24	13	0.43	4
2015	NaCRRI	NaCCRI cassava breeding program, Namulonge, Uganda	Uganda Cassava GWAS Population Serere_2015	Uganda Cassava GWAS Population Serere_2015. This trial is part of the following study: ftp://ftp.cassavabase.org/manuscripts/Ozimati_et_al_2018.zip	Augmented			Serere	TMEB14			plot	GWAS15_Ser_175	1	2	175			test	80	100	100	3	3	3	1.53	20	0	0	2	1	1	27.1	18	0.7	3
2015	NaCRRI	NaCCRI cassava breeding program, Namulonge, Uganda	Uganda Cassava GWAS Population Serere_2015	Uganda Cassava GWAS Population Serere_2015. This trial is part of the following study: ftp://ftp.cassavabase.org/manuscripts/Ozimati_et_al_2018.zip	Augmented			Serere	UG110014			plot	GWAS15_Ser_178	1	11	178			test	33	100		2	3		2.33	0	0		1	1		31.94	10	0.58	2
2015	NaCRRI	NaCCRI cassava breeding program, Namulonge, Uganda	Uganda Cassava GWAS Population Serere_2015	Uganda Cassava GWAS Population Serere_2015. This trial is part of the following study: ftp://ftp.cassavabase.org/manuscripts/Ozimati_et_al_2018.zip	Augmented			Serere	UG110014			plot	GWAS15_Ser_18	1	32	18			test	0	0	38	1	1	3	3	0	0	50	1	1	3	36.87	6	0.63	5
2015	NaCRRI	NaCCRI cassava breeding program, Namulonge, Uganda	Uganda Cassava GWAS Population Serere_2015	Uganda Cassava GWAS Population Serere_2015. This trial is part of the following study: ftp://ftp.cassavabase.org/manuscripts/Ozimati_et_al_2018.zip	Augmented			Serere	UG110017			plot	GWAS15_Ser_189	1	30	189			test	0	0		1	1		1.02	0	0		1	1		32.9	59	0.4	6
2015	NaCRRI	NaCCRI cassava breeding program, Namulonge, Uganda	Uganda Cassava GWAS Population Serere_2015	Uganda Cassava GWAS Population Serere_2015. This trial is part of the following study: ftp://ftp.cassavabase.org/manuscripts/Ozimati_et_al_2018.zip	Augmented			Serere	UG110017			plot	GWAS15_Ser_209	1	20	209			test	0	0		1	1		1	13	0		2	1		34.03	87	0.36	8
2015	NaCRRI	NaCCRI cassava breeding program, Namulonge, Uganda	Uganda Cassava GWAS Population Serere_2015	Uganda Cassava GWAS Population Serere_2015. This trial is part of the following study: ftp://ftp.cassavabase.org/manuscripts/Ozimati_et_al_2018.zip	Augmented			Serere	UG110014			plot	GWAS15_Ser_220	1	3	220			test	33	33		2	2			0	0		1	1		33.5	17	0.53	5
2015	NaCRRI	NaCCRI cassava breeding program, Namulonge, Uganda	Uganda Cassava GWAS Population Serere_2015	Uganda Cassava GWAS Population Serere_2015. This trial is part of the following study: ftp://ftp.cassavabase.org/manuscripts/Ozimati_et_al_2018.zip	Augmented			Serere	UG110014			plot	GWAS15_Ser_25	1	1	25			test	50	0	67	2	1	3	3.2	0	0	0	1	1	1	30.36	20	0.52	3
2015	NaCRRI	NaCCRI cassava breeding program, Namulonge, Uganda	Uganda Cassava GWAS Population Serere_2015	Uganda Cassava GWAS Population Serere_2015. This trial is part of the following study: ftp://ftp.cassavabase.org/manuscripts/Ozimati_et_al_2018.zip	Augmented			Serere	UG110014			plot	GWAS15_Ser_254	1	28	254			test	17	20	67	3	2	3		0	100	0	1	4	1	31.98	3.5	0.67	6
2015	NaCRRI	NaCCRI cassava breeding program, Namulonge, Uganda	Uganda Cassava GWAS Population Serere_2015	Uganda Cassava GWAS Population Serere_2015. This trial is part of the following study: ftp://ftp.cassavabase.org/manuscripts/Ozimati_et_al_2018.zip	Augmented			Serere	UG110017			plot	GWAS15_Ser_256	1	32	256			test	0	0		1	1			0	20		1	3		31.17	41	0.34	4
2015	NaCRRI	NaCCRI cassava breeding program, Namulonge, Uganda	Uganda Cassava GWAS Population Serere_2015	Uganda Cassava GWAS Population Serere_2015. This trial is part of the following study: ftp://ftp.cassavabase.org/manuscripts/Ozimati_et_al_2018.zip	Augmented			Serere	TMEB14			plot	GWAS15_Ser_273	1	21	273			test	100	100	100	3	4	4		0	13	0	1	3	1	31.38	35	0.39	7
2015	NaCRRI	NaCCRI cassava breeding program, Namulonge, Uganda	Uganda Cassava GWAS Population Serere_2015	Uganda Cassava GWAS Population Serere_2015. This trial is part of the following study: ftp://ftp.cassavabase.org/manuscripts/Ozimati_et_al_2018.zip	Augmented			Serere	TMEB14			plot	GWAS15_Ser_279	1	34	279			test	40	100		2	4			0	20		1	2		37.34	10	0.38	5
2015	NaCRRI	NaCCRI cassava breeding program, Namulonge, Uganda	Uganda Cassava GWAS Population Serere_2015	Uganda Cassava GWAS Population Serere_2015. This trial is part of the following study: ftp://ftp.cassavabase.org/manuscripts/Ozimati_et_al_2018.zip	Augmented			Serere	UG110017			plot	GWAS15_Ser_285	1	3	285			test	0	0	0	1	1	1		13	0	0	3	1	1	31.76	48	0.44	6
2015	NaCRRI	NaCCRI cassava breeding program, Namulonge, Uganda	Uganda Cassava GWAS Population Serere_2015	Uganda Cassava GWAS Population Serere_2015. This trial is part of the following study: ftp://ftp.cassavabase.org/manuscripts/Ozimati_et_al_2018.zip	Augmented			Serere	TMEB14			plot	GWAS15_Ser_292	1	12	292			test	86	100	100	2	3	4		0	14	0	1	2	1	34.29	31	0.47	5
2015	NaCRRI	NaCCRI cassava breeding program, Namulonge, Uganda	Uganda Cassava GWAS Population Serere_2015	Uganda Cassava GWAS Population Serere_2015. This trial is part of the following study: ftp://ftp.cassavabase.org/manuscripts/Ozimati_et_al_2018.zip	Augmented			Serere	UG110014			plot	GWAS15_Ser_294	1	21	294			test	100	22	78	2	3	3		0	0	0	1	1	1	28.36	13	0.56	8
2015	NaCRRI	NaCCRI cassava breeding program, Namulonge, Uganda	Uganda Cassava GWAS Population Serere_2015	Uganda Cassava GWAS Population Serere_2015. This trial is part of the following study: ftp://ftp.cassavabase.org/manuscripts/Ozimati_et_al_2018.zip	Augmented			Serere	UG110017			plot	GWAS15_Ser_302	1	36	302			test	0	0		1	1			0	0		1	1		34.15	28	0.35	5
2015	NaCRRI	NaCCRI cassava breeding program, Namulonge, Uganda	Uganda Cassava GWAS Population Serere_2015	Uganda Cassava GWAS Population Serere_2015. This trial is part of the following study: ftp://ftp.cassavabase.org/manuscripts/Ozimati_et_al_2018.zip	Augmented			Serere	TMEB14			plot	GWAS15_Ser_303	1	38	303			test	0	100			5			0	0			1			14	0.39	4
2015	NaCRRI	NaCCRI cassava breeding program, Namulonge, Uganda	Uganda Cassava GWAS Population Serere_2015	Uganda Cassava GWAS Population Serere_2015. This trial is part of the following study: ftp://ftp.cassavabase.org/manuscripts/Ozimati_et_al_2018.zip	Augmented			Serere	TMEB14			plot	GWAS15_Ser_308	1	3	308			test	90	100	100	3	4	4		10	0	0	2	1	1	44	34	0.45	9
2015	NaCRRI	NaCCRI cassava breeding program, Namulonge, Uganda	Uganda Cassava GWAS Population Serere_2015	Uganda Cassava GWAS Population Serere_2015. This trial is part of the following study: ftp://ftp.cassavabase.org/manuscripts/Ozimati_et_al_2018.zip	Augmented			Serere	UG110017			plot	GWAS15_Ser_310	1	12	310			test	0	0	0	1	1	1		13	0	0	2	1	1	35.06	71	0.48	7
2015	NaCRRI	NaCCRI cassava breeding program, Namulonge, Uganda	Uganda Cassava GWAS Population Serere_2015	Uganda Cassava GWAS Population Serere_2015. This trial is part of the following study: ftp://ftp.cassavabase.org/manuscripts/Ozimati_et_al_2018.zip	Augmented			Serere	UG110014			plot	GWAS15_Ser_313	1	12	313			test	75	13	100	3	2	3		0	0	0	1	1	1	27.61	13.5	0.66	5
2015	NaCRRI	NaCCRI cassava breeding program, Namulonge, Uganda	Uganda Cassava GWAS Population Serere_2015	Uganda Cassava GWAS Population Serere_2015. This trial is part of the following study: ftp://ftp.cassavabase.org/manuscripts/Ozimati_et_al_2018.zip	Augmented			Serere	UG110017			plot	GWAS15_Ser_318	1	21	318			test	0	0	0	1	1	1		0	0	0	1	1	1	32.55	90	0.38	7
2015	NaCRRI	NaCCRI cassava breeding program, Namulonge, Uganda	Uganda Cassava GWAS Population Serere_2015	Uganda Cassava GWAS Population Serere_2015. This trial is part of the following study: ftp://ftp.cassavabase.org/manuscripts/Ozimati_et_al_2018.zip	Augmented			Serere	TMEB14			plot	GWAS15_Ser_321	1	30	321			test	75	67	100	3	3	4		25	0	0	3	1	1	38.31	3.5	0.63	2
2015	NaCRRI	NaCCRI cassava breeding program, Namulonge, Uganda	Uganda Cassava GWAS Population Serere_2015	Uganda Cassava GWAS Population Serere_2015. This trial is part of the following study: ftp://ftp.cassavabase.org/manuscripts/Ozimati_et_al_2018.zip	Augmented			Serere	UG110014			plot	GWAS15_Ser_326	1	40	326			test	0	44	67	1	4	4		0	0	0	1	1	1	31.79	28	0.42	7
2015	NaCRRI	NaCCRI cassava breeding program, Namulonge, Uganda	Uganda Cassava GWAS Population Serere_2015	Uganda Cassava GWAS Population Serere_2015. This trial is part of the following study: ftp://ftp.cassavabase.org/manuscripts/Ozimati_et_al_2018.zip	Augmented			Serere	TMEB14			plot	GWAS15_Ser_33	1	19	33			test	44	86	100	2	3	4	1.5	38	14	22	2	2	3	27.61	36	0.37	7
2015	NaCRRI	NaCCRI cassava breeding program, Namulonge, Uganda	Uganda Cassava GWAS Population Serere_2015	Uganda Cassava GWAS Population Serere_2015. This trial is part of the following study: ftp://ftp.cassavabase.org/manuscripts/Ozimati_et_al_2018.zip	Augmented			Serere	UG110017			plot	GWAS15_Ser_331	1	4	331			test	0	0	0	1	1	1	1.3	25	13	0	2	2	1	34.21	73	0.51	6
2015	NaCRRI	NaCCRI cassava breeding program, Namulonge, Uganda	Uganda Cassava GWAS Population Serere_2015	Uganda Cassava GWAS Population Serere_2015. This trial is part of the following study: ftp://ftp.cassavabase.org/manuscripts/Ozimati_et_al_2018.zip	Augmented			Serere	UG110017			plot	GWAS15_Ser_334	1	13	334			test	0	50		1	3		1.98	50	25		2	2		30.37	32	0.52	5
2015	NaCRRI	NaCCRI cassava breeding program, Namulonge, Uganda	Uganda Cassava GWAS Population Serere_2015	Uganda Cassava GWAS Population Serere_2015. This trial is part of the following study: ftp://ftp.cassavabase.org/manuscripts/Ozimati_et_al_2018.zip	Augmented			Serere	UG110014			plot	GWAS15_Ser_339	1	22	339			test	100	88	100	3	3	4	3.4	0	0	0	1	1	1	22.53	7	0.75	7
2015	NaCRRI	NaCCRI cassava breeding program, Namulonge, Uganda	Uganda Cassava GWAS Population Serere_2015	Uganda Cassava GWAS Population Serere_2015. This trial is part of the following study: ftp://ftp.cassavabase.org/manuscripts/Ozimati_et_al_2018.zip	Augmented			Serere	TMEB14			plot	GWAS15_Ser_350	1	4	350			test	89	100	100	3	4	4	1.8	0	0	0	1	1	1	33.09	19	0.5	8
2015	NaCRRI	NaCCRI cassava breeding program, Namulonge, Uganda	Uganda Cassava GWAS Population Serere_2015	Uganda Cassava GWAS Population Serere_2015. This trial is part of the following study: ftp://ftp.cassavabase.org/manuscripts/Ozimati_et_al_2018.zip	Augmented			Serere	UG110017			plot	GWAS15_Ser_360	1	22	360			test	0	0	0	1	1	1	1.62	17	0	0	2	1	1	31.01	52	0.5	6
2015	NaCRRI	NaCCRI cassava breeding program, Namulonge, Uganda	Uganda Cassava GWAS Population Serere_2015	Uganda Cassava GWAS Population Serere_2015. This trial is part of the following study: ftp://ftp.cassavabase.org/manuscripts/Ozimati_et_al_2018.zip	Augmented			Serere	UG110014			plot	GWAS15_Ser_378	1	13	378			test	57	67	100	2	3	4	2.4	14	0	0	2	1	1		22	0.51	6
2015	NaCRRI	NaCCRI cassava breeding program, Namulonge, Uganda	Uganda Cassava GWAS Population Serere_2015	Uganda Cassava GWAS Population Serere_2015. This trial is part of the following study: ftp://ftp.cassavabase.org/manuscripts/Ozimati_et_al_2018.zip	Augmented			Serere	TMEB14			plot	GWAS15_Ser_38	1	28	38			test	71	86	100	2	3	4	1.46	29	14	0	2	2	1	35	23	0.58	7
2015	NaCRRI	NaCCRI cassava breeding program, Namulonge, Uganda	Uganda Cassava GWAS Population Serere_2015	Uganda Cassava GWAS Population Serere_2015. This trial is part of the following study: ftp://ftp.cassavabase.org/manuscripts/Ozimati_et_al_2018.zip	Augmented			Serere	UG110014			plot	GWAS15_Ser_395	1	4	395			test	50	0		2	1		2.88	0	0		1	1		36.23	9	0.75	4
2015	NaCRRI	NaCCRI cassava breeding program, Namulonge, Uganda	Uganda Cassava GWAS Population Serere_2015	Uganda Cassava GWAS Population Serere_2015. This trial is part of the following study: ftp://ftp.cassavabase.org/manuscripts/Ozimati_et_al_2018.zip	Augmented			Serere	UG110014			plot	GWAS15_Ser_398	1	13	398			test	71	100		2	3		2.33	0	14		1	2			26	0.41	6
2015	NaCRRI	NaCCRI cassava breeding program, Namulonge, Uganda	Uganda Cassava GWAS Population Serere_2015	Uganda Cassava GWAS Population Serere_2015. This trial is part of the following study: ftp://ftp.cassavabase.org/manuscripts/Ozimati_et_al_2018.zip	Augmented			Serere	TMEB14			plot	GWAS15_Ser_408	1	28	408			test	67	100	100	2	3	4	2.1	0	11	0	1	2	1	32.5	27	0.44	8
2015	NaCRRI	NaCCRI cassava breeding program, Namulonge, Uganda	Uganda Cassava GWAS Population Serere_2015	Uganda Cassava GWAS Population Serere_2015. This trial is part of the following study: ftp://ftp.cassavabase.org/manuscripts/Ozimati_et_al_2018.zip	Augmented			Serere	TMEB14			plot	GWAS15_Ser_427	1	22	427			test	100	100		3	3		1.14	0	0		1	1		37.31	14	0.46	6
2015	NaCRRI	NaCCRI cassava breeding program, Namulonge, Uganda	Uganda Cassava GWAS Population Serere_2015	Uganda Cassava GWAS Population Serere_2015. This trial is part of the following study: ftp://ftp.cassavabase.org/manuscripts/Ozimati_et_al_2018.zip	Augmented			Serere	UG110014			plot	GWAS15_Ser_438	1	5	438			test	100	57		2	3		2.52	0	0		1	1		28.76	10	0.38	3
2015	NaCRRI	NaCCRI cassava breeding program, Namulonge, Uganda	Uganda Cassava GWAS Population Serere_2015	Uganda Cassava GWAS Population Serere_2015. This trial is part of the following study: ftp://ftp.cassavabase.org/manuscripts/Ozimati_et_al_2018.zip	Augmented			Serere	UG110017			plot	GWAS15_Ser_441	1	5	441			test	89	20		3	2		1.41	0	0		1	1		33.12	47	0.38	5
2015	NaCRRI	NaCCRI cassava breeding program, Namulonge, Uganda	Uganda Cassava GWAS Population Serere_2015	Uganda Cassava GWAS Population Serere_2015. This trial is part of the following study: ftp://ftp.cassavabase.org/manuscripts/Ozimati_et_al_2018.zip	Augmented			Serere	TMEB14			plot	GWAS15_Ser_454	1	32	454			test	0	83	100		3	3	1	0	0	0		1	1	31.57	8	0.47	5
2015	NaCRRI	NaCCRI cassava breeding program, Namulonge, Uganda	Uganda Cassava GWAS Population Serere_2015	Uganda Cassava GWAS Population Serere_2015. This trial is part of the following study: ftp://ftp.cassavabase.org/manuscripts/Ozimati_et_al_2018.zip	Augmented			Serere	UG110017			plot	GWAS15_Ser_462	1	5	462			test	0	0	0	1	1	1	1	0	0	0	1	1	1	32.13	36	0.46	4
2015	NaCRRI	NaCCRI cassava breeding program, Namulonge, Uganda	Uganda Cassava GWAS Population Serere_2015	Uganda Cassava GWAS Population Serere_2015. This trial is part of the following study: ftp://ftp.cassavabase.org/manuscripts/Ozimati_et_al_2018.zip	Augmented			Serere	UG110014			plot	GWAS15_Ser_467	1	14	467			test	0	0	100	1	1	3	2.22	0	0	0	1	1	1	26.19	24.5	0.33	7
2015	NaCRRI	NaCCRI cassava breeding program, Namulonge, Uganda	Uganda Cassava GWAS Population Serere_2015	Uganda Cassava GWAS Population Serere_2015. This trial is part of the following study: ftp://ftp.cassavabase.org/manuscripts/Ozimati_et_al_2018.zip	Augmented			Serere	UG110014			plot	GWAS15_Ser_472	1	23	472			test	63			3	3			0			1	1
2015	NaCRRI	NaCCRI cassava breeding program, Namulonge, Uganda	Uganda Cassava GWAS Population Serere_2015	Uganda Cassava GWAS Population Serere_2015. This trial is part of the following study: ftp://ftp.cassavabase.org/manuscripts/Ozimati_et_al_2018.zip	Augmented			Serere	UG110017			plot	GWAS15_Ser_48	1	1	48			test	0	0	33	1	1	4	1.08	0	0	30	1	1	5	31.77	72	0.47	4
2015	NaCRRI	NaCCRI cassava breeding program, Namulonge, Uganda	Uganda Cassava GWAS Population Serere_2015	Uganda Cassava GWAS Population Serere_2015. This trial is part of the following study: ftp://ftp.cassavabase.org/manuscripts/Ozimati_et_al_2018.zip	Augmented			Serere	TMEB14			plot	GWAS15_Ser_486	1	14	486			test	78	100	100	3	4	3	1.24	0	0	0	1	1	1	34.92	11	0.52	7
2015	NaCRRI	NaCCRI cassava breeding program, Namulonge, Uganda	Uganda Cassava GWAS Population Serere_2015	Uganda Cassava GWAS Population Serere_2015. This trial is part of the following study: ftp://ftp.cassavabase.org/manuscripts/Ozimati_et_al_2018.zip	Augmented			Serere	UG110017			plot	GWAS15_Ser_491	1	23	491			test	0	75	100	1	4	4	3.5	38	88	71	3	3	3		1	0.8	5
2015	NaCRRI	NaCCRI cassava breeding program, Namulonge, Uganda	Uganda Cassava GWAS Population Serere_2015	Uganda Cassava GWAS Population Serere_2015. This trial is part of the following study: ftp://ftp.cassavabase.org/manuscripts/Ozimati_et_al_2018.zip	Augmented			Serere	TMEB14			plot	GWAS15_Ser_492	1	23	492			test	57	100	100	3	4	4	1.27	14	14	0	2	3	1	34.32	30	0.49	5
2015	NaCRRI	NaCCRI cassava breeding program, Namulonge, Uganda	Uganda Cassava GWAS Population Serere_2015	Uganda Cassava GWAS Population Serere_2015. This trial is part of the following study: ftp://ftp.cassavabase.org/manuscripts/Ozimati_et_al_2018.zip	Augmented			Serere	UG110014			plot	GWAS15_Ser_497	1	30	497			test	11	50	83	2	3	4	1.14	0	0	0	1	1	1		24	0.33	5
2015	NaCRRI	NaCCRI cassava breeding program, Namulonge, Uganda	Uganda Cassava GWAS Population Serere_2015	Uganda Cassava GWAS Population Serere_2015. This trial is part of the following study: ftp://ftp.cassavabase.org/manuscripts/Ozimati_et_al_2018.zip	Augmented			Serere	UG110017			plot	GWAS15_Ser_511	1	14	511			test	0	0		1	1			44	0		2	1
2015	NaCRRI	NaCCRI cassava breeding program, Namulonge, Uganda	Uganda Cassava GWAS Population Serere_2015	Uganda Cassava GWAS Population Serere_2015. This trial is part of the following study: ftp://ftp.cassavabase.org/manuscripts/Ozimati_et_al_2018.zip	Augmented			Serere	UG110017			plot	GWAS15_Ser_518	1	28	518			test	0	0		1	1		1.3	0	0		1	1		27.83	83	0.39	6
2015	NaCRRI	NaCCRI cassava breeding program, Namulonge, Uganda	Uganda Cassava GWAS Population Serere_2015	Uganda Cassava GWAS Population Serere_2015. This trial is part of the following study: ftp://ftp.cassavabase.org/manuscripts/Ozimati_et_al_2018.zip	Augmented			Serere	UG110017			plot	GWAS15_Ser_52	1	10	52			test	0	0	0	1	1	1	1.03	22	33	11	3	2	2	25.16	76	0.38	8
2015	NaCRRI	NaCCRI cassava breeding program, Namulonge, Uganda	Uganda Cassava GWAS Population Serere_2015	Uganda Cassava GWAS Population Serere_2015. This trial is part of the following study: ftp://ftp.cassavabase.org/manuscripts/Ozimati_et_al_2018.zip	Augmented			Serere	TMEB14			plot	GWAS15_Ser_54	1	10	54			test	100	80	100	2	3	4	1.13	0	0	0	1	1	1	32.69	32	0.43	4
2015	NaCRRI	NaCCRI cassava breeding program, Namulonge, Uganda	Uganda Cassava GWAS Population Serere_2015	Uganda Cassava GWAS Population Serere_2015. This trial is part of the following study: ftp://ftp.cassavabase.org/manuscripts/Ozimati_et_al_2018.zip	Augmented			Serere	TMEB14			plot	GWAS15_Ser_557	1	24	557			test	22	100		3	4		1.45	0	0		1	1			12	0.6	7
2015	NaCRRI	NaCCRI cassava breeding program, Namulonge, Uganda	Uganda Cassava GWAS Population Serere_2015	Uganda Cassava GWAS Population Serere_2015. This trial is part of the following study: ftp://ftp.cassavabase.org/manuscripts/Ozimati_et_al_2018.zip	Augmented			Serere	TMEB14			plot	GWAS15_Ser_561	1	33	561			test	0	100		1	4		1.28	14	0		2	1		37.54	19	0.51	5
2015	NaCRRI	NaCCRI cassava breeding program, Namulonge, Uganda	Uganda Cassava GWAS Population Serere_2015	Uganda Cassava GWAS Population Serere_2015. This trial is part of the following study: ftp://ftp.cassavabase.org/manuscripts/Ozimati_et_al_2018.zip	Augmented			Serere	TMEB14			plot	GWAS15_Ser_585	1	6	585			test	71	100		3	4		1.9	0	29		1	3			30	0.49	7
2015	NaCRRI	NaCCRI cassava breeding program, Namulonge, Uganda	Uganda Cassava GWAS Population Serere_2015	Uganda Cassava GWAS Population Serere_2015. This trial is part of the following study: ftp://ftp.cassavabase.org/manuscripts/Ozimati_et_al_2018.zip	Augmented			Serere	UG110017			plot	GWAS15_Ser_589	1	15	589			test	0	0		1	1		1.53	0	0		1	1		33.49	84	0.38	7
2015	NaCRRI	NaCCRI cassava breeding program, Namulonge, Uganda	Uganda Cassava GWAS Population Serere_2015	Uganda Cassava GWAS Population Serere_2015. This trial is part of the following study: ftp://ftp.cassavabase.org/manuscripts/Ozimati_et_al_2018.zip	Augmented			Serere	UG110017			plot	GWAS15_Ser_594	1	24	594			test	0	0		1	1		1.6	33	67		3	2		38.55	16	0.57	3
2015	NaCRRI	NaCCRI cassava breeding program, Namulonge, Uganda	Uganda Cassava GWAS Population Serere_2015	Uganda Cassava GWAS Population Serere_2015. This trial is part of the following study: ftp://ftp.cassavabase.org/manuscripts/Ozimati_et_al_2018.zip	Augmented			Serere	UG110014			plot	GWAS15_Ser_599	1	31	599			test	17	83		2	3		2.82	0	0		1	1		28.3	24	0.54	6
2015	NaCRRI	NaCCRI cassava breeding program, Namulonge, Uganda	Uganda Cassava GWAS Population Serere_2015	Uganda Cassava GWAS Population Serere_2015. This trial is part of the following study: ftp://ftp.cassavabase.org/manuscripts/Ozimati_et_al_2018.zip	Augmented			Serere	UG110017			plot	GWAS15_Ser_603	1	6	603			test	0	0		1	1		1	0	0		1	1		34.16	19	0.56	2
2015	NaCRRI	NaCCRI cassava breeding program, Namulonge, Uganda	Uganda Cassava GWAS Population Serere_2015	Uganda Cassava GWAS Population Serere_2015. This trial is part of the following study: ftp://ftp.cassavabase.org/manuscripts/Ozimati_et_al_2018.zip	Augmented			Serere	TMEB14			plot	GWAS15_Ser_607	1	15	607			test	100	100		3	4		1.48	11	11		2	2		31.1	29	0.46	9
2015	NaCRRI	NaCCRI cassava breeding program, Namulonge, Uganda	Uganda Cassava GWAS Population Serere_2015	Uganda Cassava GWAS Population Serere_2015. This trial is part of the following study: ftp://ftp.cassavabase.org/manuscripts/Ozimati_et_al_2018.zip	Augmented			Serere	UG110014			plot	GWAS15_Ser_614	1	24	614			test	100	57		3	2		2.81	0	0		1	1		26.3	16	0.6	4
2015	NaCRRI	NaCCRI cassava breeding program, Namulonge, Uganda	Uganda Cassava GWAS Population Serere_2015	Uganda Cassava GWAS Population Serere_2015. This trial is part of the following study: ftp://ftp.cassavabase.org/manuscripts/Ozimati_et_al_2018.zip	Augmented			Serere	UG110014			plot	GWAS15_Ser_624	1	6	624			test	100	80		2	4		2.71	0	0		1	1		34.29	20	0.66	4
2015	NaCRRI	NaCCRI cassava breeding program, Namulonge, Uganda	Uganda Cassava GWAS Population Serere_2015	Uganda Cassava GWAS Population Serere_2015. This trial is part of the following study: ftp://ftp.cassavabase.org/manuscripts/Ozimati_et_al_2018.zip	Augmented			Serere	UG110014			plot	GWAS15_Ser_629	1	15	629			test	40	10		2	3		2.19	0	0		1	1			12	0.71	10
2015	NaCRRI	NaCCRI cassava breeding program, Namulonge, Uganda	Uganda Cassava GWAS Population Serere_2015	Uganda Cassava GWAS Population Serere_2015. This trial is part of the following study: ftp://ftp.cassavabase.org/manuscripts/Ozimati_et_al_2018.zip	Augmented			Serere	UG110017			plot	GWAS15_Ser_63	1	34	63			test	0	0	0	1	1	1	1	0	0	0	1	1	1	23.66	34	0.48	4
2015	NaCRRI	NaCCRI cassava breeding program, Namulonge, Uganda	Uganda Cassava GWAS Population Serere_2015	Uganda Cassava GWAS Population Serere_2015. This trial is part of the following study: ftp://ftp.cassavabase.org/manuscripts/Ozimati_et_al_2018.zip	Augmented			Serere	TMEB14			plot	GWAS15_Ser_640	1	7	640			test	0	100	100	1	4	5	1.78	14	0	0	2	1	1	35.37	22	0.53	6
2015	NaCRRI	NaCCRI cassava breeding program, Namulonge, Uganda	Uganda Cassava GWAS Population Serere_2015	Uganda Cassava GWAS Population Serere_2015. This trial is part of the following study: ftp://ftp.cassavabase.org/manuscripts/Ozimati_et_al_2018.zip	Augmented			Serere	UG110017			plot	GWAS15_Ser_644	1	16	644			test	0	11	13	1	3	3	1.31	0	0	0	1	1	1	25.73	83	0.48	6
2015	NaCRRI	NaCCRI cassava breeding program, Namulonge, Uganda	Uganda Cassava GWAS Population Serere_2015	Uganda Cassava GWAS Population Serere_2015. This trial is part of the following study: ftp://ftp.cassavabase.org/manuscripts/Ozimati_et_al_2018.zip	Augmented			Serere	TMEB14			plot	GWAS15_Ser_649	1	25	649			test	40	100	100	2	4	5	2.06	20	0	56	2	1	5	36.51	14	0.53	4
2015	NaCRRI	NaCCRI cassava breeding program, Namulonge, Uganda	Uganda Cassava GWAS Population Serere_2015	Uganda Cassava GWAS Population Serere_2015. This trial is part of the following study: ftp://ftp.cassavabase.org/manuscripts/Ozimati_et_al_2018.zip	Augmented			Serere	TMEB14			plot	GWAS15_Ser_66	1	40	66			test	0	60	100		3	3	1	0	0	0		1	1	33.78	10	0.44	4
2015	NaCRRI	NaCCRI cassava breeding program, Namulonge, Uganda	Uganda Cassava GWAS Population Serere_2015	Uganda Cassava GWAS Population Serere_2015. This trial is part of the following study: ftp://ftp.cassavabase.org/manuscripts/Ozimati_et_al_2018.zip	Augmented			Serere	UG110014			plot	GWAS15_Ser_664	1	25	664			test	100	80	80	3	3	3	1.98	0	0	0	1	1	1	31.87	30	0.57	10
2015	NaCRRI	NaCCRI cassava breeding program, Namulonge, Uganda	Uganda Cassava GWAS Population Serere_2015	Uganda Cassava GWAS Population Serere_2015. This trial is part of the following study: ftp://ftp.cassavabase.org/manuscripts/Ozimati_et_al_2018.zip	Augmented			Serere	UG110014			plot	GWAS15_Ser_672	1	7	672			test	67	100	100	2	2	4	2.71	0	0	0	1	1	1	28.87	9	0.64	4
2015	NaCRRI	NaCCRI cassava breeding program, Namulonge, Uganda	Uganda Cassava GWAS Population Serere_2015	Uganda Cassava GWAS Population Serere_2015. This trial is part of the following study: ftp://ftp.cassavabase.org/manuscripts/Ozimati_et_al_2018.zip	Augmented			Serere	TMEB14			plot	GWAS15_Ser_676	1	16	676			test	100	100	100	2	4	4	1.35	17	33	0	2	2	1	26.56	32	0.54	5
2015	NaCRRI	NaCCRI cassava breeding program, Namulonge, Uganda	Uganda Cassava GWAS Population Serere_2015	Uganda Cassava GWAS Population Serere_2015. This trial is part of the following study: ftp://ftp.cassavabase.org/manuscripts/Ozimati_et_al_2018.zip	Augmented			Serere	UG110017			plot	GWAS15_Ser_685	1	25	685			test	0	13	0	1	5	1	1.15	0	0	0	1	1	1	31.76	69	0.21	6
2015	NaCRRI	NaCCRI cassava breeding program, Namulonge, Uganda	Uganda Cassava GWAS Population Serere_2015	Uganda Cassava GWAS Population Serere_2015. This trial is part of the following study: ftp://ftp.cassavabase.org/manuscripts/Ozimati_et_al_2018.zip	Augmented			Serere	UG110014			plot	GWAS15_Ser_686	1	29	686			test	86	100	100	2	3	4	2.46	0	0	0	1	1	1	27.77	14	0.62	7
2015	NaCRRI	NaCCRI cassava breeding program, Namulonge, Uganda	Uganda Cassava GWAS Population Serere_2015	Uganda Cassava GWAS Population Serere_2015. This trial is part of the following study: ftp://ftp.cassavabase.org/manuscripts/Ozimati_et_al_2018.zip	Augmented			Serere	TMEB14			plot	GWAS15_Ser_69	1	1	69			test	88	88	89	3	3	4	1.54	0	13	11	1	2	3	28.91	40	0.44	7
2015	NaCRRI	NaCCRI cassava breeding program, Namulonge, Uganda	Uganda Cassava GWAS Population Serere_2015	Uganda Cassava GWAS Population Serere_2015. This trial is part of the following study: ftp://ftp.cassavabase.org/manuscripts/Ozimati_et_al_2018.zip	Augmented			Serere	UG110017			plot	GWAS15_Ser_708	1	7	708			test	0	0	50	1	1	3	1	25	0	0	2	1	1	35.1	61	0.51	4
2015	NaCRRI	NaCCRI cassava breeding program, Namulonge, Uganda	Uganda Cassava GWAS Population Serere_2015	Uganda Cassava GWAS Population Serere_2015. This trial is part of the following study: ftp://ftp.cassavabase.org/manuscripts/Ozimati_et_al_2018.zip	Augmented			Serere	UG110014			plot	GWAS15_Ser_714	1	16	714			test	29	11	71	2	3	3	2.52	0	0	0	1	1	1		10	0.8	7
2015	NaCRRI	NaCCRI cassava breeding program, Namulonge, Uganda	Uganda Cassava GWAS Population Serere_2015	Uganda Cassava GWAS Population Serere_2015. This trial is part of the following study: ftp://ftp.cassavabase.org/manuscripts/Ozimati_et_al_2018.zip	Augmented			Serere	TMEB14			plot	GWAS15_Ser_719	1	29	719			test	75	100	100	4	3	4		13	13	0	3	3	1
2015	NaCRRI	NaCCRI cassava breeding program, Namulonge, Uganda	Uganda Cassava GWAS Population Serere_2015	Uganda Cassava GWAS Population Serere_2015. This trial is part of the following study: ftp://ftp.cassavabase.org/manuscripts/Ozimati_et_al_2018.zip	Augmented			Serere	UG110017			plot	GWAS15_Ser_734	1	26	734			test	0	0	14	1	1	3	1.71	0	0	0	1	1	1	33.77	26	0.45	6
2015	NaCRRI	NaCCRI cassava breeding program, Namulonge, Uganda	Uganda Cassava GWAS Population Serere_2015	Uganda Cassava GWAS Population Serere_2015. This trial is part of the following study: ftp://ftp.cassavabase.org/manuscripts/Ozimati_et_al_2018.zip	Augmented			Serere	UG110017			plot	GWAS15_Ser_744	1	17	744			test	0	0	0	1	1	1	1.09	0	0	0	1	1	1	33.56	58	0.54	6
2015	NaCRRI	NaCCRI cassava breeding program, Namulonge, Uganda	Uganda Cassava GWAS Population Serere_2015	Uganda Cassava GWAS Population Serere_2015. This trial is part of the following study: ftp://ftp.cassavabase.org/manuscripts/Ozimati_et_al_2018.zip	Augmented			Serere	UG110017			plot	GWAS15_Ser_753	1	29	753			test	0	13	0	1	2	1	1.32	0	0	0	1	1	1	33.07	48	0.45	8
2015	NaCRRI	NaCCRI cassava breeding program, Namulonge, Uganda	Uganda Cassava GWAS Population Serere_2015	Uganda Cassava GWAS Population Serere_2015. This trial is part of the following study: ftp://ftp.cassavabase.org/manuscripts/Ozimati_et_al_2018.zip	Augmented			Serere	UG110014			plot	GWAS15_Ser_759	1	8	759			test	25	0	86	2	1	3	1.76	0	0	0	1	1	1	29.54	8	0.7	4
2015	NaCRRI	NaCCRI cassava breeding program, Namulonge, Uganda	Uganda Cassava GWAS Population Serere_2015	Uganda Cassava GWAS Population Serere_2015. This trial is part of the following study: ftp://ftp.cassavabase.org/manuscripts/Ozimati_et_al_2018.zip	Augmented			Serere	UG110014			plot	GWAS15_Ser_760	1	17	760			test	71	38	100	2	2	3	1.69	0	0	0	1	1	1	23.37	37	0.61	9
2015	NaCRRI	NaCCRI cassava breeding program, Namulonge, Uganda	Uganda Cassava GWAS Population Serere_2015	Uganda Cassava GWAS Population Serere_2015. This trial is part of the following study: ftp://ftp.cassavabase.org/manuscripts/Ozimati_et_al_2018.zip	Augmented			Serere	UG110017			plot	GWAS15_Ser_774	1	8	774			test	0	0	13	1	1	4	1.7	13	0	0	3	1	1	32.31	71	0.58	7
2015	NaCRRI	NaCCRI cassava breeding program, Namulonge, Uganda	Uganda Cassava GWAS Population Serere_2015	Uganda Cassava GWAS Population Serere_2015. This trial is part of the following study: ftp://ftp.cassavabase.org/manuscripts/Ozimati_et_al_2018.zip	Augmented			Serere	UG110014			plot	GWAS15_Ser_78	1	19	78			test	63	0	100	3	1	3	1.71	0	0	0	1	1	1	28.72	5	0.75	5
2015	NaCRRI	NaCCRI cassava breeding program, Namulonge, Uganda	Uganda Cassava GWAS Population Serere_2015	Uganda Cassava GWAS Population Serere_2015. This trial is part of the following study: ftp://ftp.cassavabase.org/manuscripts/Ozimati_et_al_2018.zip	Augmented			Serere	UG110014			plot	GWAS15_Ser_782	1	26	782			test	100	89	100	3	3	4	2.3	0	0	0	1	1	1	30.47	22	0.46	7
2015	NaCRRI	NaCCRI cassava breeding program, Namulonge, Uganda	Uganda Cassava GWAS Population Serere_2015	Uganda Cassava GWAS Population Serere_2015. This trial is part of the following study: ftp://ftp.cassavabase.org/manuscripts/Ozimati_et_al_2018.zip	Augmented			Serere	TMEB14			plot	GWAS15_Ser_786	1	26	786			test	88	83	100	3	3	3	1.52	14	0	0	2	1	1		21	0.36	6
2015	NaCRRI	NaCCRI cassava breeding program, Namulonge, Uganda	Uganda Cassava GWAS Population Serere_2015	Uganda Cassava GWAS Population Serere_2015. This trial is part of the following study: ftp://ftp.cassavabase.org/manuscripts/Ozimati_et_al_2018.zip	Augmented			Serere	TMEB14			plot	GWAS15_Ser_788	1	31	788			test	67	100	100	3	3	3	1.19	33	0	0	2	1	1	35.85	13	0.5	3
2015	NaCRRI	NaCCRI cassava breeding program, Namulonge, Uganda	Uganda Cassava GWAS Population Serere_2015	Uganda Cassava GWAS Population Serere_2015. This trial is part of the following study: ftp://ftp.cassavabase.org/manuscripts/Ozimati_et_al_2018.zip	Augmented			Serere	TMEB14			plot	GWAS15_Ser_790	1	8	790			test	100	100	100	3	3	4		11	0	0	2	1	1
2015	NaCRRI	NaCCRI cassava breeding program, Namulonge, Uganda	Uganda Cassava GWAS Population Serere_2015	Uganda Cassava GWAS Population Serere_2015. This trial is part of the following study: ftp://ftp.cassavabase.org/manuscripts/Ozimati_et_al_2018.zip	Augmented			Serere	TMEB14			plot	GWAS15_Ser_795	1	17	795			test	100	86	100	3	4	3	1.11	0	0	0	1	1	1	29.81	29	0.54	6
2015	NaCRRI	NaCCRI cassava breeding program, Namulonge, Uganda	Uganda Cassava GWAS Population Serere_2015	Uganda Cassava GWAS Population Serere_2015. This trial is part of the following study: ftp://ftp.cassavabase.org/manuscripts/Ozimati_et_al_2018.zip	Augmented			Serere	TMEB14			plot	GWAS15_Ser_806	1	9	806			test	100	100	40	2	3	3		0	0	20	1	1	4	30.48	11	0.42	4
2015	NaCRRI	NaCCRI cassava breeding program, Namulonge, Uganda	Uganda Cassava GWAS Population Serere_2015	Uganda Cassava GWAS Population Serere_2015. This trial is part of the following study: ftp://ftp.cassavabase.org/manuscripts/Ozimati_et_al_2018.zip	Augmented			Serere	TMEB14			plot	GWAS15_Ser_813	1	18	813			test	100	88	60	3	3	5		0	13	0	1	2	1	32.85	37	0.62	6
2015	NaCRRI	NaCCRI cassava breeding program, Namulonge, Uganda	Uganda Cassava GWAS Population Serere_2015	Uganda Cassava GWAS Population Serere_2015. This trial is part of the following study: ftp://ftp.cassavabase.org/manuscripts/Ozimati_et_al_2018.zip	Augmented			Serere	UG110014			plot	GWAS15_Ser_816	1	27	816			test	100	100	100	3	3	4		0	0	0	1	1	1	31.46	12	0.5	6
2015	NaCRRI	NaCCRI cassava breeding program, Namulonge, Uganda	Uganda Cassava GWAS Population Serere_2015	Uganda Cassava GWAS Population Serere_2015. This trial is part of the following study: ftp://ftp.cassavabase.org/manuscripts/Ozimati_et_al_2018.zip	Augmented			Serere	UG110017			plot	GWAS15_Ser_841	1	9	841			test	0	0	0	1	1	1	1.05	0	0	0	1	1	1	30.85	64	0.48	4
2015	NaCRRI	NaCCRI cassava breeding program, Namulonge, Uganda	Uganda Cassava GWAS Population Serere_2015	Uganda Cassava GWAS Population Serere_2015. This trial is part of the following study: ftp://ftp.cassavabase.org/manuscripts/Ozimati_et_al_2018.zip	Augmented			Serere	UG110014			plot	GWAS15_Ser_844	1	9	844			test	100	38	0	2	3	1	1.59	0	0	11	1	1	4		15	0.63	6
2015	NaCRRI	NaCCRI cassava breeding program, Namulonge, Uganda	Uganda Cassava GWAS Population Serere_2015	Uganda Cassava GWAS Population Serere_2015. This trial is part of the following study: ftp://ftp.cassavabase.org/manuscripts/Ozimati_et_al_2018.zip	Augmented			Serere	UG110017			plot	GWAS15_Ser_845	1	18	845			test	0	0	86	1	1	4	1.19	0	0	0	1	1	1	31.04	52	0.62	7
2015	NaCRRI	NaCCRI cassava breeding program, Namulonge, Uganda	Uganda Cassava GWAS Population Serere_2015	Uganda Cassava GWAS Population Serere_2015. This trial is part of the following study: ftp://ftp.cassavabase.org/manuscripts/Ozimati_et_al_2018.zip	Augmented			Serere	UG110017			plot	GWAS15_Ser_854	1	27	854			test	0	0	0	1	1	1		0	0	100	1	1	5
2015	NaCRRI	NaCCRI cassava breeding program, Namulonge, Uganda	Uganda Cassava GWAS Population Serere_2015	Uganda Cassava GWAS Population Serere_2015. This trial is part of the following study: ftp://ftp.cassavabase.org/manuscripts/Ozimati_et_al_2018.zip	Augmented			Serere	UG110017			plot	GWAS15_Ser_86	1	38	86			test	0	0		1	1		1	0	0		1	1			43	0.42	5
2015	NaCRRI	NaCCRI cassava breeding program, Namulonge, Uganda	Uganda Cassava GWAS Population Serere_2015	Uganda Cassava GWAS Population Serere_2015. This trial is part of the following study: ftp://ftp.cassavabase.org/manuscripts/Ozimati_et_al_2018.zip	Augmented			Serere	UG110014			plot	GWAS15_Ser_863	1	18	863			test	100	0	100	3	1	4	1.76	0	0	0	1	1	1	33.89	15	0.65	6
2015	NaCRRI	NaCCRI cassava breeding program, Namulonge, Uganda	Uganda Cassava GWAS Population Serere_2015	Uganda Cassava GWAS Population Serere_2015. This trial is part of the following study: ftp://ftp.cassavabase.org/manuscripts/Ozimati_et_al_2018.zip	Augmented			Serere	TMEB14			plot	GWAS15_Ser_867	1	27	867			test	88	100	67	3	3	4	1	13	0	100	2	1	5	37.83	26	0.53	7
2015	NaCRRI	NaCCRI cassava breeding program, Namulonge, Uganda	Uganda Cassava GWAS Population Serere_2015	Uganda Cassava GWAS Population Serere_2015. This trial is part of the following study: ftp://ftp.cassavabase.org/manuscripts/Ozimati_et_al_2018.zip	Augmented			Serere	UG110017			plot	GWAS15_Ser_894	1	31	894			test	0	0	0	1	1	1	1.05	0	0	0	1	1	1	32.56	48	0.47	4
2015	NaCRRI	NaCCRI cassava breeding program, Namulonge, Uganda	Uganda Cassava GWAS Population Serere_2015	Uganda Cassava GWAS Population Serere_2015. This trial is part of the following study: ftp://ftp.cassavabase.org/manuscripts/Ozimati_et_al_2018.zip	Augmented			Serere	UG110014			plot	GWAS15_Ser_94	1	10	94			test	0	33	0	1	2	1	2.7	0	0	0	1	1	1	23.06	5	0.72	4
