# Supplementary material for: High density genotype storage for plant breeding in the Chado schema of Breedbase
Source: PLoS One. 2020 Nov 11;15(11):e0240059. doi: 10.1371/journal.pone.0240059 (PMC7657515; doi:10.1371/journal.pone.0240059)
Supplement: S5 File — (CSV) [file pone.0240059.s006.csv]

studyYear	programName	programDescription	studyName	studyDescription	studyDesign	plotWidth	plotLength	locationName	germplasmName	germplasmSynonyms	germplasmPedigrees	observationLevel	observationUnitName	replicate	blockNumber	plotNumber	rowNumber	colNumber	entryType	Bunch position 1-5|cycle 1|COMP:0000014	Bunch position 1-5|cycle 2|COMP:0000016	Bunch position 1-5|cycle 3|COMP:0000017	Bunch weight in kg|cycle 1|COMP:0000018	Bunch weight in kg|cycle 2|COMP:0000020	Bunch weight in kg|cycle 3|COMP:0000021	Days from flowering to harvest|cycle 1|COMP:0000022	Days from flowering to harvest|cycle 2|COMP:0000024	Days from flowering to harvest|cycle 3|COMP:0000025	Days from planting to shooting in days|cycle 1|COMP:0000026	Days from planting to shooting in days|cycle 2|COMP:0000028	Days from planting to shooting in days|cycle 3|COMP:0000029	Finger circumference in cm|cycle 1|COMP:0000030	Finger circumference in cm|cycle 2|COMP:0000032	Finger circumference in cm|cycle 3|COMP:0000033	Finger external length in cm|cycle 1|COMP:0000034	Finger external length in cm|cycle 2|COMP:0000036	Finger external length in cm|cycle 3|COMP:0000037	Finger lateral diameter in cm|cycle 1|COMP:0000038	Finger lateral diameter in cm|cycle 2|COMP:0000040	Finger lateral diameter in cm|cycle 3|COMP:0000041	Fruit pulp lateral diameter in cm|cycle 1|COMP:0000042	Fruit pulp lateral diameter in cm|cycle 2|COMP:0000044	Fruit pulp lateral diameter in cm|cycle 3|COMP:0000045	Index of non-spotted leaves: calculation|cycle 1|COMP:0000046	Index of non-spotted leaves: calculation|cycle 2|COMP:0000048	Index of non-spotted leaves: calculation|cycle 3|COMP:0000049	Number of fingers in bunch: count|cycle 1|COMP:0000050	Number of fingers in bunch: count|cycle 2|COMP:0000052	Number of fingers in bunch: count|cycle 3|COMP:0000053
2012	IITA	International Institute of Tropical Agriculture	2012 GBS Training Population field 1 Sendusu	Training population for GBS field 1 sendusus	RCBD			Sendusu	1201K-1			plot	12-1201K-1_R12C10_Plot142	1	1	142	12	10	test	1	1	1	12	25	26	124	133	132	330	498	688	13.2	14.7	15	15.2	14	14.5	3.5	4	4.7	3.1	3.7	3.9	77.77777778	77.77777778	66.66666667	95	160	192
2012	IITA	International Institute of Tropical Agriculture	2012 GBS Training Population field 1 Sendusu	Training population for GBS field 1 sendusus	RCBD			Sendusu	1201K-1			plot	12-1201K-1_R3C6_Plot30	1	1	30	3	6	test	1	1		15	16		135	127		679	721		14	14		11	13.5		3.9	3.9		3.4	3.4		69.23076923	62.5		83	125
2012	IITA	International Institute of Tropical Agriculture	2012 GBS Training Population field 1 Sendusu	Training population for GBS field 1 sendusus	RCBD			Sendusu	1201K-1			plot	12-1201K-1_R8C1_Plot85	1	1	85	8	1	test	1	1	1	7	17	8.5	128	125	132	517	793	1010	12.5	14.4	13.4	12.5	13	13	3.5	4.1	3.9	3	3.5	3.4	54.54545455	62.5	66.66666667	88	117	82
2012	IITA	International Institute of Tropical Agriculture	2012 GBS Training Population field 1 Sendusu	Training population for GBS field 1 sendusus	RCBD			Sendusu	13522S-5			plot	12-13522S-5_R7C9_Plot81	1	1	81	7	9	test	2			8			131			955			10.6			16.5			3.3			2.8			80			92
2012	IITA	International Institute of Tropical Agriculture	2012 GBS Training Population field 1 Sendusu	Training population for GBS field 1 sendusus	RCBD			Sendusu	1438K-1			plot	12-1438K-1_R12C5_Plot137	1	1	137	12	5	test	1	1	2	8	8	6	135	137	142	328	522	1028	12.1	12.1	11.5	15.3	13	12.5	3.2	3	3.4	2.8	2.6	2.8	90.90909091	75	45.45454545	73	126	78
2012	IITA	International Institute of Tropical Agriculture	2012 GBS Training Population field 1 Sendusu	Training population for GBS field 1 sendusus	RCBD			Sendusu	1968-2			plot	12-1968-2_R40C13_Plot483	1	1	483	40	13	test	3	1	1	8	13	8	108	107	119	240	455	483	10.9	12	11.8	16.2	17	15.9	3.3	3	2.8	3	2.5	2.3	80	93.33333333	92.30769231	92	130	99
2012	IITA	International Institute of Tropical Agriculture	2012 GBS Training Population field 1 Sendusu	Training population for GBS field 1 sendusus	RCBD			Sendusu	1968-2			plot	12-1968-2_R41C13_Plot496	1	1	496	41	13	test	2	1	1	5	9	7	113	119	107	211	446	584	10.6	11.4	10.9	15.5	16	14		3.1	2.8		2.5	2.5	86.66666667	100	78.57142857	456	97	95
2012	IITA	International Institute of Tropical Agriculture	2012 GBS Training Population field 1 Sendusu	Training population for GBS field 1 sendusus	RCBD			Sendusu	1968-2			plot	12-1968-2_R42C13_Plot509	1	1	509	42	13	test	1	3	2	6	11	1	108	98	67	177	273	684	11.2	11.8	6.3	17	17.3	7.5		3.6	1.2		2.8	0.8	92.30769231	87.5	100	57	112	127
2012	IITA	International Institute of Tropical Agriculture	2012 GBS Training Population field 1 Sendusu	Training population for GBS field 1 sendusus	RCBD			Sendusu	29275S-1			plot	12-20275S-1_R84C15_Plot937	1	1	937	84	15	test	1	2		8	8		114	124		412	696		12.8	13		12	10		3.5	3.9		3.2	3.5		83.33333333	70		75	72
2012	IITA	International Institute of Tropical Agriculture	2012 GBS Training Population field 1 Sendusu	Training population for GBS field 1 sendusus	RCBD			Sendusu	2180K-6			plot	12-2180K-6_R16C12_Plot192	1	1	192	16	12	test	3	2	2	3.5	5	9	127	134	147	208	363	488	11	10.8	10.7	11.3	10	10.5	3.4	2.8	2.8	2.9	2.4	2.5	58.33333333	100	77.77777778	68	126	131
2012	IITA	International Institute of Tropical Agriculture	2012 GBS Training Population field 1 Sendusu	Training population for GBS field 1 sendusus	RCBD			Sendusu	2180K-6			plot	12-2180K-6_R17C12_Plot204	1	1	204	17	12	test	3	2	1	5	6	10	123	140	152	212	336	497	11	10.5	11	11.1	12.5	11.3	3.2	3.1	3	2.5	2.7	2.7	61.53846154	80	83.33333333	99	112	144
2012	IITA	International Institute of Tropical Agriculture	2012 GBS Training Population field 1 Sendusu	Training population for GBS field 1 sendusus	RCBD			Sendusu	2180K-6			plot	12-2180K-6_R18C12_Plot216	1	1	216	18	12	test	2	2	1	4	7	8	144	154	157	292	462	634	10	11.4	11	9.7	11.5	10	2.9	3.2	3.2	2.6	2.7	2.7	60	90	69.23076923	76	110	122
2012	IITA	International Institute of Tropical Agriculture	2012 GBS Training Population field 1 Sendusu	Training population for GBS field 1 sendusus	RCBD			Sendusu	222K-1			plot	12-222K-1_R10C4_Plot112	1	1	112	10	4	test	1	2	1	4	3	10	145	118	122	500	730	908	10.4	10.7	12.1	11	10.5	15.5	3	3.3		2.6	2.9		75	57.14285714	71.42857143	61	41	86
2012	IITA	International Institute of Tropical Agriculture	2012 GBS Training Population field 1 Sendusu	Training population for GBS field 1 sendusus	RCBD			Sendusu	22598S-2			plot	12-22598S-2_R4C5_Plot41	1	1	41	4	5	test										627															100
2012	IITA	International Institute of Tropical Agriculture	2012 GBS Training Population field 1 Sendusu	Training population for GBS field 1 sendusus	RCBD			Sendusu	22598S-2			plot	12-22598S-2_R9C7_Plot103	1	1	103	9	7	test	1			6							672		7.4			12.5			2			1.7				81.81818182		177
2012	IITA	International Institute of Tropical Agriculture	2012 GBS Training Population field 1 Sendusu	Training population for GBS field 1 sendusus	RCBD			Sendusu	24410S-2			plot	12-24410S-2_R60C6_Plot723	1	1	723	60	6	test	1			11			146			891			10			14.6			2.9			2.5			66.66666667			98
2012	IITA	International Institute of Tropical Agriculture	2012 GBS Training Population field 1 Sendusu	Training population for GBS field 1 sendusus	RCBD			Sendusu	24434S-3			plot	12-24434S-3_R30C2_Plot350	1	1	350	30	2	test	2			5			153			1008			11.1			15			3.3			2.9			71.42857143			76
2012	IITA	International Institute of Tropical Agriculture	2012 GBS Training Population field 1 Sendusu	Training population for GBS field 1 sendusus	RCBD			Sendusu	24434S-3			plot	12-24434S-3_R30C3_Plot351	1	1	351	30	3	test	1	2	2	4.5	3	2	193	178	116	323	434	848	9.4	7.5	6.2	12.4	11.5	7.5	2.9	2.2	1.2	2.5	1.7	0.9	88.88888889	75	70	98	151	182
2012	IITA	International Institute of Tropical Agriculture	2012 GBS Training Population field 1 Sendusu	Training population for GBS field 1 sendusus	RCBD			Sendusu	24434S-3			plot	12-24434S-3_R30C4_Plot352	1	1	352	30	4	test	1	1		14	13		177	159		579	855		12.2	12		16	16.5		3.4	3.3		2.9	3		88.88888889	62.5		142	116
2012	IITA	International Institute of Tropical Agriculture	2012 GBS Training Population field 1 Sendusu	Training population for GBS field 1 sendusus	RCBD			Sendusu	24583S-2			plot	12-24583S-2_R26C6_Plot306	1	1	306	26	6	test	2	2	2	1	3	5	186	203	170	329	472	677	7.1	7.9	6.5	9.8	12	19.5	1.6	1.9	1.3	1.2	1.1	0.9	88.88888889	20	100	67	103	209
2012	IITA	International Institute of Tropical Agriculture	2012 GBS Training Population field 1 Sendusu	Training population for GBS field 1 sendusus	RCBD			Sendusu	24583S-2			plot	12-24583S-2_R26C7_Plot307	1	1	307	26	7	test	2		2	3		6	300		176	300	439	653	6.5		7.3	10.5		10.5	2.3		1.6	1.4		1	88.88888889	86.66666667	100	112		194
2012	IITA	International Institute of Tropical Agriculture	2012 GBS Training Population field 1 Sendusu	Training population for GBS field 1 sendusus	RCBD			Sendusu	24583S-2			plot	12-24583S-2_R26C8_Plot308	1	1	308	26	8	test	2	2	2	2	3.5	2.5	226	172	137	289	423	792	7.5	8	7.3	10	12.2	10	1.5	2.4	1.4	1.1	1.5	0.8	75	93.33333333	61.53846154	73	84	210
2012	IITA	International Institute of Tropical Agriculture	2012 GBS Training Population field 1 Sendusu	Training population for GBS field 1 sendusus	RCBD			Sendusu	24797S-7			plot	12-24797S-7_R6C10_Plot70	1	1	70	6	10	test	2			2			133			715	1013		11.7			11.5			3.6			3.2			63.63636364	62.5		31
2012	IITA	International Institute of Tropical Agriculture	2012 GBS Training Population field 1 Sendusu	Training population for GBS field 1 sendusus	RCBD			Sendusu	24948S-10			plot	12-24948S-10_R34C10_Plot406	1	1	406	34	10	test	1	1	1	8	9	14.5	141	154	154	564	691	1013	12.5	12.3	13	16	17	14	3.3	3.4	3.7	2.6	2.8	3	70	77.77777778	100	97	93	134
2012	IITA	International Institute of Tropical Agriculture	2012 GBS Training Population field 1 Sendusu	Training population for GBS field 1 sendusus	RCBD			Sendusu	24948S-10			plot	12-24948S-10_R34C11_Plot407	1	1	407	34	11	test	1	3	1	15	23	30	148	142	142	169	262	479	3.1	13.7	13.5	18	17.5	17.7		4.2	3.3		3.3	2.8	81.81818182	76.92307692	83.33333333	130	150	202
2012	IITA	International Institute of Tropical Agriculture	2012 GBS Training Population field 1 Sendusu	Training population for GBS field 1 sendusus	RCBD			Sendusu	24948S-10			plot	12-24948S-10_R35C2_Plot410	1	1	410	35	2	test	1	3	1	20	18	25	152	143	143	335	478	702	14	13	13.1	18.5	18	19.3		4	3.4		3	2.9	72.72727273	83.33333333	76.92307692	141	153	162
2012	IITA	International Institute of Tropical Agriculture	2012 GBS Training Population field 1 Sendusu	Training population for GBS field 1 sendusus	RCBD			Sendusu	24948S-12			plot	12-24948S-12_R72C1_Plot807	1	1	807	72	1	test	2	2	1	1	3	8	251	139	153	294	478	870	6.4	7.1	11.6	8	8.5	13	1.5	1.5	3.4	1.2	1.2	2.9	86.66666667	21.42857143	60	43	144	86
2012	IITA	International Institute of Tropical Agriculture	2012 GBS Training Population field 1 Sendusu	Training population for GBS field 1 sendusus	RCBD			Sendusu	24948S-12			plot	12-24948S-12_R81C15_Plot892	1	1	892	81	15	test		3			1		12	149		400	741			6			7			1.4			1.1		83.33333333	54.54545455			74
2012	IITA	International Institute of Tropical Agriculture	2012 GBS Training Population field 1 Sendusu	Training population for GBS field 1 sendusus	RCBD			Sendusu	24948S-12			plot	12-24948S-12_R83C6_Plot913	1	1	913	83	6	test			1			27			188			940			14			16.5			4.3			3.8			60			144
2012	IITA	International Institute of Tropical Agriculture	2012 GBS Training Population field 1 Sendusu	Training population for GBS field 1 sendusus	RCBD			Sendusu	24948S-13			plot	12-24948S-13_R55C12_Plot669	1	1	669	55	12	test							144			620	928														66.66666667	66.66666667
2012	IITA	International Institute of Tropical Agriculture	2012 GBS Training Population field 1 Sendusu	Training population for GBS field 1 sendusus	RCBD			Sendusu	24948S-13			plot	12-24948S-13_R5C2_Plot50	1	1	50	5	2	test	1	1	1	13	15.5	15	131	140	139	407	674	737	12.5	11.5	13	17.5	15	14	3.5	3.6	3.8	2.8	3.2	3.4	69.23076923	83.33333333	60	84	127	101
2012	IITA	International Institute of Tropical Agriculture	2012 GBS Training Population field 1 Sendusu	Training population for GBS field 1 sendusus	RCBD			Sendusu	24948S-13			plot	12-24948S-13_R9C3_Plot99	1	1	99	9	3	test	2			2			140			1011			13			8			2.8			2.4			40			38
2012	IITA	International Institute of Tropical Agriculture	2012 GBS Training Population field 1 Sendusu	Training population for GBS field 1 sendusus	RCBD			Sendusu	24948S-21			plot	12-24948S-21_R68C3_Plot781	1	1	781	68	3	test	1	2	1	2.5	2	17	137	155	149	468	728	1014	6	6.2	11.2	7	8	15	1.2	1.4	3.3	0.9	1.2	2.9	64.28571429	45.45454545	66.66666667	130	121	174
2012	IITA	International Institute of Tropical Agriculture	2012 GBS Training Population field 1 Sendusu	Training population for GBS field 1 sendusus	RCBD			Sendusu	24948S-21			plot	12-24948S-21_R74C6_Plot826	1	1	826	74	6	test			2			7			145			703			10			12.5			3			2.7			58.33333333			109
2012	IITA	International Institute of Tropical Agriculture	2012 GBS Training Population field 1 Sendusu	Training population for GBS field 1 sendusus	RCBD			Sendusu	24948S-21			plot	12-24948S-21_R77C6_Plot847	1	1	847	77	6	test	2	2	2	3	2	8	158	171	126	454	525	884	8.5	5.6	12.1	9	6.5	9.5	2.3	1.2	3.6	1.9	0.9	3.3	84.61538462	66.66666667	62.5	80	129	142
2012	IITA	International Institute of Tropical Agriculture	2012 GBS Training Population field 1 Sendusu	Training population for GBS field 1 sendusus	RCBD			Sendusu	24948S-24			plot	12-24948S-24_R35C6_Plot414	1	1	414	35	6	test	2	2		2	4		143	211		471	704	1103	6.3	8.4		9	9		1.8	2.3		1.3	2		88.88888889	87.5	63.63636364	114	137
2012	IITA	International Institute of Tropical Agriculture	2012 GBS Training Population field 1 Sendusu	Training population for GBS field 1 sendusus	RCBD			Sendusu	24948S-24			plot	12-24948S-24_R35C7_Plot415	1	1	415	35	7	test	2	2		1	1		158	182		514	866		5.2	5.5		8	6		1.2	1.1		0.9	0.7		87.5	75		105	100
2012	IITA	International Institute of Tropical Agriculture	2012 GBS Training Population field 1 Sendusu	Training population for GBS field 1 sendusus	RCBD			Sendusu	24948S-24			plot	12-24948S-24_R35C8_Plot416	1	1	416	35	8	test	1	2	3	1.5	1	0.5	227	180	218	448	600	976	6	6.5	5.1	9	9.3	7	1.1	1.5	1.5	0.6	1	1.1	60	90.90909091	81.81818182	121	78	86
2012	IITA	International Institute of Tropical Agriculture	2012 GBS Training Population field 1 Sendusu	Training population for GBS field 1 sendusus	RCBD			Sendusu	24948S-27			plot	12-24948S-27_R64C5_Plot755	1	1	755	64	5	test	2	2		2.5	3		136	137		397	613		8.5	10.1		9	10		2.4	2.6		1.8	2.2		87.5	80		62	70
2012	IITA	International Institute of Tropical Agriculture	2012 GBS Training Population field 1 Sendusu	Training population for GBS field 1 sendusus	RCBD			Sendusu	24948S-27			plot	12-24948S-27_R75C6_Plot833	1	1	833	75	6	test	2	2		4	4		140	144		374	683		9.5	8.5		14.3	9		2.7	2.3		2.3	1.9		70	54.54545455		68	97
2012	IITA	International Institute of Tropical Agriculture	2012 GBS Training Population field 1 Sendusu	Training population for GBS field 1 sendusus	RCBD			Sendusu	24948S-27			plot	12-24948S-27_R83C9_Plot916	1	1	916	83	9	test			2			4.5			128			748			13			9.5			3.7			3.3			75			87
2012	IITA	International Institute of Tropical Agriculture	2012 GBS Training Population field 1 Sendusu	Training population for GBS field 1 sendusus	RCBD			Sendusu	24948S-2			plot	12-24948S-2_R80C11_Plot873	1	1	873	80	11	test	2	3	2	6	2	8.5	147	144	179	484	851	1168	12.3	10.5	11.3	11	7	11.5	3.5	3	2.8	3.1	2.5	2.4	60	57.14285714	72.72727273	82	50	110
2012	IITA	International Institute of Tropical Agriculture	2012 GBS Training Population field 1 Sendusu	Training population for GBS field 1 sendusus	RCBD			Sendusu	24948S-2			plot	12-24948S-2_R82C14_Plot906	1	1	906	82	14	test		2	1	1.5	8	11	144	129	150	690	770	698	8	11.7	3	8	11.5	3.3	1.8	3.4	3	1.4	2.9	2.8	90	69.23076923	84.61538462	93	107	90
2012	IITA	International Institute of Tropical Agriculture	2012 GBS Training Population field 1 Sendusu	Training population for GBS field 1 sendusus	RCBD			Sendusu	24948S-2			plot	12-24948S-2_R85C11_Plot948	1	1	948	85	11	test	2	2		8	5		128	129		431	635		12.1	12		11	10.5		3.4	4.4		2.9	3		71.42857143	58.33333333		75	61
2012	IITA	International Institute of Tropical Agriculture	2012 GBS Training Population field 1 Sendusu	Training population for GBS field 1 sendusus	RCBD			Sendusu	24948S-9			plot	12-24948S-9_R35C3_Plot411	1	1	411	35	3	test	3			10			148			681			11.7			16			3.3			2.6			90			102
2012	IITA	International Institute of Tropical Agriculture	2012 GBS Training Population field 1 Sendusu	Training population for GBS field 1 sendusus	RCBD			Sendusu	24948S-9			plot	12-24948S-9_R35C4_Plot412	1	1	412	35	4	test	1	1	1	16	16.5	22	150	147	149	385	567	829	13.3	13.3	13.5	18	19	13.5	4.5	3.5	3.3	3.6	2.7	2.8	85.71428571	81.81818182	76.92307692	109	132	194
2012	IITA	International Institute of Tropical Agriculture	2012 GBS Training Population field 1 Sendusu	Training population for GBS field 1 sendusus	RCBD			Sendusu	24948S-9			plot	12-24948S-9_R35C5_Plot413	1	1	413	35	5	test	2	1	1	5	16	12	157	155	147	312	657	813	15	13	13	15.5	13.5	14	3.9	3.5	3.9	3.1	2.9	3.2	81.81818182	77.77777778	100	98	146	96
2012	IITA	International Institute of Tropical Agriculture	2012 GBS Training Population field 1 Sendusu	Training population for GBS field 1 sendusus	RCBD			Sendusu	25031S-15			plot	12-25031S-15_R12C1_Plot133	1	1	133	12	1	test	1	1	2	4.5	5.5	2	216	224	77	389	743	1009	10.5	9.3	6.9	14	9	11	2.5	2.6	1.5	1.9	1.8	1	100	62.5	63.63636364	82	192	145
2012	IITA	International Institute of Tropical Agriculture	2012 GBS Training Population field 1 Sendusu	Training population for GBS field 1 sendusus	RCBD			Sendusu	25031S-15			plot	12-25031S-15_R13C10_Plot154	1	1	154	13	10	test	2			5			245			877			8.7			11.5			2.3			1.8			100			120
2012	IITA	International Institute of Tropical Agriculture	2012 GBS Training Population field 1 Sendusu	Training population for GBS field 1 sendusus	RCBD			Sendusu	25031S-15			plot	12-25031S-15_R60C1_Plot718	1	1	718	60	1	test	1	2		7.5	8		187	189		780	904		9.6	8.5		13.5	9.8		2.7	2.2		2	1.7		66.66666667	72.72727273		131	195
2012	IITA	International Institute of Tropical Agriculture	2012 GBS Training Population field 1 Sendusu	Training population for GBS field 1 sendusus	RCBD			Sendusu	25031S-16			plot	12-25031S-16_R33C2_Plot386	1	1	386	33	2	test	1		2	4.5		3	201		214	532		871	9		9.5	9.5		9.5	2.3		2.7	1.8		2.2	100		100	113		105
2012	IITA	International Institute of Tropical Agriculture	2012 GBS Training Population field 1 Sendusu	Training population for GBS field 1 sendusus	RCBD			Sendusu	25031S-16			plot	12-25031S-16_R33C3_Plot387	1	1	387	33	3	test	2	2	3	6	7	5	203	210	206	257	448	754	9.7	10.3	9.5	10.5	12	10	2.8	2.5	2.7	2	2	2.3	83.33333333	100	100	134	119	122
2012	IITA	International Institute of Tropical Agriculture	2012 GBS Training Population field 1 Sendusu	Training population for GBS field 1 sendusus	RCBD			Sendusu	25031S-16			plot	12-25031S-16_R33C4_Plot388	1	1	388	33	4	test	2	1	3	6	7.5	11	202	197	195	371	548	796	10	9.2	10.7	14	13	11.5	3.1	3.3	2.6	2.5	2.7	2.2	90.90909091	70	100	104	135	171
2012	IITA	International Institute of Tropical Agriculture	2012 GBS Training Population field 1 Sendusu	Training population for GBS field 1 sendusus	RCBD			Sendusu	25031S-17			plot	12-25031S-17_R33C5_Plot389	1	1	389	33	5	test	2			2.5			204			253	565	621	5.7			7.7			1.5			1			75	100	83.33333333	120
2012	IITA	International Institute of Tropical Agriculture	2012 GBS Training Population field 1 Sendusu	Training population for GBS field 1 sendusus	RCBD			Sendusu	25031S-17			plot	12-25031S-17_R33C6_Plot390	1	1	390	33	6	test	2	2	2	2	4.5	5	137	252	183	211	427	608	6.1	5.8	6.1	7.5	11	8	1.5	1.5	1.3	1.1	1	1	93.75	85.71428571	100	108	174	224
2012	IITA	International Institute of Tropical Agriculture	2012 GBS Training Population field 1 Sendusu	Training population for GBS field 1 sendusus	RCBD			Sendusu	25031S-17			plot	12-25031S-17_R33C7_Plot391	1	1	391	33	7	test	2		2	2		1	113		138	228	470	702	6		6.1	8.5		7	1.8		1.4	1.2		1.2	92.85714286	100	100	88		308
2012	IITA	International Institute of Tropical Agriculture	2012 GBS Training Population field 1 Sendusu	Training population for GBS field 1 sendusus	RCBD			Sendusu	25031S-19			plot	12-25031S-19_R32C10_Plot382	1	1	382	32	10	test	2	2	2	2	2	2.5	71	100	132	585	864	993	5.6	4.9	6	7.9	5.5	7	1.6	0.9	1.3	1.2	0.7	1	92.85714286	50	100	161	231	215
2012	IITA	International Institute of Tropical Agriculture	2012 GBS Training Population field 1 Sendusu	Training population for GBS field 1 sendusus	RCBD			Sendusu	25031S-19			plot	12-25031S-19_R32C11_Plot383	1	1	383	32	11	test	2	2	1	3.5	5	10	170	147	145	281	479	684	6.3	5.6	9.2	8.6	8.5	11.5		1.6	2.4		1.3	2.1	84.61538462	88.23529412	100	214	304	390
2012	IITA	International Institute of Tropical Agriculture	2012 GBS Training Population field 1 Sendusu	Training population for GBS field 1 sendusus	RCBD			Sendusu	25031S-19			plot	12-25031S-19_R32C9_Plot381	1	1	381	32	9	test	2	2	2	3	5	4	145	156	164	370	661	959	6.1	5.7	10.5	9.5	7.5	10.5	1.3	1	2.6	0.9	0.9	1.9	91.66666667	100	100	188	259	234
2012	IITA	International Institute of Tropical Agriculture	2012 GBS Training Population field 1 Sendusu	Training population for GBS field 1 sendusus	RCBD			Sendusu	25031S-1			plot	12-25031S-1_R13C4_Plot148	1	1	148	13	4	test	3	2	2	0.5	1	1	167	132	109	275	388	578	5.8	5.6	4.8	6.4	6.5	4.5	1.3	1.3	1	0.8	0.9	0.7	66.66666667	92.30769231	100	65	112	162
2012	IITA	International Institute of Tropical Agriculture	2012 GBS Training Population field 1 Sendusu	Training population for GBS field 1 sendusus	RCBD			Sendusu	25031S-1			plot	12-25031S-1_R15C2_Plot170	1	1	170	15	2	test	3	3	2	0.5	1	2	98	126	109	232	388	429	5.4	5.6	5.5	5.5	6.3	5.5	1.3	1.1	1.2	0.9	0.7	0.9	72.72727273	92.30769231	100	47	142	190
2012	IITA	International Institute of Tropical Agriculture	2012 GBS Training Population field 1 Sendusu	Training population for GBS field 1 sendusus	RCBD			Sendusu	25031S-1			plot	12-25031S-1_R8C2_Plot86	1	1	86	8	2	test		2		0.5	0.5	0.5	124	169	244	404	546	709		4.4	4		3.7	4.4		1.1	0.9		0.8	0.5	100	100	100	78	98	61
2012	IITA	International Institute of Tropical Agriculture	2012 GBS Training Population field 1 Sendusu	Training population for GBS field 1 sendusus	RCBD			Sendusu	25031S-27			plot	12-25031S-27_R34C4_Plot400	1	1	400	34	4	test	2	2	1	1	2	4	181	125	173	334	473	686	6	5.5	7.4	10.1	10.7	12.5	1.2	1.5	1.7	0.8	1.1	1.4	80	84.61538462	100	73	159	192
2012	IITA	International Institute of Tropical Agriculture	2012 GBS Training Population field 1 Sendusu	Training population for GBS field 1 sendusus	RCBD			Sendusu	25031S-27			plot	12-25031S-27_R34C5_Plot401	1	1	401	34	5	test	2	2		0.5	0.5		140	168		375	1224		5.6	4.3		10.7	6		1.1	1		0.7	0.7		83.33333333	75		83	150
2012	IITA	International Institute of Tropical Agriculture	2012 GBS Training Population field 1 Sendusu	Training population for GBS field 1 sendusus	RCBD			Sendusu	25031S-27			plot	12-25031S-27_R34C6_Plot402	1	1	402	34	6	test	2	2	2	0.5	2	3	104	158	86	421	619	834	5.1	5.5	5.2	8.6	9.6	7.5	1.4	1.1	1.1	1	0.9	0.8	78.57142857	100	100	97	172	205
2012	IITA	International Institute of Tropical Agriculture	2012 GBS Training Population field 1 Sendusu	Training population for GBS field 1 sendusus	RCBD			Sendusu	25031S-33			plot	12-25031S-33_R34C7_Plot403	1	1	403	34	7	test	2	2	2	2.5	4	6	182	249	179	333	430	668	5.7	7	7.3	8.8	10.5	12.5	1.3	1.8	1.7	0.9	1.4	1.4	87.5	90.90909091	100	117	125	206
2012	IITA	International Institute of Tropical Agriculture	2012 GBS Training Population field 1 Sendusu	Training population for GBS field 1 sendusus	RCBD			Sendusu	25031S-33			plot	12-25031S-33_R34C8_Plot404	1	1	404	34	8	test	2	3	2	4	4	7.5	236	161	227	315	453	639	7.8	6.5	8.2	10	10.5	13	2.3	1.9	2	1.7	1.3	1.6	100	60	100	132	147	181
2012	IITA	International Institute of Tropical Agriculture	2012 GBS Training Population field 1 Sendusu	Training population for GBS field 1 sendusus	RCBD			Sendusu	25031S-33			plot	12-25031S-33_R34C9_Plot405	1	1	405	34	9	test	1	2	2	2.5	5	5	174	249	274	281	398	522	7.1	8	7.3	9.7	11.7	10		2.3	1.8		1.8	1.4	100	66.66666667	100	92	141	163
2012	IITA	International Institute of Tropical Agriculture	2012 GBS Training Population field 1 Sendusu	Training population for GBS field 1 sendusus	RCBD			Sendusu	25031S-34			plot	12-25031S-34_R32C6_Plot378	1	1	378	32	6	test	2	1	2	4.5	5	8	240	211	215	337	478	658	9.5	8.5	9.5	12	11.5	13.5	2.7	2.1	2.2	2.1	1.5	1.8	80	71.42857143	100	85	105	151
2012	IITA	International Institute of Tropical Agriculture	2012 GBS Training Population field 1 Sendusu	Training population for GBS field 1 sendusus	RCBD			Sendusu	25031S-34			plot	12-25031S-34_R32C7_Plot379	1	1	379	32	7	test	2	3	2	2	3.5	5	192	303	250	357	463	840	8.2	7.5	8	9.2	10	10.5	2.4	2	2.1	1.7	0.7	1.7	90	75	83.33333333	54	114	179
2012	IITA	International Institute of Tropical Agriculture	2012 GBS Training Population field 1 Sendusu	Training population for GBS field 1 sendusus	RCBD			Sendusu	25031S-34			plot	12-25031S-34_R32C8_Plot380	1	1	380	32	8	test	3	1	1	3	4	7.5	216	229	209	316	448	657	9	8.3	9	11.7	12.5	12.2	2.7	2.1	2.3	2	1.7	1.8	100	83.33333333	100	80	131	147
2012	IITA	International Institute of Tropical Agriculture	2012 GBS Training Population field 1 Sendusu	Training population for GBS field 1 sendusus	RCBD			Sendusu	25031S-7			plot	12-25031S-7_R33C11_Plot395	1	1	395	33	11	test	1	2	1	5	11	19	185	197	212	287	452	654	10.5	11.3	10.9	13	18	19		3.4	2.7		2.7	2.2	66.66666667	78.57142857	100	63	121	2270
2012	IITA	International Institute of Tropical Agriculture	2012 GBS Training Population field 1 Sendusu	Training population for GBS field 1 sendusus	RCBD			Sendusu	25031S-7			plot	12-25031S-7_R34C2_Plot398	1	1	398	34	2	test	2	1	1	11	14.5	18	195	209	209	309	452	678	11	11.6	11.5	14.6	16.2	14.3		3.3	2.9		2.6	2.3	77.77777778	86.66666667	100	132	166	220
2012	IITA	International Institute of Tropical Agriculture	2012 GBS Training Population field 1 Sendusu	Training population for GBS field 1 sendusus	RCBD			Sendusu	25031S-7			plot	12-25031S-7_R34C3_Plot399	1	1	399	34	3	test	1	1	1	9.5	12	13	381	212	213	295	472	700	10.9	11.4	11.5	21	16.6	12.5		2.8	2.8		2.3	2.4	70	83.33333333	72.72727273	104	137	190
2012	IITA	International Institute of Tropical Agriculture	2012 GBS Training Population field 1 Sendusu	Training population for GBS field 1 sendusus	RCBD			Sendusu	25066S-1			plot	12-25066S-1_R11C3_Plot123	1	1	123	11	3	test	3	1	2	2	4	6	100	89	135	342	570	727	11.3	11.6	11.2	13.8	11.5	13.5	3.3	3.4	3.4	2.4	3.1	3.1	72.72727273	53.84615385	30.76923077	38	54	54
2012	IITA	International Institute of Tropical Agriculture	2012 GBS Training Population field 1 Sendusu	Training population for GBS field 1 sendusus	RCBD			Sendusu	25066S-1			plot	12-25066S-1_R15C3_Plot171	1	1	171	15	3	test	2	2	2	2	7	3	102	96	63	342	386	656	10.6	11.6	12.2	13.8	15.5	12	3	3.3	3.5	2.7	2.8	3.1	81.81818182	83.33333333	76.92307692	40	51	40
2012	IITA	International Institute of Tropical Agriculture	2012 GBS Training Population field 1 Sendusu	Training population for GBS field 1 sendusus	RCBD			Sendusu	25066S-2			plot	12-25066S-2_R13C5_Plot149	1	1	149	13	5	test	2	2	2	1.5	4	3	90	96	77	245	362	503	10	12.2	11	12	14.5	12	2.9	3.3	3	2.6	3	2.7	83.33333333	81.81818182	81.81818182	23	44	53
2012	IITA	International Institute of Tropical Agriculture	2012 GBS Training Population field 1 Sendusu	Training population for GBS field 1 sendusus	RCBD			Sendusu	25066S-2			plot	12-25066S-2_R14C9_Plot165	1	1	165	14	9	test	2	2	2	1.5	3	3	100	93	102	328	398	683	7.6	11	11	14	12.7	13	3.2	3	3	2.8	2.5	2.6	90	75	78.57142857	30	42	39
2012	IITA	International Institute of Tropical Agriculture	2012 GBS Training Population field 1 Sendusu	Training population for GBS field 1 sendusus	RCBD			Sendusu	25066S-2			plot	12-25066S-2_R7C4_Plot76	1	1	76	7	4	test	3	2	3	2.5	3	4	92	98	93	160	360	1049	9.6	13	12	9.5	14.5	11.5	2.5	3.6	3.7	2.3	3.2	3.1	60	70	81.81818182	43	42	52
2012	IITA	International Institute of Tropical Agriculture	2012 GBS Training Population field 1 Sendusu	Training population for GBS field 1 sendusus	RCBD			Sendusu	25089S-4			plot	12-25089S-4_R29C6_Plot342	1	1	342	29	6	test	2	3	2	0.5	1	0.5	189	205	138	423	654	881	6.5	5.6	4.7	7.8	7	5	1.7	1.3	1.3	1.1	0.8	0.9	366.6666667	100	85.71428571	49	65	69
2012	IITA	International Institute of Tropical Agriculture	2012 GBS Training Population field 1 Sendusu	Training population for GBS field 1 sendusus	RCBD			Sendusu	25089S-4			plot	12-25089S-4_R29C7_Plot343	1	1	343	29	7	test		2	3	2	2.5	0.5	238	228	189	425	610	852	8	8.2	5.7	9.2	9.5	5.5	2.3	2	1.1	1.7	1.6	0.8	91.66666667	92.30769231	77.77777778	50	66	98
2012	IITA	International Institute of Tropical Agriculture	2012 GBS Training Population field 1 Sendusu	Training population for GBS field 1 sendusus	RCBD			Sendusu	25089S-4			plot	12-25089S-4_R29C8_Plot344	1	1	344	29	8	test	2	3	3	1	0.5	0.5	265	194	211	410	572	878	6	5.5	5.2	7	6	6	1.3	1.4	1.4	0.8	0.7	0.9	100	90	100	40	53	54
2012	IITA	International Institute of Tropical Agriculture	2012 GBS Training Population field 1 Sendusu	Training population for GBS field 1 sendusus	RCBD			Sendusu	25102S-1			plot	12-25102S-1_R10C11_Plot119	1	1	119	10	11	test										620															80
2012	IITA	International Institute of Tropical Agriculture	2012 GBS Training Population field 1 Sendusu	Training population for GBS field 1 sendusus	RCBD			Sendusu	25102S-1			plot	12-25102S-1_R3C5_Plot29	1	1	29	3	5	test	3	3		0.5	0.5		105	116		356	753		6.1	5.1		7.7	5.5		1.3	1.2		0.9	0.9		66.66666667	75		37	23
2012	IITA	International Institute of Tropical Agriculture	2012 GBS Training Population field 1 Sendusu	Training population for GBS field 1 sendusus	RCBD			Sendusu	25117S-1			plot	12-25117S-1_R28C4_Plot331	1	1	331	28	4	test	2			5			158			794			10.3			14			2.8			2.5			75			87
2012	IITA	International Institute of Tropical Agriculture	2012 GBS Training Population field 1 Sendusu	Training population for GBS field 1 sendusus	RCBD			Sendusu	25117S-1			plot	12-25117S-1_R28C5_Plot332	1	1	332	28	5	test	1	1	1	17	30	32	173	178	168	462	693	1048	15	13.5	14.8	20	15	18	4.4	3.8	4.1	3.2	3	3.4	84.61538462	80	100	110	181	221
2012	IITA	International Institute of Tropical Agriculture	2012 GBS Training Population field 1 Sendusu	Training population for GBS field 1 sendusus	RCBD			Sendusu	25117S-1			plot	12-25117S-1_R28C6_Plot333	1	1	333	28	6	test	1	1		21	26		170	180		470	840		14.2	13.8		18	15.5		4.3	4		3.5	3.3		83.33333333	100		132	166
2012	IITA	International Institute of Tropical Agriculture	2012 GBS Training Population field 1 Sendusu	Training population for GBS field 1 sendusus	RCBD			Sendusu	25117S-2			plot	12-25117S-2_R28C11_Plot327	1	1	327	28	11	test	1	1	1	11	18	17.5	161	176	164	535	815	1080	11.5	11.7	13.8	12.5	11	12	3	3.4	3.8	2.5	3	3.1	75	70	66.66666667	118	206	177
2012	IITA	International Institute of Tropical Agriculture	2012 GBS Training Population field 1 Sendusu	Training population for GBS field 1 sendusus	RCBD			Sendusu	25117S-2			plot	12-25117S-2_R29C2_Plot338	1	1	338	29	2	test	2	1	2	8	11	6	98	138	146	481	819	909	10	11.5	12	10.5	10.5	11.5	3	3.1	3.3	2.2	2.8	2.8	81.81818182	70	88.88888889	154	144	85
2012	IITA	International Institute of Tropical Agriculture	2012 GBS Training Population field 1 Sendusu	Training population for GBS field 1 sendusus	RCBD			Sendusu	25117S-3			plot	12-25117S-3_R29C3_Plot339	1	1	339	29	3	test	2	2	2	2.5	2.5	2.5	137	169	148	442	684	949	6.4	6.1	7.2	9.1	9.2	7	1.9	1.8	1.8	1.3	1.2	1.2	63.63636364	77.77777778	100	111	166	161
2012	IITA	International Institute of Tropical Agriculture	2012 GBS Training Population field 1 Sendusu	Training population for GBS field 1 sendusus	RCBD			Sendusu	25117S-3			plot	12-25117S-3_R29C4_Plot340	1	1	340	29	4	test	3	2	3	2	3	2	119	198	152	409	670	1064	6.5	6.2	6	9.6	9.5	9	1.9	1.4	1.7	1.4	1	1.4	84.61538462	72.72727273	70	6	167	87
2012	IITA	International Institute of Tropical Agriculture	2012 GBS Training Population field 1 Sendusu	Training population for GBS field 1 sendusus	RCBD			Sendusu	25117S-3			plot	12-25117S-3_R29C5_Plot341	1	1	341	29	5	test	2	2		2	2		128	141		411	634		6.3	6.2		10.3	9.1		1.8	1.1		1.3	0.9		91.66666667	83.33333333		119	146
2012	IITA	International Institute of Tropical Agriculture	2012 GBS Training Population field 1 Sendusu	Training population for GBS field 1 sendusus	RCBD			Sendusu	25328S-3			plot	12-25328S-3_R11C7_Plot127	1	1	127	11	7	test	2			4			184			468			9.3			8.5			2.6			2.1			83.33333333			83
2012	IITA	International Institute of Tropical Agriculture	2012 GBS Training Population field 1 Sendusu	Training population for GBS field 1 sendusus	RCBD			Sendusu	25356S-1			plot	12-25356S-1_R75C7_Plot834	1	1	834	75	7	test	1	3	2	7.5	6	5	146	132	125	312	646	736	13.2	13	9	16.5	14.7	10	3.5	3.6	2.5	3	3.2	2.1	71.42857143	90	57.14285714	71	54	108
2012	IITA	International Institute of Tropical Agriculture	2012 GBS Training Population field 1 Sendusu	Training population for GBS field 1 sendusus	RCBD			Sendusu	25356S-1			plot	12-25356S-1_R85C7_Plot944	1	1	944	85	7	test	0	1		0	17.5		135	140		344	526		0	14		0	16.5			4			3.4		87.5	77.77777778		0	142
2012	IITA	International Institute of Tropical Agriculture	2012 GBS Training Population field 1 Sendusu	Training population for GBS field 1 sendusus	RCBD			Sendusu	25371S-2			plot	12-25371S-2_R45C5_Plot540	1	1	540	45	5	test	1	1	2	12	15	6	135	141	128	466	688	1215	13	13	12	14.3	15.5	10.5	4	3.2	3.4	3.3	3.1	3.1	66.66666667	77.77777778	57.14285714	126	185	106
2012	IITA	International Institute of Tropical Agriculture	2012 GBS Training Population field 1 Sendusu	Training population for GBS field 1 sendusus	RCBD			Sendusu	25371S-2			plot	12-25371S-2_R45C6_Plot541	1	1	541	45	6	test	1	1	1	8	13.5	9.5	133	131	152	285	553	854	12.5	12.4	12	14.5	13.5	11	3.8	3.6	3.4	3.1	3	2.9	60	81.81818182	75	90	130	106
2012	IITA	International Institute of Tropical Agriculture	2012 GBS Training Population field 1 Sendusu	Training population for GBS field 1 sendusus	RCBD			Sendusu	25371S-2			plot	12-25371S-2_R45C7_Plot542	1	1	542	45	7	test	1	1	2	8.5	16	4	141	143	65	489	693	1046	12.6	12.4	8.8	15	15	9.5	3.5	3.4	1.9	2.7	2.9	1.4	70	66.66666667	50	102	176	112
2012	IITA	International Institute of Tropical Agriculture	2012 GBS Training Population field 1 Sendusu	Training population for GBS field 1 sendusus	RCBD			Sendusu	25435S-4			plot	12-25435S-4_R5C4_Plot52	1	1	52	5	4	test	1	1	1	6	0.5	19	140	197	157	304	609	838	11	8.4	11.6	15	10	14.5	2.9	4	3.3	2.4	3.7	3	75	87.5	50	94	170	162
2012	IITA	International Institute of Tropical Agriculture	2012 GBS Training Population field 1 Sendusu	Training population for GBS field 1 sendusus	RCBD			Sendusu	25435S-4			plot	12-25435S-4_R8C3_Plot87	1	1	87	8	3	test	2	1	1	6	16	21	167	166	130	438	710	956	12.5	11.3	12.2	13.5	13.5	16.7	3.4	3.2	3.5	2.8	2.9	3	88.88888889	70	75	73	178	187
2012	IITA	International Institute of Tropical Agriculture	2012 GBS Training Population field 1 Sendusu	Training population for GBS field 1 sendusus	RCBD			Sendusu	25457S-1			plot	12-25457S-1_R12C9_Plot141	1	1	141	12	9	test	2	2		2	7		129	133		409	526	769	9	11.7		12.7	12.5		2.5	3.4		2	3		62.5	50	66.66666667	29	96
2012	IITA	International Institute of Tropical Agriculture	2012 GBS Training Population field 1 Sendusu	Training population for GBS field 1 sendusus	RCBD			Sendusu	25474S-1			plot	12-25474S-1_R7C6_Plot78	1	1	78	7	6	test	2	1		6	11		147	152		708	976		12.1	12		16	14		3.5	3.4		3.2	2.9		100	42.85714286		70	95
2012	IITA	International Institute of Tropical Agriculture	2012 GBS Training Population field 1 Sendusu	Training population for GBS field 1 sendusus	RCBD			Sendusu	25474S-1			plot	12-25474S-1_R85C12_Plot949	1	1	949	85	12	test	1	2	2	9	4	6	135	41	123	377	730	800	12	7.9	11.7	18	12	8.5	3.2	1.8	3.2	2.9	1.2	2.6	88.88888889	50	66.66666667	58	91	74
2012	IITA	International Institute of Tropical Agriculture	2012 GBS Training Population field 1 Sendusu	Training population for GBS field 1 sendusus	RCBD			Sendusu	25474S-5			plot	12-25474S-5_R63C3_Plot746	1	1	746	63	3	test			1			14.5			128			956			13			16.5			4			3.5			62.5			123
2012	IITA	International Institute of Tropical Agriculture	2012 GBS Training Population field 1 Sendusu	Training population for GBS field 1 sendusus	RCBD			Sendusu	25474S-5			plot	12-25474S-5_R78C5_Plot853	1	1	853	78	5	test			2			0.5			73			1167			5.5			7			1.2			0.8			71.42857143			62
2012	IITA	International Institute of Tropical Agriculture	2012 GBS Training Population field 1 Sendusu	Training population for GBS field 1 sendusus	RCBD			Sendusu	25474S-5			plot	12-25474S-5_R80C1_Plot863	1	1	863	80	1	test	2	1		4	2.5		138	152		390	709		10.4	10.7		11	10		2.7	3.1		2.3	2.7		54.54545455	55.55555556		54	54
2012	IITA	International Institute of Tropical Agriculture	2012 GBS Training Population field 1 Sendusu	Training population for GBS field 1 sendusus	RCBD			Sendusu	25499S-7			plot	12-25499S-7_R36C2_Plot422	1	1	422	36	2	test	2	2	2	10	6.5	10	142	139	149	431	526	815	12	11.8	11.2	17	15.2	13	3.3	3.4	3	2.8	2.7	2.7	81.81818182	77.77777778	70	111	81	132
2012	IITA	International Institute of Tropical Agriculture	2012 GBS Training Population field 1 Sendusu	Training population for GBS field 1 sendusus	RCBD			Sendusu	25499S-7			plot	12-25499S-7_R36C3_Plot423	1	1	423	36	3	test	1	1	1	11.5	11	13	137	145	149	416	539	850	11.8	12.1	11.6	2.5	18.7	15	3.5	3.2	3.1	2.8	2.7	2.5	75	90	66.66666667	103	117	146
2012	IITA	International Institute of Tropical Agriculture	2012 GBS Training Population field 1 Sendusu	Training population for GBS field 1 sendusus	RCBD			Sendusu	25499S-7			plot	12-25499S-7_R36C4_Plot424	1	1	424	36	4	test	2	1	1	7.5	10	16	149	133	144	509	745	1009	10.5	10.1	11.3	17	15	16.5	3	2.8	3.3	2.4	2.4	2.8	75	80	41.66666667	90	102	110
2012	IITA	International Institute of Tropical Agriculture	2012 GBS Training Population field 1 Sendusu	Training population for GBS field 1 sendusus	RCBD			Sendusu	25508S-1			plot	12-25508S-1_R27C11_Plot323	1	1	323	27	11	test	1	1	1	10	18	17	156	178	181	498	667	1020	13.6	13	13.5	11.5	15	13	4	3.5	3.8	3.1	3	3.4	77.77777778	77.77777778	64.28571429	126	160	115
2012	IITA	International Institute of Tropical Agriculture	2012 GBS Training Population field 1 Sendusu	Training population for GBS field 1 sendusus	RCBD			Sendusu	25508S-1			plot	12-25508S-1_R28C2_Plot329	1	1	329	28	2	test	1	1	1	11.5	13.5	16	156	174	173	453	671	952	11.1	11	12.7	15.2	15	15	3.3	3.1	3.5	2.9	2.8	3.1	50	75	80	128	144	127
2012	IITA	International Institute of Tropical Agriculture	2012 GBS Training Population field 1 Sendusu	Training population for GBS field 1 sendusus	RCBD			Sendusu	25508S-1			plot	12-25508S-1_R28C3_Plot330	1	1	330	28	3	test		2			9			158		1026	660			11.5			11			3.1			2.6		66.66666667	66.66666667			180
2012	IITA	International Institute of Tropical Agriculture	2012 GBS Training Population field 1 Sendusu	Training population for GBS field 1 sendusus	RCBD			Sendusu	25583S-2			plot	12-25583S-2_R18C6_Plot210	1	1	210	18	6	test			2			7.5			122			1003			12			14			3.6			2			90			76
2012	IITA	International Institute of Tropical Agriculture	2012 GBS Training Population field 1 Sendusu	Training population for GBS field 1 sendusus	RCBD			Sendusu	25583S-2			plot	12-25583S-2_R18C7_Plot211	1	1	211	18	7	test	1		2	16		16	130		126	554		999	13.9		13.5	14.3		13	3.7		4	3.3		3.3	80		100	142		124
2012	IITA	International Institute of Tropical Agriculture	2012 GBS Training Population field 1 Sendusu	Training population for GBS field 1 sendusus	RCBD			Sendusu	25583S-2			plot	12-25583S-2_R18C8_Plot212	1	1	212	18	8	test	1	2		16	6		142	131		659	945		13.1	11		14.5	10		3.3	3.1		2.9	2.8		77.77777778	100		143	139
2012	IITA	International Institute of Tropical Agriculture	2012 GBS Training Population field 1 Sendusu	Training population for GBS field 1 sendusus	RCBD			Sendusu	25623S-11			plot	12-25623S-11_R36C5_Plot425	1	1	425	36	5	test		1	1		28	28		162	143	506	744	1220		15.2	14.9		17	18.5		4.5	4.1		3.9	3.4	80	78.57142857	85.71428571		157	125
2012	IITA	International Institute of Tropical Agriculture	2012 GBS Training Population field 1 Sendusu	Training population for GBS field 1 sendusus	RCBD			Sendusu	25623S-11			plot	12-25623S-11_R36C6_Plot426	1	1	426	36	6	test	1			16	21		163	155		815	1222		12.7	14.2		16	17		3.3	4.4		2.6	3.4		72.72727273	78.57142857		132	137
2012	IITA	International Institute of Tropical Agriculture	2012 GBS Training Population field 1 Sendusu	Training population for GBS field 1 sendusus	RCBD			Sendusu	25623S-11			plot	12-25623S-11_R36C7_Plot427	1	1	427	36	7	test	1	1	1	27	25	16	155	164	129	450	630	905	15	15	11.3	21	21.5	13	4.8	4	2.9	3.6	3.4	2.5	83.33333333	100	60	114	136	223
2012	IITA	International Institute of Tropical Agriculture	2012 GBS Training Population field 1 Sendusu	Training population for GBS field 1 sendusus	RCBD			Sendusu	25628S-11			plot	12-25628S-11_R28C7_Plot334	1	1	334	28	7	test	1	1	2	10	18.5	13.5	131	143	138	442	665	951	12.7	12.7	12.5	13	15.5	12	4.2	3	3.8	3.2	2.5	3.1	72.72727273	83.33333333	76.92307692	115	182	157
2012	IITA	International Institute of Tropical Agriculture	2012 GBS Training Population field 1 Sendusu	Training population for GBS field 1 sendusus	RCBD			Sendusu	25628S-11			plot	12-25628S-11_R28C8_Plot335	1	1	335	28	8	test	1	1	1	12.5	15	16	122	133	152	417	551	826	12.4	12	11.7	14.3	12.5	11.5	3.8	3.2	3.4	3.1	2.7	3	85.71428571	84.61538462	66.66666667	137	192	216
2012	IITA	International Institute of Tropical Agriculture	2012 GBS Training Population field 1 Sendusu	Training population for GBS field 1 sendusus	RCBD			Sendusu	25628S-11			plot	12-25628S-11_R28C9_Plot336	1	1	336	28	9	test	2	2	2	7	4.5	5	166	153	94	413	673	920	9.3	9.1	9	11	7.5	10	3	2.3	2.3	2.5	2.1	2	90.90909091	71.42857143	57.14285714	92	141	116
2012	IITA	International Institute of Tropical Agriculture	2012 GBS Training Population field 1 Sendusu	Training population for GBS field 1 sendusus	RCBD			Sendusu	25653S-3			plot	12-25653S-3_R71C2_Plot801	1	1	801	71	2	test											783															66.66666667
2012	IITA	International Institute of Tropical Agriculture	2012 GBS Training Population field 1 Sendusu	Training population for GBS field 1 sendusus	RCBD			Sendusu	25653S-3			plot	12-25653S-3_R79C2_Plot857	1	1	857	79	2	test	2	1	2	9	14	7.5	167	146	140	542	898	904	9.3	10.3	11.5	12.5	15.5	10.5	2.5	2.8	3.3	2.2	2.3	2.9	57.14285714	75	75	161	168	144
2012	IITA	International Institute of Tropical Agriculture	2012 GBS Training Population field 1 Sendusu	Training population for GBS field 1 sendusus	RCBD			Sendusu	25653S-3			plot	12-25653S-3_R84C8_Plot930	1	1	930	84	8	test	2	1	1	8	8.5	7	154	164	159	463	677	934	9.7	11	8.5	14.5	13.5	9.5	2.3	3	2.4	1.9	2.5	2.2	66.66666667	72.72727273	57.14285714	97	101	149
2012	IITA	International Institute of Tropical Agriculture	2012 GBS Training Population field 1 Sendusu	Training population for GBS field 1 sendusus	RCBD			Sendusu	25680S-11			plot	12-25680S-11_R30C5_Plot353	1	1	353	30	5	test	2	2	3	3.5	2	4	237	133	219	426	759	1004	7	7	7.2	9	8	7	2.1	1.6	1.9	1.4	1.3	1.4	84.61538462	88.88888889	100	105	126	86
2012	IITA	International Institute of Tropical Agriculture	2012 GBS Training Population field 1 Sendusu	Training population for GBS field 1 sendusus	RCBD			Sendusu	25680S-11			plot	12-25680S-11_R30C6_Plot354	1	1	354	30	6	test	2	2	2	2.5	6.5	5	232	187	220	426	705	1136	9	8	7.7	10	7.5	8	2.7	2.1	2.2	2.2	1.7	1.7	92.30769231	100	100	113	161	161
2012	IITA	International Institute of Tropical Agriculture	2012 GBS Training Population field 1 Sendusu	Training population for GBS field 1 sendusus	RCBD			Sendusu	25680S-11			plot	12-25680S-11_R30C7_Plot355	1	1	355	30	7	test	2	2		3	1.5		220	215		616	1036		7.4	6.3		7.5	5.5		1.6	1.6		1.1	1.1		90	100		70	82
2012	IITA	International Institute of Tropical Agriculture	2012 GBS Training Population field 1 Sendusu	Training population for GBS field 1 sendusus	RCBD			Sendusu	25680S-13			plot	12-25680S-13_R30C10_Plot358	1	1	358	30	10	test	3	2	3	0.5	0.5	0.5	145	87	178	306	428	767	5.8	5.5	3.2	7.1	7.5	4.6	0.9		0.6	0.5		0.3	72.72727273	92.85714286	92.30769231	95	97	130
2012	IITA	International Institute of Tropical Agriculture	2012 GBS Training Population field 1 Sendusu	Training population for GBS field 1 sendusus	RCBD			Sendusu	25680S-13			plot	12-25680S-13_R30C8_Plot356	1	1	356	30	8	test	3	3	3	0.5	1	0.5	124	80	83	327	583	867	6	5.6	4.3	7.5	6.1	5		1.2	1		0.8	0.7	90.90909091	81.81818182	100	102	82	103
2012	IITA	International Institute of Tropical Agriculture	2012 GBS Training Population field 1 Sendusu	Training population for GBS field 1 sendusus	RCBD			Sendusu	25680S-13			plot	12-25680S-13_R30C9_Plot357	1	1	357	30	9	test	3	2	3	0.34	1	1.5	121	66	106	290	462	660	4.7	5.7	6.1	6.5	7.7	7.9		1.6	1.2		1.1	0.8	77.77777778	93.75	100	82	11	127
2012	IITA	International Institute of Tropical Agriculture	2012 GBS Training Population field 1 Sendusu	Training population for GBS field 1 sendusus	RCBD			Sendusu	25737S-1			plot	12-25737S-1_R29C10_Plot346	1	1	346	29	10	test	1	2	1	7	7.5	12	135	113	108	355	522	791	12.1	10	12.2	16	15.5	15		2.7	3.1		2.2	2.5	77.77777778	88.88888889	90.90909091	81	124	142
2012	IITA	International Institute of Tropical Agriculture	2012 GBS Training Population field 1 Sendusu	Training population for GBS field 1 sendusus	RCBD			Sendusu	25737S-1			plot	12-25737S-1_R29C11_Plot347	1	1	347	29	11	test	1	3	1	11	12.5	22	122	103	120	368	462	662	13.08	11.8	14.2	19.3	20.5	19.5		3.6	3.7		2.5	3.1	80	81.81818182	77.77777778	90	125	204
2012	IITA	International Institute of Tropical Agriculture	2012 GBS Training Population field 1 Sendusu	Training population for GBS field 1 sendusus	RCBD			Sendusu	25737S-1			plot	12-25737S-1_R29C9_Plot345	1	1	345	29	9	test	1	3	1	9	9	15	121	138	140	334	455	710	12.8	10.7	13	17.7	17	19.4		3.2	3.6		2.5	3.2	75	66.66666667	77.77777778	83	129	132
2012	IITA	International Institute of Tropical Agriculture	2012 GBS Training Population field 1 Sendusu	Training population for GBS field 1 sendusus	RCBD			Sendusu	25909S-3			plot	12-25909S-3_R61C3_Plot732	1	1	732	61	3	test	1	1	1	9	12	8	181	148	83	472	810	824	9.8	12.9	12.5	12	16	14	2.3	3.5	3.5	1.7	3	2.8	83.33333333	66.66666667	44.44444444	119	140	125
2012	IITA	International Institute of Tropical Agriculture	2012 GBS Training Population field 1 Sendusu	Training population for GBS field 1 sendusus	RCBD			Sendusu	25909S-3			plot	12-25909S-3_R79C7_Plot862	1	1	862	79	7	test	2	2		7.5	0.5		169	117		658	1046	930	9.6	6.5		11	6.5		2.6	1		1.8	0.7		78.57142857	66.66666667	70	76	59
2012	IITA	International Institute of Tropical Agriculture	2012 GBS Training Population field 1 Sendusu	Training population for GBS field 1 sendusus	RCBD			Sendusu	25909S-3			plot	12-25909S-3_R82C12_Plot904	1	1	904	82	12	test			1			5			126			1065			12.4			10			3.6			3.1			83.33333333			52
2012	IITA	International Institute of Tropical Agriculture	2012 GBS Training Population field 1 Sendusu	Training population for GBS field 1 sendusus	RCBD			Sendusu	25974S-11			plot	12-25974S-11_R65C7_Plot764	1	1	764	65	7	test	2	2		10	9		131	129		703	747		14	10.4		14	14		3.9	4		3.5	3.6		63.63636364	72.72727273		81	57
2012	IITA	International Institute of Tropical Agriculture	2012 GBS Training Population field 1 Sendusu	Training population for GBS field 1 sendusus	RCBD			Sendusu	25974S-11			plot	12-25974S-11_R69C7_Plot792	1	1	792	69	7	test	4		3	7.5		2.5	130		187	655		738	14		7	14.5		6.5	3.9		1.8	3.5		1.4	83.33333333		75	57		162
2012	IITA	International Institute of Tropical Agriculture	2012 GBS Training Population field 1 Sendusu	Training population for GBS field 1 sendusus	RCBD			Sendusu	25974S-11			plot	12-25974S-11_R82C9_Plot901	1	1	901	82	9	test	1	1		11	10		130	128		340	657		14.5	14		16.5	14.5		4	4		3.6	3.6		70	76.92307692		77	74
2012	IITA	International Institute of Tropical Agriculture	2012 GBS Training Population field 1 Sendusu	Training population for GBS field 1 sendusus	RCBD			Sendusu	25974S-13			plot	12-25974S-13_R64C6_Plot756	1	1	756	64	6	test			2			5.5			122			888			9.5			9			2.6			2.3			71.42857143			81
2012	IITA	International Institute of Tropical Agriculture	2012 GBS Training Population field 1 Sendusu	Training population for GBS field 1 sendusus	RCBD			Sendusu	25974S-13			plot	12-25974S-13_R67C3_Plot774	1	1	774	67	3	test	2		2	1		9.5	79		127	482	1049	734	4.7		10.7	10		13.5	1		3.2	0.7		2.7	85.71428571	75	44.44444444	92		107
2012	IITA	International Institute of Tropical Agriculture	2012 GBS Training Population field 1 Sendusu	Training population for GBS field 1 sendusus	RCBD			Sendusu	25974S-13			plot	12-25974S-13_R75C5_Plot832	1	1	832	75	5	test	2	2	2	3	4	4.5	157	160	216	409	779	891	8.8	8.5	7.7	12	12	9	2.4	2.4	1.9	2	2	1.4	81.81818182	87.5	66.66666667	68	75	152
2012	IITA	International Institute of Tropical Agriculture	2012 GBS Training Population field 1 Sendusu	Training population for GBS field 1 sendusus	RCBD			Sendusu	25974S-15			plot	12-25974S-15_R13C3_Plot147	1	1	147	13	3	test	1	1	1	13	15.5	9.5	163	154	151	396	602	767	13.5	12.5	11	15.5	15.5	13.5	3.6	3.4	2.9	3.1	2.9	2.3	70	80	70	110	170	208
2012	IITA	International Institute of Tropical Agriculture	2012 GBS Training Population field 1 Sendusu	Training population for GBS field 1 sendusus	RCBD			Sendusu	25974S-15			plot	12-25974S-15_R1C6_Plot6	1	1	6	1	6	test	2	1	2	7	10	9	162	151	162	404	669	721	11.8	11.3	12	14	12.5	14.5	3.4	3.3	3.5	2.9	3	3	90.90909091	83.33333333	55.55555556	54	110	114
2012	IITA	International Institute of Tropical Agriculture	2012 GBS Training Population field 1 Sendusu	Training population for GBS field 1 sendusus	RCBD			Sendusu	25974S-15			plot	12-25974S-15_R9C11_Plot107	1	1	107	9	11	test	2	1	3	15.5	22	1	171	167	146	677	793	996	11.5	2.4	6	15.5	16	7	3.4	3.4	1.6	2.9	2.8	1.3	58.33333333	81.81818182	62.5	109	230	178
2012	IITA	International Institute of Tropical Agriculture	2012 GBS Training Population field 1 Sendusu	Training population for GBS field 1 sendusus	RCBD			Sendusu	25974S-17			plot	12-25974S-17_R11C4_Plot124	1	1	124	11	4	test	2			10			171			649			13			15			3.9			3.3			91.66666667			77
2012	IITA	International Institute of Tropical Agriculture	2012 GBS Training Population field 1 Sendusu	Training population for GBS field 1 sendusus	RCBD			Sendusu	25974S-18			plot	12-25974S-18_R69C5_Plot790	1	1	790	69	5	test	1	1		2.5	10		210	173		617	906		7.3	8.5		9	9.5		2	2.2		1.6	1.9		75	77.77777778		106
2012	IITA	International Institute of Tropical Agriculture	2012 GBS Training Population field 1 Sendusu	Training population for GBS field 1 sendusus	RCBD			Sendusu	25974S-18			plot	12-25974S-18_R75C4_Plot831	1	1	831	75	4	test	1	1		6	9		170	197		447	581		7.3	9.6		9.5	10		1.7	2.6		1.5	2.4		100	75		166	170
2012	IITA	International Institute of Tropical Agriculture	2012 GBS Training Population field 1 Sendusu	Training population for GBS field 1 sendusus	RCBD			Sendusu	25974S-18			plot	12-25974S-18_R84C9_Plot931	1	1	931	84	9	test	2	1		5	14		166	155		400	938		7.5	10.3		9.5	14.5		1.8	2.9		1.4	2.3		76.92307692	57.14285714		138	182
2012	IITA	International Institute of Tropical Agriculture	2012 GBS Training Population field 1 Sendusu	Training population for GBS field 1 sendusus	RCBD			Sendusu	25974S-19			plot	12-25974S-19_R10C6_Plot114	1	1	114	10	6	test	2	2	2	5	5	9.5	121	134	125	412	644	891	12.5	12.5	11.2	13.2	11	12.5	3.5	3.5	3.3	2.9	3	2.6	88.88888889	83.33333333	70	44	60	105
2012	IITA	International Institute of Tropical Agriculture	2012 GBS Training Population field 1 Sendusu	Training population for GBS field 1 sendusus	RCBD			Sendusu	25974S-19			plot	12-25974S-19_R14C11_Plot167	1	1	167	14	11	test	1	1	1	14	19	15	137	138	141	352	507	615	11	11.1	11.5	18	17.5	19	2.7	2.9	3.5	2.2	2.4	2.8	80	75	100	122	198	155
2012	IITA	International Institute of Tropical Agriculture	2012 GBS Training Population field 1 Sendusu	Training population for GBS field 1 sendusus	RCBD			Sendusu	25974S-19			plot	12-25974S-19_R3C9_Plot33	1	1	33	3	9	test	1	1	1	14.5	15	26	142	125	133	354	594	820	11.3	11	11.7	20.5	17.5	18.5	2.9	2.5	3.1	2.5	2.2	2.5	77.77777778	70	75	115	145	192
2012	IITA	International Institute of Tropical Agriculture	2012 GBS Training Population field 1 Sendusu	Training population for GBS field 1 sendusus	RCBD			Sendusu	25974S-21			plot	12-25974S-21_R7C10_Plot82	1	1	82	7	10	test	1		1	9		13.5	184		137	475	992	731	10.4		10.8	13		12.5	2.9		3.1	2.4		2.7	71.42857143	71.42857143	57.14285714	122		121
2012	IITA	International Institute of Tropical Agriculture	2012 GBS Training Population field 1 Sendusu	Training population for GBS field 1 sendusus	RCBD			Sendusu	25974S-30			plot	12-25974S-30_R42C11_Plot507	1	1	507	42	11	test	1	1	1	9	12	13.5	170	165	183	345	498	718	11	11	11.3	18.2	18.5	17	2.8	2.4	2.8	2	2.3	2.3	83.33333333	91.66666667	90	119	137	134
2012	IITA	International Institute of Tropical Agriculture	2012 GBS Training Population field 1 Sendusu	Training population for GBS field 1 sendusus	RCBD			Sendusu	25974S-30			plot	12-25974S-30_R42C12_Plot508	1	1	508	42	12	test		0			0					461	658			0			0								81.81818182	100			0
2012	IITA	International Institute of Tropical Agriculture	2012 GBS Training Population field 1 Sendusu	Training population for GBS field 1 sendusus	RCBD			Sendusu	25974S-30			plot	12-25974S-30_R43C2_Plot511	1	1	511	43	2	test	3	1	2	6	7	8	203	170	189	439	689	852	9.5	10	10.3	14	15.7	12	2.7	2.4	2.8	2.1	2	2.3	83.33333333	88.88888889	80	95	90	123
2012	IITA	International Institute of Tropical Agriculture	2012 GBS Training Population field 1 Sendusu	Training population for GBS field 1 sendusus	RCBD			Sendusu	25974S-31			plot	12-25974S-31_R78C7_Plot855	1	1	855	78	7	test	2	1		6	9		152	140		407	596		11.4	11.5		10.2	11.5		3.1	3.1		2.7	2.7		44.44444444	85.71428571		60	118
2012	IITA	International Institute of Tropical Agriculture	2012 GBS Training Population field 1 Sendusu	Training population for GBS field 1 sendusus	RCBD			Sendusu	25974S-31			plot	12-25974S-31_R80C15_Plot877	1	1	877	80	15	test	2	2		5	4		152	170		339	539		10.8	0.2		13.8	11		2.9	3.5		2.5	2.8		71.42857143	66.66666667		97	112
2012	IITA	International Institute of Tropical Agriculture	2012 GBS Training Population field 1 Sendusu	Training population for GBS field 1 sendusus	RCBD			Sendusu	25974S-31			plot	12-25974S-31_R83C11_Plot918	1	1	918	83	11	test	1	2	2	7	5	5	150	163	195	278	651	765	11.6	11	8.5	15.6	10.5	10.5	3.2	3.5	2.2	2.7	2.8	1.8	57.14285714	90.90909091	90.90909091	82	59	158
2012	IITA	International Institute of Tropical Agriculture	2012 GBS Training Population field 1 Sendusu	Training population for GBS field 1 sendusus	RCBD			Sendusu	25974S-35			plot	12-25974S-35_R46C3_Plot551	1	1	551	46	3	test	1	2		1.5	4		139	138		771	1022		10.5	11		9.5	9.5		2.9	3.3		2.6	2.9		81.81818182	84.61538462		56	62
2012	IITA	International Institute of Tropical Agriculture	2012 GBS Training Population field 1 Sendusu	Training population for GBS field 1 sendusus	RCBD			Sendusu	25974S-35			plot	12-25974S-35_R46C4_Plot552	1	1	552	46	4	test	2	2		5	3.5		133	136		469	620		11.1	11.4		11.8	13.4		3.4	3.2		3	2.9		80	78.57142857		64	48
2012	IITA	International Institute of Tropical Agriculture	2012 GBS Training Population field 1 Sendusu	Training population for GBS field 1 sendusus	RCBD			Sendusu	25974S-?			plot	12-25974S-?_R30C11_Plot359	1	1	359	30	11	test	2	2	2	5	6	8	136	166	179	392	583	799	10.8	10.5	11.3	14	14	12	3.1	2.8	3.3	2.6	2.5	2.5	92.30769231	81.81818182	100	65	94	108
2012	IITA	International Institute of Tropical Agriculture	2012 GBS Training Population field 1 Sendusu	Training population for GBS field 1 sendusus	RCBD			Sendusu	25974S-?			plot	12-25974S-?_R31C3_Plot363	1	1	363	31	3	test	2	2	1	9	9	12	168	177	171	367	516	718	11.5	10.4	11.4	13.7	14	11.5	3.3	2.9	3	2.8	2.5	2.6	90.90909091	81.81818182	90.90909091	104	121	149
2012	IITA	International Institute of Tropical Agriculture	2012 GBS Training Population field 1 Sendusu	Training population for GBS field 1 sendusus	RCBD			Sendusu	26039S-2			plot	12-26039S-2_R35C10_Plot418	1	1	418	35	10	test	2	2	1	1	2.5	2.5	116	104	154	399	561	749	6.3	6.2	5.3	9	7.5	7	1.1	1.3	0.8	0.7	0.8	0.5	100	66.66666667	100	129	162	211
2012	IITA	International Institute of Tropical Agriculture	2012 GBS Training Population field 1 Sendusu	Training population for GBS field 1 sendusus	RCBD			Sendusu	26039S-2			plot	12-26039S-2_R35C11_Plot419	1	1	419	35	11	test	2	2	2	1.5	1	2	128	122	157	353	518	679	7.7	5.7	6	6	7.3	8		1.5	1.2		1.1	0.9	84.61538462	83.33333333	100	95	154	185
2012	IITA	International Institute of Tropical Agriculture	2012 GBS Training Population field 1 Sendusu	Training population for GBS field 1 sendusus	RCBD			Sendusu	26039S-2			plot	12-26039S-2_R35C9_Plot417	1	1	417	35	9	test	2		2	1		1.5	101		238	478		672	5.6		5.6	6.8		6.3	1.6		1.1	1.2		0.7	90.90909091		100	90		155
2012	IITA	International Institute of Tropical Agriculture	2012 GBS Training Population field 1 Sendusu	Training population for GBS field 1 sendusus	RCBD			Sendusu	26060S-1			plot	12-26060S-1_R11C10_Plot130	1	1	130	11	10	test	3	1		12.5	7		144	71		634	1001		11.5	6.4		15	11.5		2.5	1.5		2	1		87.5	50		114	208
2012	IITA	International Institute of Tropical Agriculture	2012 GBS Training Population field 1 Sendusu	Training population for GBS field 1 sendusus	RCBD			Sendusu	26060S-1			plot	12-26060S-1_R4C8_Plot44	1	1	44	4	8	test	2	1		10.5	13.5		140	144		505	767		11.6	12.5		14	13		3.3	3.6		2.7	3.1		70	77.77777778		154	202
2012	IITA	International Institute of Tropical Agriculture	2012 GBS Training Population field 1 Sendusu	Training population for GBS field 1 sendusus	RCBD			Sendusu	26060S-1			plot	12-26060S-1_R8C12_Plot96	1	1	96	8	12	test		1			16									12.1			17			3.3			2.8						186
2012	IITA	International Institute of Tropical Agriculture	2012 GBS Training Population field 1 Sendusu	Training population for GBS field 1 sendusus	RCBD			Sendusu	26075S-6			plot	12-26075S-6_R18C10_Plot214	1	1	214	18	10	test	2	2	2	1	3	0.5	117	50	100	387	636	906	7	6.8	3	8	7.7	3.5		1.6	1		1.1	0.7	91.66666667	100	100	86	121	116
2012	IITA	International Institute of Tropical Agriculture	2012 GBS Training Population field 1 Sendusu	Training population for GBS field 1 sendusus	RCBD			Sendusu	26075S-6			plot	12-26075S-6_R18C11_Plot215	1	1	215	18	11	test	2	0	2	0.5	1	3	159	92	107	345	487	729	6	6.2	6.9	7.2	7	7.5		1.8	1.4		1.2	0.9	81.81818182	69.23076923	75	98	125	177
2012	IITA	International Institute of Tropical Agriculture	2012 GBS Training Population field 1 Sendusu	Training population for GBS field 1 sendusus	RCBD			Sendusu	26075S-6			plot	12-26075S-6_R18C9_Plot213	1	1	213	18	9	test	2		2	1		1	105		124	430		651	6.4		6.7	7		7.5	2		1.4	1.4		0.9	84.61538462		100	69		113
2012	IITA	International Institute of Tropical Agriculture	2012 GBS Training Population field 1 Sendusu	Training population for GBS field 1 sendusus	RCBD			Sendusu	26075S-7			plot	12-26075S-7_R19C5_Plot221	1	1	221	19	5	test	1	2	3	0.54	1	1	98	72	111	313	481	659	5.5	5.5	6	7	6.8	7.5		1.6	1.1		1.2	0.7	75	81.81818182	100	60	106	109
2012	IITA	International Institute of Tropical Agriculture	2012 GBS Training Population field 1 Sendusu	Training population for GBS field 1 sendusus	RCBD			Sendusu	26075S-7			plot	12-26075S-7_R19C6_Plot222	1	1	222	19	6	test	3	2	2	0.5	0.5	1	133	63	184	318	493	687	5.5	4.8	4.6	7.3	6.5	6		1.3	1		0.9	0.8	100	90.90909091	100	52	81	92
2012	IITA	International Institute of Tropical Agriculture	2012 GBS Training Population field 1 Sendusu	Training population for GBS field 1 sendusus	RCBD			Sendusu	26075S-7			plot	12-26075S-7_R19C7_Plot223	1	1	223	19	7	test	1	2	3	0.5	1	1	83	89	114	279	436	649	5.7	5.6	5.6	6.7	7.5	7.3		1.6	1.2		1.1	0.8	100	91.66666667	100	50	118	88
2012	IITA	International Institute of Tropical Agriculture	2012 GBS Training Population field 1 Sendusu	Training population for GBS field 1 sendusus	RCBD			Sendusu	26075S-8			plot	12-26075S-8_R19C2_Plot218	1	1	218	19	2	test	2	2	3	1	3	1	91	119	168	497	717	999	5	6.3	6.3	7.5	8.9	7	1.4	1.2	1.7	0.9	0.8	1.2	58.33333333	63.63636364	75	110	168	87
2012	IITA	International Institute of Tropical Agriculture	2012 GBS Training Population field 1 Sendusu	Training population for GBS field 1 sendusus	RCBD			Sendusu	26075S-8			plot	12-26075S-8_R19C3_Plot219	1	1	219	19	3	test	2	2	1	2	4.5	1.5	152	170	208	525	815	1022	9	8.5	7.8	10.5	9	8.5	2.4	2.2	2	1.9	1.7	1.6	72.72727273	72.72727273	88.88888889	60	88	71
2012	IITA	International Institute of Tropical Agriculture	2012 GBS Training Population field 1 Sendusu	Training population for GBS field 1 sendusus	RCBD			Sendusu	26224S-2			plot	12-26224S-2_R80C9_Plot871	1	1	871	80	9	test	2	3		3	1.5		175	130		603	718		7	9.7		8	10		2.2	2.9		2	2.6		77.77777778	57.14285714		83	47
2012	IITA	International Institute of Tropical Agriculture	2012 GBS Training Population field 1 Sendusu	Training population for GBS field 1 sendusus	RCBD			Sendusu	26224S-2			plot	12-26224S-2_R84C3_Plot925	1	1	925	84	3	test			2			1			202			884			6.2			6.6			1.4			1			45.45454545			168
2012	IITA	International Institute of Tropical Agriculture	2012 GBS Training Population field 1 Sendusu	Training population for GBS field 1 sendusus	RCBD			Sendusu	26224S-3			plot	12-26224S-3_R63C7_Plot750	1	1	750	63	7	test	2	1		1.5	2.5		115	166		451	661		6.8	6.8		8	8		1.7	1.7		1.3	1.3		63.63636364	73.33333333		97	111
2012	IITA	International Institute of Tropical Agriculture	2012 GBS Training Population field 1 Sendusu	Training population for GBS field 1 sendusus	RCBD			Sendusu	26224S-3			plot	12-26224S-3_R79C6_Plot861	1	1	861	79	6	test	1	3	1	1	0.5	10	110	124	122	425	690	943	5.9	6	10.8	9.3	7	11	1.3	1.5	3.1	1	1.1	2.6	83.33333333	53.84615385	62.5	97	107	148
2012	IITA	International Institute of Tropical Agriculture	2012 GBS Training Population field 1 Sendusu	Training population for GBS field 1 sendusus	RCBD			Sendusu	26260S-3			plot	12-26260S-3_R26C10_Plot310	1	1	310	26	10	test	1		1	16.5		22	172		177	535		866	12.5		12	18		19	3.4		3.2	2.9		2.9	81.81818182		55.55555556	106		188
2012	IITA	International Institute of Tropical Agriculture	2012 GBS Training Population field 1 Sendusu	Training population for GBS field 1 sendusus	RCBD			Sendusu	26260S-3			plot	12-26260S-3_R26C11_Plot311	1	1	311	26	11	test	2	1	1	8	15.5	22	192	183	141	443	599	844	13.7	13	11.2	19.7	17.8	15.5	3.8	3.5	3	2.7	3	2.5	76.92307692	85.71428571	90.90909091	81	116	214
2012	IITA	International Institute of Tropical Agriculture	2012 GBS Training Population field 1 Sendusu	Training population for GBS field 1 sendusus	RCBD			Sendusu	26260S-3			plot	12-26260S-3_R26C9_Plot309	1	1	309	26	9	test	2	1	3	5.5	8	5	190	162	159	375	634	924	12.7	11.2	10.8	15	16.5	12	4	3	2.8	3.1	2.4	2.4	90	87.5	57.14285714	84	95	84
2012	IITA	International Institute of Tropical Agriculture	2012 GBS Training Population field 1 Sendusu	Training population for GBS field 1 sendusus	RCBD			Sendusu	26288S-4			plot	12-26288S-4_R57C10_Plot691	1	1	691	57	10	test	1	1	1	10	11	10	138	156	148	329	621	1049	10.6	11.5	11	5.5	16	15	3.1	3.7	3.3	2.6	3.2	2.9	70	58.33333333	50	118	117
2012	IITA	International Institute of Tropical Agriculture	2012 GBS Training Population field 1 Sendusu	Training population for GBS field 1 sendusus	RCBD			Sendusu	26288S-4			plot	12-26288S-4_R57C11_Plot692	1	1	692	57	11	test	1	1	1	12	16.5	23	140	154	143	322	604	935	11.1	11.2	11.5	17.1	16	16	3.5	3.2	3.3	3.1	2.8	3	77.77777778	75	77.77777778	96	163	190
2012	IITA	International Institute of Tropical Agriculture	2012 GBS Training Population field 1 Sendusu	Training population for GBS field 1 sendusus	RCBD			Sendusu	26288S-4			plot	12-26288S-4_R57C9_Plot690	1	1	690	57	9	test	1	1		12	17.5		142	143		327	548		11.4	15		16	18.5		3.3	3.7		2.9	3.3		80	80		125	125
2012	IITA	International Institute of Tropical Agriculture	2012 GBS Training Population field 1 Sendusu	Training population for GBS field 1 sendusus	RCBD			Sendusu	26315S-1			plot	12-26315S-1_R48C10_Plot583	1	1	583	48	10	test	1	1	1	14	16	11	121	127	155	432	634	1026	13	13.9	12.6	15.3	17.3	12.5	3.9	3.9	3.7	3.3	3.6	3.5	66.66666667	66.66666667	50	135	122	99
2012	IITA	International Institute of Tropical Agriculture	2012 GBS Training Population field 1 Sendusu	Training population for GBS field 1 sendusus	RCBD			Sendusu	26315S-1			plot	12-26315S-1_R48C11_Plot584	1	1	584	48	11	test	1	1		12	9		142	119		462	833		13.4	11		16	12		3.6			3.3			60	70		119	112
2012	IITA	International Institute of Tropical Agriculture	2012 GBS Training Population field 1 Sendusu	Training population for GBS field 1 sendusus	RCBD			Sendusu	26315S-1			plot	12-26315S-1_R48C9_Plot582	1	1	582	48	9	test	2	1		7	16		121	135		505	733	1286	12.5	13		13.8	15		3.6	3.6		3.2	3.3		70	77.77777778	71.42857143	68	137
2012	IITA	International Institute of Tropical Agriculture	2012 GBS Training Population field 1 Sendusu	Training population for GBS field 1 sendusus	RCBD			Sendusu	26315S-3			plot	12-26315S-3_R63C6_Plot749	1	1	749	63	6	test			2			1			170			881			6			5			1.6			1.2			50			135
2012	IITA	International Institute of Tropical Agriculture	2012 GBS Training Population field 1 Sendusu	Training population for GBS field 1 sendusus	RCBD			Sendusu	26315S-3			plot	12-26315S-3_R82C6_Plot898	1	1	898	82	6	test		1			7			120		482	917			10			7.5			2.8			2.5		71.42857143	66.66666667			54
2012	IITA	International Institute of Tropical Agriculture	2012 GBS Training Population field 1 Sendusu	Training population for GBS field 1 sendusus	RCBD			Sendusu	26315S-3			plot	12-26315S-3_R84C6_Plot928	1	1	928	84	6	test			1			11			146			674			10.2			12			3.6			3			75			102
2012	IITA	International Institute of Tropical Agriculture	2012 GBS Training Population field 1 Sendusu	Training population for GBS field 1 sendusus	RCBD			Sendusu	26316S-14			plot	12-26316S-14_R67C7_Plot778	1	1	778	67	7	test	1	1	2	3	5	1.5	132	119	104	646	1121	723	12.5	10.5	6.2	14	14.8	7.5	2.7	2.8	1.4	2.4	2.4	0.8	63.63636364	100	55.55555556	47	78	160
2012	IITA	International Institute of Tropical Agriculture	2012 GBS Training Population field 1 Sendusu	Training population for GBS field 1 sendusus	RCBD			Sendusu	26316S-14			plot	12-26316S-14_R71C4_Plot803	1	1	803	71	4	test	1	1		1	6		119	133		416	638		5.3	9		11.5	16		1	2.8		0.7	2.1		60	80		71	96
2012	IITA	International Institute of Tropical Agriculture	2012 GBS Training Population field 1 Sendusu	Training population for GBS field 1 sendusus	RCBD			Sendusu	26316S-14			plot	12-26316S-14_R82C5_Plot897	1	1	897	82	5	test	2	2	1	2	5	10	96	132	138	409	765	955	6.3	9.5	12.6	11	14	14.7	1.5	2.8	3.6	1.1	2.3	2.9	87.5	57.14285714	66.66666667	87	88	126
2012	IITA	International Institute of Tropical Agriculture	2012 GBS Training Population field 1 Sendusu	Training population for GBS field 1 sendusus	RCBD			Sendusu	26316S-7			plot	12-26316S-7_R19C10_Plot226	1	1	226	19	10	test																										90
2012	IITA	International Institute of Tropical Agriculture	2012 GBS Training Population field 1 Sendusu	Training population for GBS field 1 sendusus	RCBD			Sendusu	26316S-7			plot	12-26316S-7_R19C8_Plot224	1	1	224	19	8	test	1	1	1	11	14	16	126	121	93	385	670	1011	14.9	13.6	8.2	17	17.7	16		3.7	3.9		3.4	3.3	81.81818182	87.5	50	74	120	123
2012	IITA	International Institute of Tropical Agriculture	2012 GBS Training Population field 1 Sendusu	Training population for GBS field 1 sendusus	RCBD			Sendusu	26316S-7			plot	12-26316S-7_R19C9_Plot225	1	1	225	19	9	test	1	1		9	6.5		110			481			13.2	12		16	15		4	3.5		3.3	3		80			77	60
2012	IITA	International Institute of Tropical Agriculture	2012 GBS Training Population field 1 Sendusu	Training population for GBS field 1 sendusus	RCBD			Sendusu	26317S-1			plot	12-26317S-1_R68C2_Plot780	1	1	780	68	2	test	2	2		6	18		140	162		645	945		11.3	12.7		13	16		3.2	3.7		2.7	3.3		66.66666667	70		59	141
2012	IITA	International Institute of Tropical Agriculture	2012 GBS Training Population field 1 Sendusu	Training population for GBS field 1 sendusus	RCBD			Sendusu	26317S-1			plot	12-26317S-1_R74C1_Plot821	1	1	821	74	1	test	1		2	9		12	135		144	391	1180	1068	12		11.2	17.5		11.5	3.4		3.6	3.1		3.3	63.63636364	90.90909091	77.77777778	63		126
2012	IITA	International Institute of Tropical Agriculture	2012 GBS Training Population field 1 Sendusu	Training population for GBS field 1 sendusus	RCBD			Sendusu	26317S-1			plot	12-26317S-1_R76C4_Plot838	1	1	838	76	4	test			2			1.5			108			902			5.2			7			1.1			0.8			69.23076923			230
2012	IITA	International Institute of Tropical Agriculture	2012 GBS Training Population field 1 Sendusu	Training population for GBS field 1 sendusus	RCBD			Sendusu	26337S-11B			plot	12-26337S-11B_R61C1_Plot730	1	1	730	61	1	test	1	1		12	14		141	105		512	771		14.3	14.5		15.3	16		4	4.1		3.6	3.7		70	81.81818182		108	120
2012	IITA	International Institute of Tropical Agriculture	2012 GBS Training Population field 1 Sendusu	Training population for GBS field 1 sendusus	RCBD			Sendusu	26337S-11B			plot	12-26337S-11B_R65C3_Plot760	1	1	760	65	3	test						3.5			121			822			10.3			9.5			2.8			2.5			84.61538462			95
2012	IITA	International Institute of Tropical Agriculture	2012 GBS Training Population field 1 Sendusu	Training population for GBS field 1 sendusus	RCBD			Sendusu	26337S-11B			plot	12-26337S-11B_R83C5_Plot912	1	1	912	83	5	test	1	1		23	22		144	138		396	689		14.5	14.2		17.5	17		3.9	4.1		3.7	3.6		58.33333333	40		108	146
2012	IITA	International Institute of Tropical Agriculture	2012 GBS Training Population field 1 Sendusu	Training population for GBS field 1 sendusus	RCBD			Sendusu	26337S-11A			plot	12-26337S-11_R45C11_Plot546	1	1	546	45	11	test	1	1	1	17	31	19	133	138	143	525	733	1080	14.3	15.4	16	16.5	18	17	4.3	4.4	4.6	3.7	3.8	4.1	88.88888889	80	77.77777778	107	151	108
2012	IITA	International Institute of Tropical Agriculture	2012 GBS Training Population field 1 Sendusu	Training population for GBS field 1 sendusus	RCBD			Sendusu	26337S-11A			plot	12-26337S-11_R45C12_Plot547	1	1	547	45	12	test	1		1	13		30	209		149	393	393	701	14		15.5	18.5		21	4.3		4.1	3.5		3.7	92.30769231	92.30769231	80	100		162
2012	IITA	International Institute of Tropical Agriculture	2012 GBS Training Population field 1 Sendusu	Training population for GBS field 1 sendusus	RCBD			Sendusu	26337S-11A			plot	12-26337S-11_R46C2_Plot550	1	1	550	46	2	test	1	1	1	13	30	15	130	139	135	519	739	1025	14.5	15.5	15.2	19.1	18.5	16	4.3	4.7	4.5	3.6	4.1	4	80	81.81818182	33.33333333	100	148	105
2012	IITA	International Institute of Tropical Agriculture	2012 GBS Training Population field 1 Sendusu	Training population for GBS field 1 sendusus	RCBD			Sendusu	26337S-22B			plot	12-26337S-22B_R66C4_Plot768	1	1	768	66	4	test	1	2		4	3		137	153		475	681		9.3	9		13.5	12		2.6	2.6		2	2.3		88.88888889	33.33333333		84	82
2012	IITA	International Institute of Tropical Agriculture	2012 GBS Training Population field 1 Sendusu	Training population for GBS field 1 sendusus	RCBD			Sendusu	26337S-22B			plot	12-26337S-22B_R78C3_Plot851	1	1	851	78	3	test	2	3		7	11		147	132		498	702	1135	11.6	12		14.5	16		3.3	3.3		2.8	2.9		75	70	75	90	115
2012	IITA	International Institute of Tropical Agriculture	2012 GBS Training Population field 1 Sendusu	Training population for GBS field 1 sendusus	RCBD			Sendusu	26337S-22B			plot	12-26337S-22B_R83C2_Plot909	1	1	909	83	2	test			1			16			136			880			12.2			14.2			3.6			3.1			50			120
2012	IITA	International Institute of Tropical Agriculture	2012 GBS Training Population field 1 Sendusu	Training population for GBS field 1 sendusus	RCBD			Sendusu	26337S-22A			plot	12-26337S-22_R50C10_Plot607	1	1	607	50	10	test	1	1		7.5	15		149	136		329	587		12.2	12		17.5	17.5		3.5	3.4		3	2.9		80	100		69	128
2012	IITA	International Institute of Tropical Agriculture	2012 GBS Training Population field 1 Sendusu	Training population for GBS field 1 sendusus	RCBD			Sendusu	26337S-22A			plot	12-26337S-22_R50C11_Plot608	1	1	608	50	11	test	1	1		10	12.5		156	158		483	839		11.5	11.5		8	16		3.9	3.3		2.8	2.9		81.81818182	77.77777778		93	116
2012	IITA	International Institute of Tropical Agriculture	2012 GBS Training Population field 1 Sendusu	Training population for GBS field 1 sendusus	RCBD			Sendusu	26337S-22A			plot	12-26337S-22_R51C2_Plot611	1	1	611	51	2	test	1	2	1	9	6.5	10	143	150	133	464	837	1176	11.7	11.1	11.7	16	17	13	3.3	3.1	3.2	2.5	2.8	2.8	66.66666667	71.42857143	62.5	77	74	148
2012	IITA	International Institute of Tropical Agriculture	2012 GBS Training Population field 1 Sendusu	Training population for GBS field 1 sendusus	RCBD			Sendusu	26337S-28			plot	12-26337S-28_R4C9_Plot45	1	1	45	4	9	test	2	2		2.1	7		147	136		407	607		10	11.1		11.5	11		2.7	3		2.4	2.6		87.5	80		40	107
2012	IITA	International Institute of Tropical Agriculture	2012 GBS Training Population field 1 Sendusu	Training population for GBS field 1 sendusus	RCBD			Sendusu	26337S-28			plot	12-26337S-28_R59C12_Plot717	1	1	717	59	12	test	2	2	1	7	5	12	145	161	116	388	685	933	10	11	10	13	11.5	13	2.9	3.3	2.8	2.5	2.9	2.5	66.66666667	38.46153846	70	86	82	182
2012	IITA	International Institute of Tropical Agriculture	2012 GBS Training Population field 1 Sendusu	Training population for GBS field 1 sendusus	RCBD			Sendusu	26337S-2			plot	12-26337S-2_R46C10_Plot558	1	1	558	46	10	test	1	1		8.5	11		147	151		514	671		11.1	12.4		16.7	20		3	3.5		2.5	3.4		81.81818182	80		81	90
2012	IITA	International Institute of Tropical Agriculture	2012 GBS Training Population field 1 Sendusu	Training population for GBS field 1 sendusus	RCBD			Sendusu	26337S-2			plot	12-26337S-2_R46C11_Plot559	1	1	559	46	11	test	1	1	2	10	18	4	138	147	127	441	705	858	12.3	12	9	18.5	22.5	11.5	3.8	3.4	2.4	3	3	2	81.81818182	80	57.14285714	93	128	120
2012	IITA	International Institute of Tropical Agriculture	2012 GBS Training Population field 1 Sendusu	Training population for GBS field 1 sendusus	RCBD			Sendusu	26337S-2			plot	12-26337S-2_R46C9_Plot557	1	1	557	46	9	test	1	1		10	12.5		140	139		486	718	1055	12	12.5		18.2	22.5		3.5	3.5		2.8	3		80	72.72727273	75	90	107
2012	IITA	International Institute of Tropical Agriculture	2012 GBS Training Population field 1 Sendusu	Training population for GBS field 1 sendusus	RCBD			Sendusu	26337S-32			plot	12-26337S-32_R68C1_Plot779	1	1	779	68	1	test	2			5			110			773			8.4			13			2.4			2.2			62.5			90
2012	IITA	International Institute of Tropical Agriculture	2012 GBS Training Population field 1 Sendusu	Training population for GBS field 1 sendusus	RCBD			Sendusu	26337S-32			plot	12-26337S-32_R70C3_Plot795	1	1	795	70	3	test	2	2		5.5	5		133	81		610	877		9.5	8.7		11.5	13		2.6	2.5		2.2	2.2		87.5	55.55555556		81	108
2012	IITA	International Institute of Tropical Agriculture	2012 GBS Training Population field 1 Sendusu	Training population for GBS field 1 sendusus	RCBD			Sendusu	26337S-32			plot	12-26337S-32_R83C13_Plot920	1	1	920	83	13	test	2	2		5	1		105	131		409	1216		9	6.5		14.5	9		2.5	2.5		2	2.1		80	55.55555556		87	60
2012	IITA	International Institute of Tropical Agriculture	2012 GBS Training Population field 1 Sendusu	Training population for GBS field 1 sendusus	RCBD			Sendusu	26337S-34			plot	12-26337S-34_R49C8_Plot593	1	1	593	49	8	test	1	1	2	20	26	27.5	138	126	145	435	721	1043	13.5	12.9	13.5	20	20.3	16	4.1	3.2	3.7	3.5	2.7	3.3	50	83.33333333	54.54545455	153	202	202
2012	IITA	International Institute of Tropical Agriculture	2012 GBS Training Population field 1 Sendusu	Training population for GBS field 1 sendusus	RCBD			Sendusu	26337S-37			plot	12-26337S-37_R43C3_Plot512	1	1	512	43	3	test	1	3		12	11		145	136		616	693		14	12.6		17.6	14.2		3.8	3.6		3.4	3.4		90.90909091	87.5		85	96
2012	IITA	International Institute of Tropical Agriculture	2012 GBS Training Population field 1 Sendusu	Training population for GBS field 1 sendusus	RCBD			Sendusu	26337S-37			plot	12-26337S-37_R43C4_Plot513	1	1	513	43	4	test	1	1	1	11	17	15	158	115	174	498	802	1182	12	13.1	13.2	14.5	15.5	12	3.7	3.6	3.9	3.2	3.1	3.5	90	100	76.92307692	115	154	134
2012	IITA	International Institute of Tropical Agriculture	2012 GBS Training Population field 1 Sendusu	Training population for GBS field 1 sendusus	RCBD			Sendusu	26337S-37			plot	12-26337S-37_R43C5_Plot514	1	1	514	43	5	test	1	1		10.5	19		150	140		490	838		13.1	13		15	12		3.9	3.6		3.1	3.1		90	90		104	161
2012	IITA	International Institute of Tropical Agriculture	2012 GBS Training Population field 1 Sendusu	Training population for GBS field 1 sendusus	RCBD			Sendusu	26337S-39			plot	12-26337S-39_R37C4_Plot436	1	1	436	37	4	test	2	2	2	3.5	9	3.5	130	138	143	455	693	1249	8.2	10.3	10.5	12	13.8	11	2.4	2.8	3	2	2.4	2.8	66.66666667	75	71.42857143	65	110	78
2012	IITA	International Institute of Tropical Agriculture	2012 GBS Training Population field 1 Sendusu	Training population for GBS field 1 sendusus	RCBD			Sendusu	26337S-39			plot	12-26337S-39_R37C5_Plot437	1	1	437	37	5	test	4	2	3	5.5	6	8	136	144	147	431	587	721	11.1	12.6	11.5	15.1	14.6	15.5	3.3	3.5	3.2	2.7	2.9	2.8	66.66666667	75	77.77777778	64	58	77
2012	IITA	International Institute of Tropical Agriculture	2012 GBS Training Population field 1 Sendusu	Training population for GBS field 1 sendusus	RCBD			Sendusu	26337S-39			plot	12-26337S-39_R37C6_Plot438	1	1	438	37	6	test	2	2	3	3.5	6	0.5	129	148	116	444	573	1058	10.1	12.5	5	15	13.3	6	3	3.5	1.5	2.4	3	1.1	66.66666667	77.77777778	75	57	56	56
2012	IITA	International Institute of Tropical Agriculture	2012 GBS Training Population field 1 Sendusu	Training population for GBS field 1 sendusus	RCBD			Sendusu	26337S-40			plot	12-26337S-40_R59C7_Plot712	1	1	712	59	7	test	2			2			122			240	511		7			9.8			1.9			1.4			80	75		68
2012	IITA	International Institute of Tropical Agriculture	2012 GBS Training Population field 1 Sendusu	Training population for GBS field 1 sendusus	RCBD			Sendusu	26337S-40			plot	12-26337S-40_R59C8_Plot713	1	1	713	59	8	test	2	1		8.5	6		192	174		438	519		13	9.4		13.5	11.2		2.6	2.5		2.4	2.2		91.66666667	77.77777778		116	88
2012	IITA	International Institute of Tropical Agriculture	2012 GBS Training Population field 1 Sendusu	Training population for GBS field 1 sendusus	RCBD			Sendusu	26337S-40			plot	12-26337S-40_R59C9_Plot714	1	1	714	59	9	test	2	1		1	5		75	177		317	514		5.6	8		8.2	12		1.6	2.1		1.1	1.8		80	88.88888889		102	131
2012	IITA	International Institute of Tropical Agriculture	2012 GBS Training Population field 1 Sendusu	Training population for GBS field 1 sendusus	RCBD			Sendusu	26337S-43			plot	12-26337S-43_R18C3_Plot207	1	1	207	18	3	test	2	1	1	8	22	15.5	117	140	138	513	733	994	11.5	13.3	13.5	7.5	20.5	16	3.5	3.7	3.9	2.8	3.1	3.3	88.88888889	80	100	94	216	102
2012	IITA	International Institute of Tropical Agriculture	2012 GBS Training Population field 1 Sendusu	Training population for GBS field 1 sendusus	RCBD			Sendusu	26337S-43			plot	12-26337S-43_R18C4_Plot208	1	1	208	18	4	test	1			8.5			130			557			9.5			14			2.6			2.1			71.42857143			100
2012	IITA	International Institute of Tropical Agriculture	2012 GBS Training Population field 1 Sendusu	Training population for GBS field 1 sendusus	RCBD			Sendusu	26363S-1			plot	12-26363S-1_R43C10_Plot519	1	1	519	43	10	test	2	2		1	3		103	182		427	656	925	5.7	6		10	10.7		1.5	1		1	0.6		90	81.81818182	87.5	75	124
2012	IITA	International Institute of Tropical Agriculture	2012 GBS Training Population field 1 Sendusu	Training population for GBS field 1 sendusus	RCBD			Sendusu	26363S-1			plot	12-26363S-1_R43C11_Plot520	1	1	520	43	11	test	2	3	2	1	2	1.5	145	180	97	385	618	841	6.5	6.3	6	12	11.8	8.5	1.8	1.7	1	1.2	1.2	0.7	90.90909091	91.66666667	80	69	87	196
2012	IITA	International Institute of Tropical Agriculture	2012 GBS Training Population field 1 Sendusu	Training population for GBS field 1 sendusus	RCBD			Sendusu	26363S-1			plot	12-26363S-1_R43C9_Plot518	1	1	518	43	9	test	2	3	2	3.5	0.5	1	143	67	181	379	661	1112	7.1	4.7	6	13.8	7	7	2.2	1	1.4	1.6	0.7	0.8	88.88888889	100	75	86	102	60
2012	IITA	International Institute of Tropical Agriculture	2012 GBS Training Population field 1 Sendusu	Training population for GBS field 1 sendusus	RCBD			Sendusu	26369S-4			plot	12-26369S-4_R40C12_Plot482	1	1	482	40	12	test	2	2	2	2	1	0.5	203	123	94	453	738	844	8.7	4.3	5	11.5	7	5.5	2.3	1	1.1	1.8	0.6	0.7	86.66666667	83.33333333	100	85	76	65
2012	IITA	International Institute of Tropical Agriculture	2012 GBS Training Population field 1 Sendusu	Training population for GBS field 1 sendusus	RCBD			Sendusu	26369S-4			plot	12-26369S-4_R41C2_Plot485	1	1	485	41	2	test	1	3		1	0.5		86	96		556	693		5.7	5.3		7.3	6.5		1.6	1.3		1	0.8		100	100		69	51
2012	IITA	International Institute of Tropical Agriculture	2012 GBS Training Population field 1 Sendusu	Training population for GBS field 1 sendusus	RCBD			Sendusu	26369S-4			plot	12-26369S-4_R41C3_Plot486	1	1	486	41	3	test	2	2	3	1	1	1	90	129	97	394	730	797	6.2	5.8	4.8	8.5	8.5	7.5	1.4	1.3	1.4	0.8	0.8	0.9	93.75	100	100	106	120	105
2012	IITA	International Institute of Tropical Agriculture	2012 GBS Training Population field 1 Sendusu	Training population for GBS field 1 sendusus	RCBD			Sendusu	26369S-8			plot	12-26369S-8_R70C4_Plot796	1	1	796	70	4	test	3	3	1	0.5	3.5	13	165	182	106	606	736	1113	8.4	9.1	10.4	8	8	15.3	2.4	2.4	2.8	1.8	2.1	2.4	80	62.5	57.14285714	17	109	166
2012	IITA	International Institute of Tropical Agriculture	2012 GBS Training Population field 1 Sendusu	Training population for GBS field 1 sendusus	RCBD			Sendusu	26369S-8			plot	12-26369S-8_R77C3_Plot844	1	1	844	77	3	test			2			3			157			803			5.5			6.5			1.6			1.1			81.81818182			176
2012	IITA	International Institute of Tropical Agriculture	2012 GBS Training Population field 1 Sendusu	Training population for GBS field 1 sendusus	RCBD			Sendusu	26369S-8			plot	12-26369S-8_R84C12_Plot934	1	1	934	84	12	test	2	2	2	1.5	3	3.5	196	152	173	181	421	732	8.6	9.3	5.5	7	9.5	9	2.4	2.5	1.4	2.1	2	0.9	77.77777778	84.61538462	81.81818182	38	73	244
2012	IITA	International Institute of Tropical Agriculture	2012 GBS Training Population field 1 Sendusu	Training population for GBS field 1 sendusus	RCBD			Sendusu	26466S-2			plot	12-26466S-2_R46C6_Plot554	1	1	554	46	6	test	1	3	3	0.5	3	1.5	179	172	163	423	568	752	6	7.7	6.5	8.2	9.5	8.8	1.6	2	1.7	1.2	1.7	1.4	60	83.33333333	58.33333333	36	72	77
2012	IITA	International Institute of Tropical Agriculture	2012 GBS Training Population field 1 Sendusu	Training population for GBS field 1 sendusus	RCBD			Sendusu	26466S-2			plot	12-26466S-2_R46C7_Plot555	1	1	555	46	7	test	2	3	3	0.5	2	1.5	172	177	175	246	465	544	6.2	7.3	7.8	9.7	9	9.5	2.3	1.8	1.8	1.7	1.5	1.7	54.54545455	92.85714286	75	38	71	68
2012	IITA	International Institute of Tropical Agriculture	2012 GBS Training Population field 1 Sendusu	Training population for GBS field 1 sendusus	RCBD			Sendusu	26466S-2			plot	12-26466S-2_R46C8_Plot556	1	1	556	46	8	test	2	3	2	0.5	2	1.5	161	177	191	231	441	649	5.7	7.2	6.5	9	9.5	8.5	1.8	1.7	1.7	1.3	1.3	1.5	69.23076923	86.66666667	83.33333333	30	77	109
2012	IITA	International Institute of Tropical Agriculture	2012 GBS Training Population field 1 Sendusu	Training population for GBS field 1 sendusus	RCBD			Sendusu	26466S-5			plot	12-26466S-5_R38C6_Plot450	1	1	450	38	6	test	1	3		12.5	15		176	179		450	812	1061	11.2	11		20.5	19		3.4	2.6		2.6	2.2		81.81818182	91.66666667	57.14285714	110	133
2012	IITA	International Institute of Tropical Agriculture	2012 GBS Training Population field 1 Sendusu	Training population for GBS field 1 sendusus	RCBD			Sendusu	26466S-5			plot	12-26466S-5_R38C7_Plot451	1	1	451	38	7	test	1	1		10	9		183	147		452	691	1051	12.4	10.2		19.5	17		3.5	2.4		2.8	1.9		90	87.5	62.5	85	110
2012	IITA	International Institute of Tropical Agriculture	2012 GBS Training Population field 1 Sendusu	Training population for GBS field 1 sendusus	RCBD			Sendusu	26466S-5			plot	12-26466S-5_R38C8_Plot452	1	1	452	38	8	test	1	1	2	12	10	2	161	180	142	437	665	1214	12	10.8	11.9	21.5	18.5	10.5	3.8	2.6	3.5	2.9	2.1	3	80	100	57.14285714	100	92	52
2012	IITA	International Institute of Tropical Agriculture	2012 GBS Training Population field 1 Sendusu	Training population for GBS field 1 sendusus	RCBD			Sendusu	26530S-1			plot	12-26530S-1_R74C3_Plot823	1	1	823	74	3	test	2	2		4	2		161	154		365	714		8.9	8.6		12	11.5		2.5	2.2		2	1.7		81.81818182	77.77777778		84	104
2012	IITA	International Institute of Tropical Agriculture	2012 GBS Training Population field 1 Sendusu	Training population for GBS field 1 sendusus	RCBD			Sendusu	26530S-1			plot	12-26530S-1_R78C2_Plot850	1	1	850	78	2	test	1	2	2	1	3.5	5	162	154	154	352	757	919	6.5	9	7.9	10.5	10.5	10.5	1.6	2.4	2.2	1.4	2	1.9	75	66.66666667	45.45454545	60	69	124
2012	IITA	International Institute of Tropical Agriculture	2012 GBS Training Population field 1 Sendusu	Training population for GBS field 1 sendusus	RCBD			Sendusu	26530S-1			plot	12-26530S-1_R83C15_Plot922	1	1	922	83	15	test	2	1	2	1.5	1	2.5	116	159	263	450	766	942	8.1	5.1	5.1	11.7	6.8	5.5	2.1	1.5	1.2	1.8	1.1	0.8	71.42857143	66.66666667	75	73	59	198
2012	IITA	International Institute of Tropical Agriculture	2012 GBS Training Population field 1 Sendusu	Training population for GBS field 1 sendusus	RCBD			Sendusu	26540S-182			plot	12-26540S-182_R47C7_Plot568	1	1	568	47	7	test	3	3	2	0.5	3	1	69	119	111	433	611	791	4.5	5.4	5.4	7	5.5	5.5	1.4	1.1	1.4	0.6	0.8	1	100	58.33333333	100	54	133	118
2012	IITA	International Institute of Tropical Agriculture	2012 GBS Training Population field 1 Sendusu	Training population for GBS field 1 sendusus	RCBD			Sendusu	26540S-182			plot	12-26540S-182_R47C8_Plot569	1	1	569	47	8	test	2	3		1	1		56	84		472	628	812	5.1	5.5		7	7.5		1.4	1.1		1	0.8		88.88888889	100	80	84	110
2012	IITA	International Institute of Tropical Agriculture	2012 GBS Training Population field 1 Sendusu	Training population for GBS field 1 sendusus	RCBD			Sendusu	26540S-182			plot	12-26540S-182_R47C9_Plot570	1	1	570	47	9	test	2	2	3	0.5	2.5	0.5	75	60	61	425	563	896	5.3	5.2	4.1	8	6.8	4		1.3	0.9		1	0.5	84.61538462	100	100	80	123	115
2012	IITA	International Institute of Tropical Agriculture	2012 GBS Training Population field 1 Sendusu	Training population for GBS field 1 sendusus	RCBD			Sendusu	26660S-1			plot	12-26660S-1_R38C9_Plot453	1	1	453	38	9	test	3			2			154			644			10.3			10			2.9			2.5			66.66666667			52
2012	IITA	International Institute of Tropical Agriculture	2012 GBS Training Population field 1 Sendusu	Training population for GBS field 1 sendusus	RCBD			Sendusu	26666S-1			plot	12-26666S-1_R48C6_Plot579	1	1	579	48	6	test	1	1	1	20	35	23	157	150	164	478	695	1052	12.3	12.2	11	16.7	19	16.5	3.4	3.4	3.4	2.7	3.1	3	83.33333333	90.90909091	100	200	156	165
2012	IITA	International Institute of Tropical Agriculture	2012 GBS Training Population field 1 Sendusu	Training population for GBS field 1 sendusus	RCBD			Sendusu	26666S-1			plot	12-26666S-1_R48C7_Plot580	1	1	580	48	7	test	1	2		17	15		162	159		421	912		12.6	13		19	16.5		3.5	4		3.1	3.4		92.85714286	88.88888889		130	104
2012	IITA	International Institute of Tropical Agriculture	2012 GBS Training Population field 1 Sendusu	Training population for GBS field 1 sendusus	RCBD			Sendusu	26666S-1			plot	12-26666S-1_R48C8_Plot581	1	1	581	48	8	test	1	2	1	16.5	1	22.5	151	94	165	428	625	864	12.6	4.6	12	17.6	5.5	18	3.4	0.9	3.5	3.1	0.7	3.1	87.5	100	100	150	123	174
2012	IITA	International Institute of Tropical Agriculture	2012 GBS Training Population field 1 Sendusu	Training population for GBS field 1 sendusus	RCBD			Sendusu	26709S-1			plot	12-26709S-1_R27C2_Plot314	1	1	314	27	2	test	3	2	2	0.5	1	1	160	171	135	368	630	892	6.3	6	5	7.6	7.5	6	2.1	1.3	1	1.3	0.9	0.6	75	92.85714286	55.55555556	67	93	157
2012	IITA	International Institute of Tropical Agriculture	2012 GBS Training Population field 1 Sendusu	Training population for GBS field 1 sendusus	RCBD			Sendusu	26709S-1			plot	12-26709S-1_R27C3_Plot315	1	1	315	27	3	test	1	2		1	1		132	124		503	840	1133	5.4	5.6		6.5	6		1.5	1		1.1	0.7		84.61538462	91.66666667	69.23076923	75	129
2012	IITA	International Institute of Tropical Agriculture	2012 GBS Training Population field 1 Sendusu	Training population for GBS field 1 sendusus	RCBD			Sendusu	26709S-1			plot	12-26709S-1_R27C4_Plot316	1	1	316	27	4	test	1	3	3	1	0.5	0.5	156	158	229	488	717	1043	5.6	5	5.1	6.8	6.5	5	1.6	0.8	1.1	1.1	0.4	0.7	93.33333333	85.71428571	80	85	134	136
2012	IITA	International Institute of Tropical Agriculture	2012 GBS Training Population field 1 Sendusu	Training population for GBS field 1 sendusus	RCBD			Sendusu	26725S-1			plot	12-26725S-1_R55C5_Plot662	1	1	662	55	5	test	3	1		9	13.5		114	139		357	580		13.6	11.5		15.6	19.5		3.1	2.9		2.2	2.5		75	81.81818182		82	119
2012	IITA	International Institute of Tropical Agriculture	2012 GBS Training Population field 1 Sendusu	Training population for GBS field 1 sendusus	RCBD			Sendusu	26725S-1			plot	12-26725S-1_R55C6_Plot663	1	1	663	55	6	test	1	1		7	16.5		111	149		367	614		11.4	11.4		23.2	19.4		3	2.9		2.2	2.4		90	90		91	124
2012	IITA	International Institute of Tropical Agriculture	2012 GBS Training Population field 1 Sendusu	Training population for GBS field 1 sendusus	RCBD			Sendusu	26725S-1			plot	12-26725S-1_R55C7_Plot664	1	1	664	55	7	test	1	1		10	16		117	131		415	751		11	11.7		24.3	18		2.9	3.1		2.3	2.6		84.61538462	71.42857143		92	146
2012	IITA	International Institute of Tropical Agriculture	2012 GBS Training Population field 1 Sendusu	Training population for GBS field 1 sendusus	RCBD			Sendusu	26815S-3			plot	12-26815S-3_R49C5_Plot590	1	1	590	49	5	test	1	1	1	10.5	20	8	143	144	153	520	745	1077	12.2	12	12	17.5	18	13	3.2	3	3.3	2.8	2.6	2.8	80	72.72727273	66.66666667	93	156	119
2012	IITA	International Institute of Tropical Agriculture	2012 GBS Training Population field 1 Sendusu	Training population for GBS field 1 sendusus	RCBD			Sendusu	26815S-8			plot	12-26815S-8_R42C10_Plot506	1	1	506	42	10	test	2	2	2	5	5	4.5	168	181		441	606		11.2	12.3	9	13.5	16.5	10.5	3.3	3.4	2.4	2.7	2.9	2.1	78.57142857	90		54	46	103
2012	IITA	International Institute of Tropical Agriculture	2012 GBS Training Population field 1 Sendusu	Training population for GBS field 1 sendusus	RCBD			Sendusu	26815S-8			plot	12-26815S-8_R42C8_Plot504	1	1	504	42	8	test	2	2	2	3	6	5.5	187	167	149	400	973	1163	10.4	10.3	10	14	11.5	12.2	2.9	2.8	3	2.5	2.5	2.6	75	62.5	75	59	60	91
2012	IITA	International Institute of Tropical Agriculture	2012 GBS Training Population field 1 Sendusu	Training population for GBS field 1 sendusus	RCBD			Sendusu	26815S-8			plot	12-26815S-8_R42C9_Plot505	1	1	505	42	9	test	2	2	2	7.5	6	2	169	165	151	281	493	850	11.6	11	9	14.1	15.5	11.5	3.1	3	2.5	2.5	2.6	2.1	76.92307692	81.81818182	100	83	60	52
2012	IITA	International Institute of Tropical Agriculture	2012 GBS Training Population field 1 Sendusu	Training population for GBS field 1 sendusus	RCBD			Sendusu	26815S-9			plot	12-26815S-9_R47C10_Plot571	1	1	571	47	10	test	3	2	3	1	0.5	0.5	111	83	194	564	881	1078	5.7	5	2.8	7	5	4.5	1.3	1	0.6	0.9	0.7	0.3	81.81818182	100	50	76	108	100
2012	IITA	International Institute of Tropical Agriculture	2012 GBS Training Population field 1 Sendusu	Training population for GBS field 1 sendusus	RCBD			Sendusu	26815S-9			plot	12-26815S-9_R47C11_Plot572	1	1	572	47	11	test	3			1			143			445			5.8			7			1.3			0.9			100			101
2012	IITA	International Institute of Tropical Agriculture	2012 GBS Training Population field 1 Sendusu	Training population for GBS field 1 sendusus	RCBD			Sendusu	26815S-9			plot	12-26815S-9_R48C2_Plot575	1	1	575	48	2	test	2	2	3	0.5	1	0.5	117	170	136	485	831	893	5.5	5.3	5.5	6.6	6	6	1.1	1.3	1	0.7	0.8	0.7	100	100	62.5	80	98	105
2012	IITA	International Institute of Tropical Agriculture	2012 GBS Training Population field 1 Sendusu	Training population for GBS field 1 sendusus	RCBD			Sendusu	26820S-1			plot	12-26820S-1_R74C2_Plot822	1	1	822	74	2	test	3			0.5			111			709			4			4.5			1.2			0.5			66.66666667			20
2012	IITA	International Institute of Tropical Agriculture	2012 GBS Training Population field 1 Sendusu	Training population for GBS field 1 sendusus	RCBD			Sendusu	26820S-1			plot	12-26820S-1_R82C15_Plot907	1	1	907	82	15	test		3	2		0.5	4		120	119	890	1202	1217		4.5	11.5		7	9.5		1	3.3		0.8	2.8	57.14285714	57.14285714	20		66	80
2012	IITA	International Institute of Tropical Agriculture	2012 GBS Training Population field 1 Sendusu	Training population for GBS field 1 sendusus	RCBD			Sendusu	26840S-10			plot	12-26840S-10_R40C6_Plot476	1	1	476	40	6	test	1	1	1	14	11	23	160	134	160	384	908	1224	10.9	11.5	11	16.1	11	12	3.3	2.8	3.1	2.6	2.5	2.8	87.5	100	72.72727273	177	173	236
2012	IITA	International Institute of Tropical Agriculture	2012 GBS Training Population field 1 Sendusu	Training population for GBS field 1 sendusus	RCBD			Sendusu	26840S-10			plot	12-26840S-10_R40C7_Plot477	1	1	477	40	7	test	3	0		10	0		79			633	937		12	0		17.5	0		3.4			3			100	72.72727273		87	0
2012	IITA	International Institute of Tropical Agriculture	2012 GBS Training Population field 1 Sendusu	Training population for GBS field 1 sendusus	RCBD			Sendusu	26840S-10			plot	12-26840S-10_R40C8_Plot478	1	1	478	40	8	test	1	1		13.5	14		116	126		339	761		11.3	10.8		16.3	13.5			3			2.8		76.92307692	91.66666667		168	166
2012	IITA	International Institute of Tropical Agriculture	2012 GBS Training Population field 1 Sendusu	Training population for GBS field 1 sendusus	RCBD			Sendusu	26840S-5			plot	12-26840S-5_R79C3_Plot858	1	1	858	79	3	test	3	3		0.5	1		50	202		532	758		4	4.4		4.5	4.7		2.3	1		1.3	0.7		81.81818182	80		70	108
2012	IITA	International Institute of Tropical Agriculture	2012 GBS Training Population field 1 Sendusu	Training population for GBS field 1 sendusus	RCBD			Sendusu	26840S-5			plot	12-26840S-5_R84C14_Plot936	1	1	936	84	14	test	3	3	2	0.5	0.5	6	77	101	162	398	958	897	5.5	4.2	10.1	6	3.5	8	1.2	1.1	3	0.7	0.7	2.6	75	62.5	62.5	32	35	114
2012	IITA	International Institute of Tropical Agriculture	2012 GBS Training Population field 1 Sendusu	Training population for GBS field 1 sendusus	RCBD			Sendusu	26840S-7			plot	12-26840S-7_R52C10_Plot631	1	1	631	52	10	test	2	2	2	0.5	1	1	87	102	154	293	516	748	4.7	5	4.5	6.5	7	5.5	1.2	1	1.1	0.7	0.6	0.6	86.66666667	100	80	104	148	190
2012	IITA	International Institute of Tropical Agriculture	2012 GBS Training Population field 1 Sendusu	Training population for GBS field 1 sendusus	RCBD			Sendusu	26840S-7			plot	12-26840S-7_R52C8_Plot629	1	1	629	52	8	test	2	2	2	0.5	2	0.5	76	117	149	269	497	650	4.7	4.8	7	6	6	7.3	1.3	0.9	1.6	0.8	0.6	1.2	66.66666667	100	63.63636364	84	140	117
2012	IITA	International Institute of Tropical Agriculture	2012 GBS Training Population field 1 Sendusu	Training population for GBS field 1 sendusus	RCBD			Sendusu	26840S-7			plot	12-26840S-7_R52C9_Plot630	1	1	630	52	9	test	2	2	3	0.5	1	2	74	104	224	316	562	854	4.6	4.8	1.6	6	6.7	6.1	1.1	1	1.6	0.6	0.8	1.2	84.61538462	64.28571429	100	75	126	143
2012	IITA	International Institute of Tropical Agriculture	2012 GBS Training Population field 1 Sendusu	Training population for GBS field 1 sendusus	RCBD			Sendusu	26840S-9			plot	12-26840S-9_R67C5_Plot776	1	1	776	67	5	test	2	2		1.5	1.5		94	113		346	693		6.1	6.2		7.5	6.5		1.4	1.3		1.1	0.9		81.81818182	100		98	81
2012	IITA	International Institute of Tropical Agriculture	2012 GBS Training Population field 1 Sendusu	Training population for GBS field 1 sendusus	RCBD			Sendusu	26840S-9			plot	12-26840S-9_R67C6_Plot777	1	1	777	67	6	test	2	2	2	1	1	0.5	119	146	147	407	653	736	7	7	5.8	9.2	8.5	6	1.4	1.5	1.4	0.9	1	1	61.53846154	80	100	120	146	87
2012	IITA	International Institute of Tropical Agriculture	2012 GBS Training Population field 1 Sendusu	Training population for GBS field 1 sendusus	RCBD			Sendusu	26840S-9			plot	12-26840S-9_R84C10_Plot932	1	1	932	84	10	test	2	3		1.5	0.5		120	159		324	647		6.5	4		8.2	4.5		1.4	1		0.9	0.7		64.28571429	90		141	139
2012	IITA	International Institute of Tropical Agriculture	2012 GBS Training Population field 1 Sendusu	Training population for GBS field 1 sendusus	RCBD			Sendusu	26874S-5			plot	12-26874S-5_R52C11_Plot632	1	1	632	52	11	test	1	1	2	14	9	13	146	174	157	325	625	865	11.5	10.7	12.2	17	11.5	15	3.3	3	3.5	2.7	2.4	2.9	81.81818182	80	57.14285714	156	141	108
2012	IITA	International Institute of Tropical Agriculture	2012 GBS Training Population field 1 Sendusu	Training population for GBS field 1 sendusus	RCBD			Sendusu	26874S-5			plot	12-26874S-5_R53C2_Plot635	1	1	635	53	2	test	1	1	1	12.5	13	27	145	144	153	329	593	861	11.4	11.7	12.5	15	13.5	17	3.4	3.4	3.5	2.7	2.7	2.9	88.88888889	83.33333333	66.66666667	166	138	198
2012	IITA	International Institute of Tropical Agriculture	2012 GBS Training Population field 1 Sendusu	Training population for GBS field 1 sendusus	RCBD			Sendusu	26874S-5			plot	12-26874S-5_R53C3_Plot636	1	1	636	53	3	test		1	1		11	19.5		147	162	338	511	845		11.6	12.1		18	15.5		3.1	3.5		2.7	3	80	88.88888889	70		131	161
2012	IITA	International Institute of Tropical Agriculture	2012 GBS Training Population field 1 Sendusu	Training population for GBS field 1 sendusus	RCBD			Sendusu	26975S-1			plot	12-26975S-1_R55C1_Plot658	1	1	658	55	1	test	1			1.5			156			539			5.3			7.5			1.2			0.9			66.66666667			67
2012	IITA	International Institute of Tropical Agriculture	2012 GBS Training Population field 1 Sendusu	Training population for GBS field 1 sendusus	RCBD			Sendusu	26975S-1			plot	12-26975S-1_R56C1_Plot670	1	1	670	56	1	test	2	3		0.5	1		172			494			3.4	5.5		5.5	8			1.3			0.9		62.5			74	166
2012	IITA	International Institute of Tropical Agriculture	2012 GBS Training Population field 1 Sendusu	Training population for GBS field 1 sendusus	RCBD			Sendusu	26975S-1			plot	12-26975S-1_R57C1_Plot682	1	1	682	57	1	test										1023															40
2012	IITA	International Institute of Tropical Agriculture	2012 GBS Training Population field 1 Sendusu	Training population for GBS field 1 sendusus	RCBD			Sendusu	26975S-2			plot	12-26975S-2_R36C10_Plot430	1	1	430	36	10	test	1	1		9	13.5		131	142		560	864		10.1	11.3		13	12		3	3		2.6	2.6		77.77777778	55.55555556		116	206
2012	IITA	International Institute of Tropical Agriculture	2012 GBS Training Population field 1 Sendusu	Training population for GBS field 1 sendusus	RCBD			Sendusu	26975S-2			plot	12-26975S-2_R36C8_Plot428	1	1	428	36	8	test		2	1		7	6		137	161		671	881		11	9.5		9.5	9.5		2.9	2.6		2.5	2.3		87.5	100		116	169
2012	IITA	International Institute of Tropical Agriculture	2012 GBS Training Population field 1 Sendusu	Training population for GBS field 1 sendusus	RCBD			Sendusu	26975S-2			plot	12-26975S-2_R36C9_Plot429	1	1	429	36	9	test	2	1		8	12		133	133		481	817		10.8	11		12.1	10		3.2	2.9		2.6	2.5		75	75		140	122
2012	IITA	International Institute of Tropical Agriculture	2012 GBS Training Population field 1 Sendusu	Training population for GBS field 1 sendusus	RCBD			Sendusu	26990S-10			plot	12-26990S-10_R39C5_Plot462	1	1	462	39	5	test	2	3	1	4.5	4	5	128	189	129	387	605	784	7.9	7.7	6.8	11.5	11	9	1.6	1.5	1.4	1	1	0.9	92.30769231	87.5	84.61538462	133	135	279
2012	IITA	International Institute of Tropical Agriculture	2012 GBS Training Population field 1 Sendusu	Training population for GBS field 1 sendusus	RCBD			Sendusu	26990S-10			plot	12-26990S-10_R39C6_Plot463	1	1	463	39	6	test	2	3	1	4	5.5	6	164	131	97	392	562	801	7.6	7	7	11.5	11	9	2.1	1.4	1.5	1.5	0.9	1	92.30769231	81.81818182	100	118	186	267
2012	IITA	International Institute of Tropical Agriculture	2012 GBS Training Population field 1 Sendusu	Training population for GBS field 1 sendusus	RCBD			Sendusu	26990S-10			plot	12-26990S-10_R39C7_Plot464	1	1	464	39	7	test	2	2	2	3	6	6	147	146	148	409	550	772	7.7	6.8	6.7	11.2	10	8.5	2.3	1.9	1.2	1.4	1.5	0.9	92.30769231	90.90909091	91.66666667	131	204	286
2012	IITA	International Institute of Tropical Agriculture	2012 GBS Training Population field 1 Sendusu	Training population for GBS field 1 sendusus	RCBD			Sendusu	26990S-11			plot	12-26990S-11_R1C9_Plot9	1	1	9	1	9	test	1	2		10	0.5		100	163		475	615	1032	11.4	12.6		17	12		2.9	3.5		2.5	3.1		72.72727273	55.55555556	36.36363636	88	50
2012	IITA	International Institute of Tropical Agriculture	2012 GBS Training Population field 1 Sendusu	Training population for GBS field 1 sendusus	RCBD			Sendusu	26990S-4			plot	12-26990S-4_R20C4_Plot232	1	1	232	20	4	test	2	3	1	3.5	2.5	2	223	191	228	396	586	861	6.1	8.7	1.5	11.7	13.3	5.2	2.5	2.4	1.4	2	2	1.1	75	72.72727273	75	62	33	9
2012	IITA	International Institute of Tropical Agriculture	2012 GBS Training Population field 1 Sendusu	Training population for GBS field 1 sendusus	RCBD			Sendusu	26990S-4			plot	12-26990S-4_R20C6_Plot234	1	1	234	20	6	test	2	2		1	0.5		233	200		444	785	1000	6.5	5.5		9.5	6		1.7	1.4		1.5	1		75	70	45.45454545	63	50
2012	IITA	International Institute of Tropical Agriculture	2012 GBS Training Population field 1 Sendusu	Training population for GBS field 1 sendusus	RCBD			Sendusu	26998S-1			plot	12-26998S-1_R45C10_Plot545	1	1	545	45	10	test	2	1	1	5	8	10	164	158	160	441	703	1041	11.6	12.6	12	9.8	14	10	3.5	3.3	3.4	3	2.9	3	50	88.88888889	54.54545455	92	98	132
2012	IITA	International Institute of Tropical Agriculture	2012 GBS Training Population field 1 Sendusu	Training population for GBS field 1 sendusus	RCBD			Sendusu	26998S-1			plot	12-26998S-1_R45C8_Plot543	1	1	543	45	8	test	2	2		4	1.5		149	184		349	655		12.4	8.3		13.8	6		3.4	2.3		3	1.9		85.71428571	66.66666667		50	138
2012	IITA	International Institute of Tropical Agriculture	2012 GBS Training Population field 1 Sendusu	Training population for GBS field 1 sendusus	RCBD			Sendusu	26998S-1			plot	12-26998S-1_R45C9_Plot544	1	1	544	45	9	test	2	2	1	4.5	5.5	10	141	170	152	387	477	705	12.3	11.4	12.4	11.2	12.5	14.5	3.8	3.3	3.6	3.1	2.8	3.1	90.90909091	75	80	66	92	145
2012	IITA	International Institute of Tropical Agriculture	2012 GBS Training Population field 1 Sendusu	Training population for GBS field 1 sendusus	RCBD			Sendusu	27073S-1			plot	12-27073S-1_R52C2_Plot623	1	1	623	52	2	test	3	2	2	1.5	4.5	7	165	163	173	323	551	856	6.5	9.3	9	9	8	11.5	1.8	2.5	2.4	1.4	2.1	2	80	72.72727273	75	80	108	155
2012	IITA	International Institute of Tropical Agriculture	2012 GBS Training Population field 1 Sendusu	Training population for GBS field 1 sendusus	RCBD			Sendusu	27073S-1			plot	12-27073S-1_R52C3_Plot624	1	1	624	52	3	test	2	2	2	3.5	2	2	163	143	170	357	728	887	6.7	7	6.5	8.5	6.5	9	1.7	2.1	1.5	1.4	1.8	1.1	90	75	66.66666667	76	108	120
2012	IITA	International Institute of Tropical Agriculture	2012 GBS Training Population field 1 Sendusu	Training population for GBS field 1 sendusus	RCBD			Sendusu	27073S-1			plot	12-27073S-1_R52C4_Plot625	1	1	625	52	4	test	2		1	5		7	180		165	275		533	8.7		9	10.6		11.5	2.5		2.5	2.1		2.2	72.72727273		88.88888889	130		150
2012	IITA	International Institute of Tropical Agriculture	2012 GBS Training Population field 1 Sendusu	Training population for GBS field 1 sendusus	RCBD			Sendusu	27074S-1			plot	12-27074S-1_R58C6_Plot699	1	1	699	58	6	test	2	1		6	9		160	159		302	534		10.7	10		13.5	15		2.8	2.5		2.4	2.4		83.33333333	90.90909091		60	113
2012	IITA	International Institute of Tropical Agriculture	2012 GBS Training Population field 1 Sendusu	Training population for GBS field 1 sendusus	RCBD			Sendusu	27074S-1			plot	12-27074S-1_R58C7_Plot700	1	1	700	58	7	test	3	1		6	10		170	170		252	458		9.7	10.6		17.3	14.5		2.8	2.9		2.2	2.4		83.33333333	100		87	106
2012	IITA	International Institute of Tropical Agriculture	2012 GBS Training Population field 1 Sendusu	Training population for GBS field 1 sendusus	RCBD			Sendusu	27184S-4			plot	12-27184S-4_R44C4_Plot526	1	1	526	44	4	test	1	1	1	11	11	25	158	168	142	346	598	1242	2.3	11.8	11	19.3	19.6	16		3.3	3.2		2.8	2.8	90	100	100	102	110	236
2012	IITA	International Institute of Tropical Agriculture	2012 GBS Training Population field 1 Sendusu	Training population for GBS field 1 sendusus	RCBD			Sendusu	27184S-4			plot	12-27184S-4_R44C5_Plot527	1	1	527	44	5	test	2	1		10	13		161	169		465	718		11	10.8		19	15.5		3.4	2.8		2.5	2.6		90.90909091	100		117	160
2012	IITA	International Institute of Tropical Agriculture	2012 GBS Training Population field 1 Sendusu	Training population for GBS field 1 sendusus	RCBD			Sendusu	27184S-4			plot	12-27184S-4_R44C6_Plot528	1	1	528	44	6	test	1	1		11	16		154	157		441	735		12.1	11.5		17.6	16.5		3.6	3.3		3	2.8		91.66666667	100		100	138
2012	IITA	International Institute of Tropical Agriculture	2012 GBS Training Population field 1 Sendusu	Training population for GBS field 1 sendusus	RCBD			Sendusu	27184S-6			plot	12-27184S-6_R51C10_Plot619	1	1	619	51	10	test	2	1	3	3	10.5	11	228	212	230	257	479	792	6.2	10.3	10.3	15	18.5	15	2.4	2.7	2.8	1.9	2.3	2.6	90	90	50	74	110	101
2012	IITA	International Institute of Tropical Agriculture	2012 GBS Training Population field 1 Sendusu	Training population for GBS field 1 sendusus	RCBD			Sendusu	27184S-6			plot	12-27184S-6_R51C11_Plot620	1	1	620	51	11	test	2	1	2	6	5.5	7.5	241	201	209	219	499	792	10	10	10	14.8	13.5	15	3	2.5	2.9	2.5	2.2	2.4	93.33333333	100	80	92	100	72
2012	IITA	International Institute of Tropical Agriculture	2012 GBS Training Population field 1 Sendusu	Training population for GBS field 1 sendusus	RCBD			Sendusu	27184S-6			plot	12-27184S-6_R51C9_Plot618	1	1	618	51	9	test	1	1	1	10.5	10.5	11.5	221	217	200	220	387	495	10.7	11	9.7	16	16.3	14	3.1	2.8	2.6	2.4	2.4	2.2	92.85714286	72.72727273	77.77777778	127	145	110
2012	IITA	International Institute of Tropical Agriculture	2012 GBS Training Population field 1 Sendusu	Training population for GBS field 1 sendusus	RCBD			Sendusu	27184S-8			plot	12-27184S-8_R22C2_Plot254	1	1	254	22	2	test			1			13			160	411	681	1070			12			14			3.4			3	77.77777778	100	75			112
2012	IITA	International Institute of Tropical Agriculture	2012 GBS Training Population field 1 Sendusu	Training population for GBS field 1 sendusus	RCBD			Sendusu	27184S-8			plot	12-27184S-8_R22C3_Plot255	1	1	255	22	3	test	3	1	1	5.5	16.5	7	154	142	74	509	677	939	10	11.2	8.1	15.5	16	11.5	2.8	2.7	1.8	2.4	2.4	1.3	75	85.71428571	75	100	165	200
2012	IITA	International Institute of Tropical Agriculture	2012 GBS Training Population field 1 Sendusu	Training population for GBS field 1 sendusus	RCBD			Sendusu	27184S-8			plot	12-27184S-8_R22C4_Plot256	1	1	256	22	4	test	2	1	2	8.5	7	5	126	138	115	537	749	1171	10.7	10.5	7	16	13.2	16	3.1	2.8	2.8	2.4	2.3	1.4	77.77777778	77.77777778	62.5	133	95	94
2012	IITA	International Institute of Tropical Agriculture	2012 GBS Training Population field 1 Sendusu	Training population for GBS field 1 sendusus	RCBD			Sendusu	27261S-10			plot	12-27261S-10_R57C3_Plot684	1	1	684	57	3	test	1			0.5			137			1032			4.7			4.5			1.2			0.9			100			91
2012	IITA	International Institute of Tropical Agriculture	2012 GBS Training Population field 1 Sendusu	Training population for GBS field 1 sendusus	RCBD			Sendusu	27261S-10			plot	12-27261S-10_R57C4_Plot685	1	1	685	57	4	test	2	2	2	1	3	3	80	213	107	310	482	635	5.6	5.3	5.5	8	6.5	6.5	1.7	1.2	1.2	1.1	0.9	0.8	85.71428571	100	100	61	153	163
2012	IITA	International Institute of Tropical Agriculture	2012 GBS Training Population field 1 Sendusu	Training population for GBS field 1 sendusus	RCBD			Sendusu	27261S-10			plot	12-27261S-10_R57C5_Plot686	1	1	686	57	5	test	2	2	2	3.5	2	4	205	140	241	187	285	450	7.2	6.3	6.3	11	9.1	7.5	2	1.8	1.4	1.5	1.3	1	83.33333333	73.33333333	100	99	124	188
2012	IITA	International Institute of Tropical Agriculture	2012 GBS Training Population field 1 Sendusu	Training population for GBS field 1 sendusus	RCBD			Sendusu	27261S-11			plot	12-27261S-11_R23C11_Plot275	1	1	275	23	11	test	2	1	3	2	1.5	1.5	108	104	121	407	524	761	6	5.7	4.5	10	9	7	1.1	1.7	0.9	0.7	1.2	0.6	83.33333333	75	84.61538462	128	145	155
2012	IITA	International Institute of Tropical Agriculture	2012 GBS Training Population field 1 Sendusu	Training population for GBS field 1 sendusus	RCBD			Sendusu	27261S-11			plot	12-27261S-11_R24C2_Plot278	1	1	278	24	2	test	2	3		1.5	2		110	133		439	675		6	0.8		8.3	8.5		1.9	1.1		1.3	0.7		83.33333333	66.66666667		92	140
2012	IITA	International Institute of Tropical Agriculture	2012 GBS Training Population field 1 Sendusu	Training population for GBS field 1 sendusus	RCBD			Sendusu	27261S-11			plot	12-27261S-11_R24C3_Plot279	1	1	279	24	3	test	2	2	3	2	2.5	1	154	83	95	361	515	811	6.1	5.5	5.5	10.8	9.1	7	1.2	2	1.1	0.8	1.2	0.8	90.90909091	81.81818182	72.72727273	123	145	161
2012	IITA	International Institute of Tropical Agriculture	2012 GBS Training Population field 1 Sendusu	Training population for GBS field 1 sendusus	RCBD			Sendusu	27261S-1			plot	12-27261S-1_R25C3_Plot291	1	1	291	25	3	test		3	3		1	0.5		113	164		765	1003		5	3.5		5	4		1.2	0.6		0.4	0.3		81.81818182	77.77777778		81	33
2012	IITA	International Institute of Tropical Agriculture	2012 GBS Training Population field 1 Sendusu	Training population for GBS field 1 sendusus	RCBD			Sendusu	27261S-1			plot	12-27261S-1_R25C4_Plot292	1	1	292	25	4	test	2	2		2	0.5		77	95		500	1297		5.2	5		7	4.5		1.5	1.2		1.1	0.8		92.85714286	70		132	68
2012	IITA	International Institute of Tropical Agriculture	2012 GBS Training Population field 1 Sendusu	Training population for GBS field 1 sendusus	RCBD			Sendusu	27261S-1			plot	12-27261S-1_R25C6_Plot294	1	1	294	25	6	test	2	3		2	2.5		82	104		495	813		5.5	5.7		7.5	6.5		1.5	1.3		1	1		92.30769231	84.61538462		127	118
2012	IITA	International Institute of Tropical Agriculture	2012 GBS Training Population field 1 Sendusu	Training population for GBS field 1 sendusus	RCBD			Sendusu	27262S-1			plot	12-27262S-1_R50C7_Plot604	1	1	604	50	7	test	2	2		5.5	6		115	133		354	693		11.8	11.3		15.5	12		3.4	3.4		2.9	3.1		77.77777778	85.71428571		99	91
2012	IITA	International Institute of Tropical Agriculture	2012 GBS Training Population field 1 Sendusu	Training population for GBS field 1 sendusus	RCBD			Sendusu	27262S-1			plot	12-27262S-1_R50C8_Plot605	1	1	605	50	8	test	1	1		10	12		141	131		396	585		12.4	11.4		17.2	14		3.9	3.3		3.4	2.9		88.88888889	80		86	106
2012	IITA	International Institute of Tropical Agriculture	2012 GBS Training Population field 1 Sendusu	Training population for GBS field 1 sendusus	RCBD			Sendusu	27262S-1			plot	12-27262S-1_R50C9_Plot606	1	1	606	50	9	test	2	1		7	8		130	139		481	732		11.2	11.5		15.9	12		3	3.1		2.4	2.8		83.33333333	85.71428571		74	129
2012	IITA	International Institute of Tropical Agriculture	2012 GBS Training Population field 1 Sendusu	Training population for GBS field 1 sendusus	RCBD			Sendusu	27262S-3			plot	12-27262S-3_R38C12_Plot456	1	1	456	38	12	test											666															100
2012	IITA	International Institute of Tropical Agriculture	2012 GBS Training Population field 1 Sendusu	Training population for GBS field 1 sendusus	RCBD			Sendusu	27262S-3			plot	12-27262S-3_R59C10_Plot715	1	1	715	59	10	test	1	1		11	14		125	140		363	569		12.3	12.7		17	17		3.4	3.5		2.9	3		100	90		100	100
2012	IITA	International Institute of Tropical Agriculture	2012 GBS Training Population field 1 Sendusu	Training population for GBS field 1 sendusus	RCBD			Sendusu	27262S-3			plot	12-27262S-3_R59C11_Plot716	1	1	716	59	11	test	2	1	1	5	19	11	132	131	135	365	555	659	11.6	13.4	11.5	13.8	18	14.5	3	3.9	2.9	2.6	3.1	2.4	100	77.77777778	75	66	128	126
2012	IITA	International Institute of Tropical Agriculture	2012 GBS Training Population field 1 Sendusu	Training population for GBS field 1 sendusus	RCBD			Sendusu	27264S-2			plot	12-27264S-2_R12C4_Plot136	1	1	136	12	4	test			1			21			138		681	921			12.2			18.5			3.3			2.7		58.33333333	62.5			181
2012	IITA	International Institute of Tropical Agriculture	2012 GBS Training Population field 1 Sendusu	Training population for GBS field 1 sendusus	RCBD			Sendusu	27264S-2			plot	12-27264S-2_R13C11_Plot155	1	1	155	13	11	test		1	1		22	18		157	151		670	906		13.5	12.3		17	14.5		4	3.6		3.3	3.1			57.14285714		160	198
2012	IITA	International Institute of Tropical Agriculture	2012 GBS Training Population field 1 Sendusu	Training population for GBS field 1 sendusus	RCBD			Sendusu	27334S-5			plot	12-27334S-5_R24C10_Plot286	1	1	286	24	10	test	2	2	2	1	2.5	4	174	110	195	326	832	652	6.3	6.5	6.3	10.1	11	10.5		2.1	1.2		1.4	0.7	81.81818182	85.71428571	100	78	124	138
2012	IITA	International Institute of Tropical Agriculture	2012 GBS Training Population field 1 Sendusu	Training population for GBS field 1 sendusus	RCBD			Sendusu	27334S-5			plot	12-27334S-5_R25C2_Plot290	1	1	290	25	2	test	2	2	2	1.5	3	2	177	168	130	295	420	654	6.2	7.6	6.5	8	12	9.6		2.3	1.4		1.5	0.7	63.63636364	87.5	100	89	119	114
2012	IITA	International Institute of Tropical Agriculture	2012 GBS Training Population field 1 Sendusu	Training population for GBS field 1 sendusus	RCBD			Sendusu	27346S-2			plot	12-27346S-2_R56C7_Plot676	1	1	676	56	7	test	2	1	3	4	9	7	142	161	188	339	511	841	9.5	10.5	10.3	12	14.4	11	2.5	2.8	3	2.1	2.5	2.7	77.77777778	77.77777778	63.63636364	86	157	127
2012	IITA	International Institute of Tropical Agriculture	2012 GBS Training Population field 1 Sendusu	Training population for GBS field 1 sendusus	RCBD			Sendusu	27346S-2			plot	12-27346S-2_R56C8_Plot677	1	1	677	56	8	test	2	1		5.5	11.5	1.5	183	175	171	277	467	746	10	10.6	11	12	15	11	2.8	2.6	3.2	2.4	2.4	2.9	75	58.33333333	88.88888889	23	154	164
2012	IITA	International Institute of Tropical Agriculture	2012 GBS Training Population field 1 Sendusu	Training population for GBS field 1 sendusus	RCBD			Sendusu	27346S-2			plot	12-27346S-2_R56C9_Plot678	1	1	678	56	9	test	2	1	2	6	8.5	10	168	150	166	322	529	877	9.4	9	8	11.5	13.1	11	2.5	2.3	2.5	2.1	1.9	2.2	77.77777778	62.5	71.42857143	112	169	168
2012	IITA	International Institute of Tropical Agriculture	2012 GBS Training Population field 1 Sendusu	Training population for GBS field 1 sendusus	RCBD			Sendusu	27346S-4			plot	12-27346S-4_R14C12_Plot168	1	1	168	14	12	test	2	2	1	12	4	17	168	189	201	463	708	885	11.3	7.9	10.5	13.5	6	10	2.7	2.6	2.7	2.3	2.3	2.4	66.66666667	84.61538462	77.77777778	165	177	303
2012	IITA	International Institute of Tropical Agriculture	2012 GBS Training Population field 1 Sendusu	Training population for GBS field 1 sendusus	RCBD			Sendusu	27346S-4			plot	12-27346S-4_R2C6_Plot18	1	1	18	2	6	test	1			10			180			493			10.8			12.5			2.9			2.6			72.72727273			150
2012	IITA	International Institute of Tropical Agriculture	2012 GBS Training Population field 1 Sendusu	Training population for GBS field 1 sendusus	RCBD			Sendusu	27346S-4			plot	12-27346S-4_R9C6_Plot102	1	1	102	9	6	test	1			11			155			882			11			10			3			2.4			58.33333333			164
2012	IITA	International Institute of Tropical Agriculture	2012 GBS Training Population field 1 Sendusu	Training population for GBS field 1 sendusus	RCBD			Sendusu	27401S-1			plot	12-27401S-1_R53C10_Plot643	1	1	643	53	10	test	2	1	1	7	10	12	156	164	154	292	478	735	10.5	11.5	12.3	12.8	15.5	11	3.1	2.9	3.3	2.4	2.5	2.8	60	77.77777778	100	87	122	147
2012	IITA	International Institute of Tropical Agriculture	2012 GBS Training Population field 1 Sendusu	Training population for GBS field 1 sendusus	RCBD			Sendusu	27401S-1			plot	12-27401S-1_R53C11_Plot644	1	1	644	53	11	test	2	1	1	7.5	16	9	158	158	161	271	474	853	11.2	12.2	11	15.4	16.5	11.5	3.3	3.2	3.1	2.5	2.8	2.7	50	58.33333333	80	92	127	93
2012	IITA	International Institute of Tropical Agriculture	2012 GBS Training Population field 1 Sendusu	Training population for GBS field 1 sendusus	RCBD			Sendusu	27401S-1			plot	12-27401S-1_R54C2_Plot647	1	1	647	54	2	test	2	1	1	2	7.5	12	161	148	157	308	582	837	10	10.5	11	11.3	13	13	2.9	2.9	3.1	2.4	2.4	2.7	62.5	83.33333333	46.15384615	49	88	149
2012	IITA	International Institute of Tropical Agriculture	2012 GBS Training Population field 1 Sendusu	Training population for GBS field 1 sendusus	RCBD			Sendusu	27437S-1			plot	12-27437S-1_R43C6_Plot515	1	1	515	43	6	test	1	1	1	11	22	14.5	168	161	164	441	675	856	11.7	12.6	11.3	15.5	16.5	13	3.6	3.5	2.8	3	3.3	2.5	75	90	100	146	170	184
2012	IITA	International Institute of Tropical Agriculture	2012 GBS Training Population field 1 Sendusu	Training population for GBS field 1 sendusus	RCBD			Sendusu	27437S-1			plot	12-27437S-1_R43C7_Plot516	1	1	516	43	7	test	1	1	2	12	9	5	160	164	148	413	693	941	12	11.6	10.5	15	14	9.5	3.6	3.1	4	3	2.8	3	84.61538462	88.88888889	85.71428571	125	117	136
2012	IITA	International Institute of Tropical Agriculture	2012 GBS Training Population field 1 Sendusu	Training population for GBS field 1 sendusus	RCBD			Sendusu	27437S-1			plot	12-27437S-1_R43C8_Plot517	1	1	517	43	8	test	1	1	1	10.5	19	28	134	151	172	394	561	827	12	12.3	13.5	16	15.5	16	3.7	3.2	3.7	3	3	3.4	92.30769231	84.61538462	85.71428571	122	233	250
2012	IITA	International Institute of Tropical Agriculture	2012 GBS Training Population field 1 Sendusu	Training population for GBS field 1 sendusus	RCBD			Sendusu	27494S-12			plot	12-27494S-12_R20C7_Plot235	1	1	235	20	7	test	2	1	2	4	6	0.5	134	135	42	433	649	887	10.4	10.7	4.7	12	13	5.5	3.1	3	1	2.6	2.5	0.8	88.88888889	75	85.71428571	56	97	97
2012	IITA	International Institute of Tropical Agriculture	2012 GBS Training Population field 1 Sendusu	Training population for GBS field 1 sendusus	RCBD			Sendusu	27494S-12			plot	12-27494S-12_R20C8_Plot236	1	1	236	20	8	test	2	1	2	6	6.5	6	132	129	117	477	742	959	10.7	10.3	11.4	13.5	13.5	11.5	3.1	3	3.1	2.6	2.5	2.8	88.88888889	77.77777778	88.88888889	72	83	75
2012	IITA	International Institute of Tropical Agriculture	2012 GBS Training Population field 1 Sendusu	Training population for GBS field 1 sendusus	RCBD			Sendusu	27494S-12			plot	12-27494S-12_R20C9_Plot237	1	1	237	20	9	test	2	2	1	4	4.5	7	133	137	142	455	594	850	11	10.5	10.1	13	15.5	12	3.3	3	2.9	2.8	2.5	2.5	85.71428571	90	100	68	52	120
2012	IITA	International Institute of Tropical Agriculture	2012 GBS Training Population field 1 Sendusu	Training population for GBS field 1 sendusus	RCBD			Sendusu	27494S-5			plot	12-27494S-5_R21C4_Plot244	1	1	244	21	4	test										668															83.33333333
2012	IITA	International Institute of Tropical Agriculture	2012 GBS Training Population field 1 Sendusu	Training population for GBS field 1 sendusus	RCBD			Sendusu	27494S-5			plot	12-27494S-5_R21C5_Plot245	1	1	245	21	5	test	2	2	2	1	4	5	56	191	179	868	1097	1279	6.5	11	12.2	8	11.5	13	1.5	3.2	3.2	1.3	2.7	2.9	57.14285714	71.42857143	71.42857143	43	70	58
2012	IITA	International Institute of Tropical Agriculture	2012 GBS Training Population field 1 Sendusu	Training population for GBS field 1 sendusus	RCBD			Sendusu	27524S-12A			plot	12-27524S-12A_R22C5_Plot257	1	1	257	22	5	test	3	2	3	0.5	0.5	0.5	159	192	152	485	693	945	4.5	4.3	5	5.3	4.2	6	1.1	0.8	1.2	0.8	0.7	0.9	66.66666667	66.66666667	90	39	41	34
2012	IITA	International Institute of Tropical Agriculture	2012 GBS Training Population field 1 Sendusu	Training population for GBS field 1 sendusus	RCBD			Sendusu	27524S-12A			plot	12-27524S-12A_R22C6_Plot258	1	1	258	22	6	test	2	1	3	0.5	0.5	0.5	137	144	165	451	514	696	4.7	4.4	4.9	5.8	5.3	6	1.2	1	1.2	0.8	0.7	0.9	66.66666667	55.55555556	71.42857143	40	37	62
2012	IITA	International Institute of Tropical Agriculture	2012 GBS Training Population field 1 Sendusu	Training population for GBS field 1 sendusus	RCBD			Sendusu	27524S-12A			plot	12-27524S-12A_R22C7_Plot259	1	1	259	22	7	test	2	3	3	0.5	0.5	0.5	124	152	149	441	544	719	4.8	4.5	5	5.7	5.2	6.5	1.2	1.1	1.2	0.9	0.8	0.8	63.63636364	66.66666667	70	40	55	72
2012	IITA	International Institute of Tropical Agriculture	2012 GBS Training Population field 1 Sendusu	Training population for GBS field 1 sendusus	RCBD			Sendusu	27524S-12B			plot	12-27524S-12B_R22C11_Plot263	1	1	263	22	11	test	2	3	3	1.5	1.5	1	197	210	187	368	500	639	7	7.1	5.2	9	8	8.5	2.5	1.8	1.3	2	1.5	0.9	90.90909091	70	90	68	105	118
2012	IITA	International Institute of Tropical Agriculture	2012 GBS Training Population field 1 Sendusu	Training population for GBS field 1 sendusus	RCBD			Sendusu	27524S-12B			plot	12-27524S-12B_R23C2_Plot266	1	1	266	23	2	test	3	2		2	3		127	119		345	469		6	7		9.6	12			2			1.4		81.81818182	71.42857143		84	110
2012	IITA	International Institute of Tropical Agriculture	2012 GBS Training Population field 1 Sendusu	Training population for GBS field 1 sendusus	RCBD			Sendusu	27524S-12B			plot	12-27524S-12B_R23C3_Plot267	1	1	267	23	3	test	2		2	1	0.5	2	207	252	240	412	584	822	6.3		5.9	9		7	1.8		1.3	1.1		1	90.90909091	80	50	63	96	134
2012	IITA	International Institute of Tropical Agriculture	2012 GBS Training Population field 1 Sendusu	Training population for GBS field 1 sendusus	RCBD			Sendusu	27524S-22			plot	12-27524S-22_R52C5_Plot626	1	1	626	52	5	test	1	2	1	3	8	12	159	157	149	308	396	574	8.8	10	10	13.5	15.2	15.5	2.7	2.5	2.7	2.2	2.3	2.3	54.54545455	100	75	110	112	149
2012	IITA	International Institute of Tropical Agriculture	2012 GBS Training Population field 1 Sendusu	Training population for GBS field 1 sendusus	RCBD			Sendusu	27524S-22			plot	12-27524S-22_R52C6_Plot627	1	1	627	52	6	test	2	2	2	4	10	7	150	146	152	248	482	940	9	9.5	9.3	13.5	15.5	12.5	2.7	2.4	2.6	2.1	2.2	2.2	60	60	55.55555556	93	144	104
2012	IITA	International Institute of Tropical Agriculture	2012 GBS Training Population field 1 Sendusu	Training population for GBS field 1 sendusus	RCBD			Sendusu	27524S-22			plot	12-27524S-22_R52C7_Plot628	1	1	628	52	7	test	2	2	2	4.5	6.5	10	143	154	159	255	450	546	9.6	9.4	9.8	14.5	12.5	13.5	2.8	2.4	2.8	2.2	2.2	2.4	50	100	72.72727273	114	115	117
2012	IITA	International Institute of Tropical Agriculture	2012 GBS Training Population field 1 Sendusu	Training population for GBS field 1 sendusus	RCBD			Sendusu	27524S-30			plot	12-27524S-30_R26C3_Plot303	1	1	303	26	3	test	2	2	2	1.5	2	3	171	118	93	357	467	1030	5.7	5.5	24	10.5	10	12	1.7	1.5	1	1.1	1.1	0.9	100	92.85714286	70	86	108	89
2012	IITA	International Institute of Tropical Agriculture	2012 GBS Training Population field 1 Sendusu	Training population for GBS field 1 sendusus	RCBD			Sendusu	27524S-30			plot	12-27524S-30_R26C5_Plot305	1	1	305	26	5	test	2	3	2	0.5	1	0.5	124	119	80	425	642	884	5.2	5.5	4	10	9.5	6	1.4	1.2	0.8	1.1	0.9	0.5	91.66666667	92.85714286	75	63	85	100
2012	IITA	International Institute of Tropical Agriculture	2012 GBS Training Population field 1 Sendusu	Training population for GBS field 1 sendusus	RCBD			Sendusu	27528S-1			plot	12-27528S-1_R69C6_Plot791	1	1	791	69	6	test	2	3		2	4		104	187		441	696		6.2	7.1		7	8		1.7	1.9		1	1.5		84.61538462	100		109	152
2012	IITA	International Institute of Tropical Agriculture	2012 GBS Training Population field 1 Sendusu	Training population for GBS field 1 sendusus	RCBD			Sendusu	27528S-1			plot	12-27528S-1_R81C8_Plot885	1	1	885	81	8	test	2	3	2	1.5	3.5	4	161	128	120	170	468	1209	7.3	6.4	9.5	10	7.5	10	1.8	1.3	2.4	1.4	1	1.9	100	81.25	60	101	178	103
2012	IITA	International Institute of Tropical Agriculture	2012 GBS Training Population field 1 Sendusu	Training population for GBS field 1 sendusus	RCBD			Sendusu	27528S-1			plot	12-27528S-1_R85C13_Plot950	1	1	950	85	13	test			1			5			137			947			12			13.5			3.5			3.2			57.14285714			56
2012	IITA	International Institute of Tropical Agriculture	2012 GBS Training Population field 1 Sendusu	Training population for GBS field 1 sendusus	RCBD			Sendusu	27579S-3			plot	12-27579S-3_R49C11_Plot596	1	1	596	49	11	test	1	1	1	11	22.5	24	135	126	149	493	656	878	11	12	11.8	14	14	13.5	3	3	3.2	2.6	2.7	3	70	80	70	150	259	274
2012	IITA	International Institute of Tropical Agriculture	2012 GBS Training Population field 1 Sendusu	Training population for GBS field 1 sendusus	RCBD			Sendusu	27579S-3			plot	12-27579S-3_R50C2_Plot599	1	1	599	50	2	test	1	1	1	20	11	15	140	132		485	638		11	10.5	10.5	13.5	10	14	2.9	2.5	2.8	2.6	2.2	2.4	80	75		160	140	200
2012	IITA	International Institute of Tropical Agriculture	2012 GBS Training Population field 1 Sendusu	Training population for GBS field 1 sendusus	RCBD			Sendusu	27579S-3			plot	12-27579S-3_R50C3_Plot600	1	1	600	50	3	test		1	1		15	21.5		136	142	48	499	831		11.5	14		14.5	15		3.1	3.3		2.5	3	76.92307692	60	75		190	108
2012	IITA	International Institute of Tropical Agriculture	2012 GBS Training Population field 1 Sendusu	Training population for GBS field 1 sendusus	RCBD			Sendusu	27713S-1			plot	12-27713S-1_R56C4_Plot673	1	1	673	56	4	test	3	1		11	16.5		150	147		321	604		10.5	10.2		12.5	11.5		3	2.7		2.5	2.3		77.77777778	91.66666667		190	262
2012	IITA	International Institute of Tropical Agriculture	2012 GBS Training Population field 1 Sendusu	Training population for GBS field 1 sendusus	RCBD			Sendusu	27713S-1			plot	12-27713S-1_R56C5_Plot674	1	1	674	56	5	test	3	1		11	17		140	153		308	638		10	11		12.8	10.5		2.8	3.1		2.3	2.7		81.81818182	75		195	209
2012	IITA	International Institute of Tropical Agriculture	2012 GBS Training Population field 1 Sendusu	Training population for GBS field 1 sendusus	RCBD			Sendusu	27713S-1			plot	12-27713S-1_R56C6_Plot675	1	1	675	56	6	test	3	1	1	10	20	25	154	133	146	294	551	925	9.8	11.7	11.3	12.5	15	14	2.8	3.2	2.9	2.2	2.6	2.5	83.33333333	72.72727273	75	157	179	274
2012	IITA	International Institute of Tropical Agriculture	2012 GBS Training Population field 1 Sendusu	Training population for GBS field 1 sendusus	RCBD			Sendusu	27744S-1			plot	12-27744S-1_R41C7_Plot490	1	1	490	41	7	test	2		2	8		8.5	138		140	497		866	11.8		10.5	15.5		13	3.3		3.1	2.7		2.8	71.42857143		66.66666667	92		133
2012	IITA	International Institute of Tropical Agriculture	2012 GBS Training Population field 1 Sendusu	Training population for GBS field 1 sendusus	RCBD			Sendusu	27744S-1			plot	12-27744S-1_R41C8_Plot491	1	1	491	41	8	test	3	1	2	6.5	10	3	138	151	148	441	694	879	11.6	12.1	10.2	15.6	15.5	11.5	3.3	3.4	3.5	2.8	3	3.1	62.5	71.42857143	71.42857143	76	103	86
2012	IITA	International Institute of Tropical Agriculture	2012 GBS Training Population field 1 Sendusu	Training population for GBS field 1 sendusus	RCBD			Sendusu	27744S-1			plot	12-27744S-1_R41C9_Plot492	1	1	492	41	9	test	3	1	2	7.5	10	7	136	149	133	485	642	950	11.5	13	10.8	16.1	17.5	13	3.3	3.6	3.1	2.8	3.3	2.8	75	44.44444444	100	121	89	108
2012	IITA	International Institute of Tropical Agriculture	2012 GBS Training Population field 1 Sendusu	Training population for GBS field 1 sendusus	RCBD			Sendusu	27770S-20			plot	12-27770S-20_R5C6_Plot54	1	1	54	5	6	test										671	843	1143													66.66666667	81.81818182	57.14285714
2012	IITA	International Institute of Tropical Agriculture	2012 GBS Training Population field 1 Sendusu	Training population for GBS field 1 sendusus	RCBD			Sendusu	27770S-4			plot	12-27770S-4_R39C10_Plot467	1	1	467	39	10	test	1	3	1	12	11	17	132	121	117	393	479	688	14	11.7	13	18.5	15.5	18	4.3	3.5	3.5	3.7	2.1	3.2	81.81818182	80	75	106	118	145
2012	IITA	International Institute of Tropical Agriculture	2012 GBS Training Population field 1 Sendusu	Training population for GBS field 1 sendusus	RCBD			Sendusu	27770S-4			plot	12-27770S-4_R39C8_Plot465	1	1	465	39	8	test	1	1	1	11	12	17	129	128	143	401	579	856	13.6	14	12.8	17.8	19	15	4	4	3.7	3.6	3.7	3.4	81.81818182	90.90909091	62.5	87	85	147
2012	IITA	International Institute of Tropical Agriculture	2012 GBS Training Population field 1 Sendusu	Training population for GBS field 1 sendusus	RCBD			Sendusu	27770S-4			plot	12-27770S-4_R39C9_Plot466	1	1	466	39	9	test	3	1	1	7	15.5	16.5	131	121	132	454	668	867	12.2	13.3	14	14.2	17.1	16.5	3.6	3.8	4.1	3.1	3.5	3.7	75	66.66666667	75	78	133	134
2012	IITA	International Institute of Tropical Agriculture	2012 GBS Training Population field 1 Sendusu	Training population for GBS field 1 sendusus	RCBD			Sendusu	27825S-4			plot	12-27825S-4_R44C10_Plot532	1	1	532	44	10	test	2	1		8	7.5		182	183		444	601		11	11.6		16.7	16		3	3.8		2.3	3.1		90.90909091	92.85714286		93	71
2012	IITA	International Institute of Tropical Agriculture	2012 GBS Training Population field 1 Sendusu	Training population for GBS field 1 sendusus	RCBD			Sendusu	27825S-4			plot	12-27825S-4_R44C11_Plot533	1	1	533	44	11	test	1			8.5			179			412	1019		10.6			14.7			3.1			2.5			100	60		104
2012	IITA	International Institute of Tropical Agriculture	2012 GBS Training Population field 1 Sendusu	Training population for GBS field 1 sendusus	RCBD			Sendusu	27825S-4			plot	12-27825S-4_R44C12_Plot534	1	1	534	44	12	test	1	2	1	7	7	7	172	171	178	393	564	828	10.5	10.5	10	16	13.7	12.5	3.2	2.8	2.7	2.5	2.3	2.2	92.30769231	100	100	95	102	154
2012	IITA	International Institute of Tropical Agriculture	2012 GBS Training Population field 1 Sendusu	Training population for GBS field 1 sendusus	RCBD			Sendusu	27833S-10			plot	12-27833S-10_R25C10_Plot298	1	1	298	25	10	test	3	2		0.5	1		81	103		434	765		4.4	4.7		6.5	8		0.8	1.2		0.4	0.7		58.33333333	50		60	72
2012	IITA	International Institute of Tropical Agriculture	2012 GBS Training Population field 1 Sendusu	Training population for GBS field 1 sendusus	RCBD			Sendusu	27833S-10			plot	12-27833S-10_R25C11_Plot299	1	1	299	25	11	test	2	3		0.5	1		96	88		495	811		4.1	4.2		6	5.5		1.1	1		0.6	0.6		70	54.54545455		66	100
2012	IITA	International Institute of Tropical Agriculture	2012 GBS Training Population field 1 Sendusu	Training population for GBS field 1 sendusus	RCBD			Sendusu	27833S-13			plot	12-27833S-13_R23C4_Plot268	1	1	268	23	4	test	2	3	2	5	6	4	238	197	135	448	692	738	8.8	7.9	6.2	10.3	8.5	7	2.3	1.9	1.4	2	1.5	1.1	71.42857143	83.33333333	91.66666667	141	191	123
2012	IITA	International Institute of Tropical Agriculture	2012 GBS Training Population field 1 Sendusu	Training population for GBS field 1 sendusus	RCBD			Sendusu	27833S-13			plot	12-27833S-13_R23C5_Plot269	1	1	269	23	5	test	3	2	3	3.5	2	1.5	236	247	147	483	752	1020	7	7	6.2	9	9	8.5	1.8	1.8	1.7	1.5	1.3	1.2	76.92307692	75	100	150	154	156
2012	IITA	International Institute of Tropical Agriculture	2012 GBS Training Population field 1 Sendusu	Training population for GBS field 1 sendusus	RCBD			Sendusu	27833S-13			plot	12-27833S-13_R23C6_Plot270	1	1	270	23	6	test	2	2		2.5	5		219	189		512	731		7.6	7.7		10.3	9		1.9	1.8		1.7	1.5		90	90		106	108
2012	IITA	International Institute of Tropical Agriculture	2012 GBS Training Population field 1 Sendusu	Training population for GBS field 1 sendusus	RCBD			Sendusu	27873S-12			plot	12-27873S-12_R63C5_Plot748	1	1	748	63	5	test	2	2		1	1		125	173		471	780		5.4	4.5		5.5	5		1.2	1.1		1	0.9		72.72727273	66.66666667		107
2012	IITA	International Institute of Tropical Agriculture	2012 GBS Training Population field 1 Sendusu	Training population for GBS field 1 sendusus	RCBD			Sendusu	27873S-12			plot	12-27873S-12_R74C7_Plot827	1	1	827	74	7	test	2	2		1.5	1		205	150		337	559		4.5	5.5		5	5		1.3	1.1		1	0.9		90.90909091	75		104	168
2012	IITA	International Institute of Tropical Agriculture	2012 GBS Training Population field 1 Sendusu	Training population for GBS field 1 sendusus	RCBD			Sendusu	27873S-14			plot	12-27873S-14_R70C6_Plot798	1	1	798	70	6	test	2			2			79			484			5.2			9.5			1			0.6			100			154
2012	IITA	International Institute of Tropical Agriculture	2012 GBS Training Population field 1 Sendusu	Training population for GBS field 1 sendusus	RCBD			Sendusu	27873S-14			plot	12-27873S-14_R75C1_Plot828	1	1	828	75	1	test			2			4			193			599			9.2			9			2.3			2			88.88888889			109
2012	IITA	International Institute of Tropical Agriculture	2012 GBS Training Population field 1 Sendusu	Training population for GBS field 1 sendusus	RCBD			Sendusu	27873S-14			plot	12-27873S-14_R76C1_Plot835	1	1	835	76	1	test	2	2	2	2	2	4	101	134	137	395	714	1019	6.3	5.5	11.1	11.7	9.5	10.5	1.4	1.2	3.2	1	0.9	2.7	84.61538462	100	36.36363636	114	145	49
2012	IITA	International Institute of Tropical Agriculture	2012 GBS Training Population field 1 Sendusu	Training population for GBS field 1 sendusus	RCBD			Sendusu	27873S-17			plot	12-27873S-17_R64C1_Plot751	1	1	751	64	1	test	2	1		5	16		167	115		674	828	934	7	1.8		10	2.1		1.9	2.1		1.6	1.8		91.66666667	85.71428571	70	138	266
2012	IITA	International Institute of Tropical Agriculture	2012 GBS Training Population field 1 Sendusu	Training population for GBS field 1 sendusus	RCBD			Sendusu	27873S-17			plot	12-27873S-17_R81C14_Plot891	1	1	891	81	14	test			1			17			171			734			10.8			11			3.2			2.6			77.77777778			262
2012	IITA	International Institute of Tropical Agriculture	2012 GBS Training Population field 1 Sendusu	Training population for GBS field 1 sendusus	RCBD			Sendusu	27873S-17			plot	12-27873S-17_R84C11_Plot933	1	1	933	84	11	test	1	2	3	2	6	0.5	132	117	143	445	703	740	6	6	5.5	9.5	8	6.5	1.4	1.4	1.3	1.1	1	0.8	91.66666667	75	80	172	147	174
2012	IITA	International Institute of Tropical Agriculture	2012 GBS Training Population field 1 Sendusu	Training population for GBS field 1 sendusus	RCBD			Sendusu	27873S-18			plot	12-27873S-18_R27C10_Plot322	1	1	322	27	10	test	3			0.5			82			898			5.5			5			1.3			0.9			66.66666667			43
2012	IITA	International Institute of Tropical Agriculture	2012 GBS Training Population field 1 Sendusu	Training population for GBS field 1 sendusus	RCBD			Sendusu	27873S-18			plot	12-27873S-18_R27C8_Plot320	1	1	320	27	8	test	2	2	2	2	2	1	175	175	248	583	583	1040	6.3	6.3	5.2	6.5	6.5	6	1.4	1.4	1.7	1	1	1.2	90	90	66.66666667	52	52	60
2012	IITA	International Institute of Tropical Agriculture	2012 GBS Training Population field 1 Sendusu	Training population for GBS field 1 sendusus	RCBD			Sendusu	27873S-18			plot	12-27873S-18_R27C9_Plot321	1	1	321	27	9	test	2	2	2	3.5	2	2.5	255	233	245	441	649	1020	6.9	6.2	6.3	9	6.5	7	1.8	1.5	1.3	1.3	1	1	84.61538462	85.71428571	100	87	86	49
2012	IITA	International Institute of Tropical Agriculture	2012 GBS Training Population field 1 Sendusu	Training population for GBS field 1 sendusus	RCBD			Sendusu	27873S-26			plot	12-27873S-26_R81C2_Plot879	1	1	879	81	2	test	1	1	2	9	13	8	173	86	156	598	942	872	11.5	11.9	13.4	14	12	13	11.5	3.5	4	2.7	3	3.5	75	87.5	66.66666667	112	131	104
2012	IITA	International Institute of Tropical Agriculture	2012 GBS Training Population field 1 Sendusu	Training population for GBS field 1 sendusus	RCBD			Sendusu	27873S-33			plot	12-27873S-33_R72C2_Plot808	1	1	808	72	2	test	1	1	3	9	6.5	2	157	186	201	390	719	682	10.5	10.8	6	14.5	14	8	2.8	3	1.3	2.5	2.6	1	90	80	76.92307692	109	124	183
2012	IITA	International Institute of Tropical Agriculture	2012 GBS Training Population field 1 Sendusu	Training population for GBS field 1 sendusus	RCBD			Sendusu	27873S-33			plot	12-27873S-33_R75C2_Plot829	1	1	829	75	2	test	1	1		12	8		172	175		452	730		11.2	3		16.5	13.5		2.9	2.8		2.5	2.3		84.61538462	72.72727273		112	152
2012	IITA	International Institute of Tropical Agriculture	2012 GBS Training Population field 1 Sendusu	Training population for GBS field 1 sendusus	RCBD			Sendusu	27873S-33			plot	12-27873S-33_R80C10_Plot872	1	1	872	80	10	test	1	1	2	9.5	12	4	164	177	123	423	728	872	10.5	10.5	8.6	14	15	10	2.6	3	2.6	2.2	2.4	2.2	84.61538462	81.81818182	71.42857143	79	114	100
2012	IITA	International Institute of Tropical Agriculture	2012 GBS Training Population field 1 Sendusu	Training population for GBS field 1 sendusus	RCBD			Sendusu	27873S-37			plot	12-27873S-37_R63C2_Plot745	1	1	745	63	2	test	3	1		2	5	1	86	217	178	491	694	768	6	8.4	7.4	6	8	7.3	1.2	2.1	1.8	1	1.8	1.4	100	85.71428571	55.55555556	115	170	52
2012	IITA	International Institute of Tropical Agriculture	2012 GBS Training Population field 1 Sendusu	Training population for GBS field 1 sendusus	RCBD			Sendusu	27873S-37			plot	12-27873S-37_R77C2_Plot843	1	1	843	77	2	test	1	3	2	2.5	2	8	193	207	159	431	627	954	7.9	7.5	9.1	9.5	8	8.5	2	1.8	2.5	1.6	1.5	2.2	75	77.77777778	72.72727273	105	110	186
2012	IITA	International Institute of Tropical Agriculture	2012 GBS Training Population field 1 Sendusu	Training population for GBS field 1 sendusus	RCBD			Sendusu	27873S-37			plot	12-27873S-37_R80C7_Plot869	1	1	869	80	7	test		2			3.5			194		458	689			8			8.5			2.2			2		84.61538462	100			167
2012	IITA	International Institute of Tropical Agriculture	2012 GBS Training Population field 1 Sendusu	Training population for GBS field 1 sendusus	RCBD			Sendusu	27873S-4			plot	12-27873S-4_R27C5_Plot317	1	1	317	27	5	test		2			0.5			71			685			3.9			4.2			0.8			0.5			71.42857143			83
2012	IITA	International Institute of Tropical Agriculture	2012 GBS Training Population field 1 Sendusu	Training population for GBS field 1 sendusus	RCBD			Sendusu	27873S-4			plot	12-27873S-4_R27C6_Plot318	1	1	318	27	6	test	3	2		0.5	3		156	188		350	1107		5	7.1		6.5	7		2.2	1.7		0.8	1.4		88.88888889	81.81818182		37	174
2012	IITA	International Institute of Tropical Agriculture	2012 GBS Training Population field 1 Sendusu	Training population for GBS field 1 sendusus	RCBD			Sendusu	27873S-4			plot	12-27873S-4_R27C7_Plot319	1	1	319	27	7	test	3	2		1	2		196	228		413	794		6.7	6.8		10.5	9		1.8	2		1.2	1.4		92.85714286	85.71428571		39	59
2012	IITA	International Institute of Tropical Agriculture	2012 GBS Training Population field 1 Sendusu	Training population for GBS field 1 sendusus	RCBD			Sendusu	27873S-5			plot	12-27873S-5_R54C7_Plot652	1	1	652	54	7	test	2	1	2	1	2	4	90	89	161	308	644	924	5.2	5.5	6.5	8.5	7.5	7.5	1.5	0.5	1.7	1.1	0.3	1.2	81.81818182	75	100	95	106	160
2012	IITA	International Institute of Tropical Agriculture	2012 GBS Training Population field 1 Sendusu	Training population for GBS field 1 sendusus	RCBD			Sendusu	27873S-5			plot	12-27873S-5_R54C8_Plot653	1	1	653	54	8	test	2	2		3	1		158	120		341	713		6.7	3.8		11	6.5		1.6	0.7		1.4	0.5		63.63636364	57.14285714		111	188
2012	IITA	International Institute of Tropical Agriculture	2012 GBS Training Population field 1 Sendusu	Training population for GBS field 1 sendusus	RCBD			Sendusu	27873S-7			plot	12-27873S-7_R71C5_Plot804	1	1	804	71	5	test	2	2	2	2	3	4	183		147	623		729	8.8	9.1	9.3	10	9.5	14	2.3	2.6	2.7	2	2.2	2.4	81.81818182		66.66666667	51	78	77
2012	IITA	International Institute of Tropical Agriculture	2012 GBS Training Population field 1 Sendusu	Training population for GBS field 1 sendusus	RCBD			Sendusu	27873S-7			plot	12-27873S-7_R80C12_Plot874	1	1	874	80	12	test	2	2		3	4		185	188		388	639		7.7	9.1		5	10.5		2.7	2.5		1.7	2		84.61538462	66.66666667		62	62
2012	IITA	International Institute of Tropical Agriculture	2012 GBS Training Population field 1 Sendusu	Training population for GBS field 1 sendusus	RCBD			Sendusu	27873S-7			plot	12-27873S-7_R85C9_Plot946	1	1	946	85	9	test	2	2		2	4		151	219		342	503		7.7	7.6		9.5	8.5		2	2		1.5	1.6		76.92307692	76.92307692		49	102
2012	IITA	International Institute of Tropical Agriculture	2012 GBS Training Population field 1 Sendusu	Training population for GBS field 1 sendusus	RCBD			Sendusu	27885S-1			plot	12-27885S-1_R56C10_Plot679	1	1	679	56	10	test	2	1	2	8	12	12.5	177	181	162	255	477	706	12.2	12.3	11.9	14	14.4	13	3.5	3.5	3.3	3	3.3	3	72.72727273	76.92307692	66.66666667	86	110	139
2012	IITA	International Institute of Tropical Agriculture	2012 GBS Training Population field 1 Sendusu	Training population for GBS field 1 sendusus	RCBD			Sendusu	27885S-1			plot	12-27885S-1_R56C11_Plot680	1	1	680	56	11	test	2	1	1	5	6.1	13.5	159	159	159	308	560	828	11.3	12.5	12.6	14.5	12.5	14.5	3.2	3.5	3.6	2.7	3.1	3.3	81.81818182	78.57142857	55.55555556	77	83	89
2012	IITA	International Institute of Tropical Agriculture	2012 GBS Training Population field 1 Sendusu	Training population for GBS field 1 sendusus	RCBD			Sendusu	27885S-1			plot	12-27885S-1_R57C2_Plot683	1	1	683	57	2	test	2	1	1	6	12	13	156	170	168	292	439	651	10.7	12.6	12.1	13	16.5	15	3	3.6	3.5	2.3	3.3	2.9	72.72727273	94.11764706	73.33333333	76	89	137
2012	IITA	International Institute of Tropical Agriculture	2012 GBS Training Population field 1 Sendusu	Training population for GBS field 1 sendusus	RCBD			Sendusu	27885S-9			plot	12-27885S-9_R36C11_Plot431	1	1	431	36	11	test	2	1	2	5.5	11	7.5	133	147	133	614	831	1097	12	11	10	17.5	14	15	3.3	3.1	2.8	2.9	2.7	2.5	100	85.71428571	71.42857143	43	165	97
2012	IITA	International Institute of Tropical Agriculture	2012 GBS Training Population field 1 Sendusu	Training population for GBS field 1 sendusus	RCBD			Sendusu	27885S-9			plot	12-27885S-9_R37C2_Plot434	1	1	434	37	2	test	2	2	2	4	9	9	128	124	129	521	698	947	10.3	10.7	11.6	14.5	17.5	13.5	3	2.9	3.2	2.6	2.6	2.7	88.88888889	85.71428571	100	38	96	96
2012	IITA	International Institute of Tropical Agriculture	2012 GBS Training Population field 1 Sendusu	Training population for GBS field 1 sendusus	RCBD			Sendusu	27885S-9			plot	12-27885S-9_R37C3_Plot435	1	1	435	37	3	test	2	2	1	8	3.5	15	135	80	126	474	567	784	11.5	8.5	12	17.7	11.7	17	3.5	2.4	3.3	3	1.7	3	75	88.88888889	54.54545455	78	71	74
2012	IITA	International Institute of Tropical Agriculture	2012 GBS Training Population field 1 Sendusu	Training population for GBS field 1 sendusus	RCBD			Sendusu	27886S-5			plot	12-27886S-5_R58C10_Plot703	1	1	703	58	10	test	2	2	1	9.5	11	17	197	202	183	379	666	917	11.6	10.4	11	12.5	10.3	13	3.1	2.6	3.2	2.7	2.3	2.4	100	100	80	134	151	221
2012	IITA	International Institute of Tropical Agriculture	2012 GBS Training Population field 1 Sendusu	Training population for GBS field 1 sendusus	RCBD			Sendusu	27886S-5			plot	12-27886S-5_R58C8_Plot701	1	1	701	58	8	test	1	1		8.5	10		203	191		289	516		10.3	10.5		13	11.5		2.5	3.1		2.1	2.4		88.88888889	88.88888889		121	184
2012	IITA	International Institute of Tropical Agriculture	2012 GBS Training Population field 1 Sendusu	Training population for GBS field 1 sendusus	RCBD			Sendusu	27886S-5			plot	12-27886S-5_R58C9_Plot702	1	1	702	58	9	test	2	1	1	11.5	12.5	13.5	198	197	202	243	421	666	10.8	12.5	12.5	12.5	15	12.3	3.2	2.8	2.9	2.5	2.4	2.4	83.33333333	81.81818182	80	148	141	231
2012	IITA	International Institute of Tropical Agriculture	2012 GBS Training Population field 1 Sendusu	Training population for GBS field 1 sendusus	RCBD			Sendusu	27914S-11			plot	12-27914S-11_R80C13_Plot875	1	1	875	80	13	test	0		2	0.5		6	134		201	411		841	0		9.5	0		10.5			2.5			2	87.5		46.15384615	23		102
2012	IITA	International Institute of Tropical Agriculture	2012 GBS Training Population field 1 Sendusu	Training population for GBS field 1 sendusus	RCBD			Sendusu	27914S-11			plot	12-27914S-11_R81C12_Plot889	1	1	889	81	12	test		3	2	0.5	0.5	3	115	136	214	420	691	704		3.7	6.5		3.5	9.5		1	1.3		0.6	1	88.88888889	33.33333333	76.92307692		27	151
2012	IITA	International Institute of Tropical Agriculture	2012 GBS Training Population field 1 Sendusu	Training population for GBS field 1 sendusus	RCBD			Sendusu	27914S-11			plot	12-27914S-11_R81C3_Plot880	1	1	880	81	3	test		2	1	0.5	0.5	20	139	82	166	324	523	1292		3.5	11.5		4.5	15.5		0.8	3.4		0.6	2.7	88.88888889	71.42857143	84.61538462	39	74	199
2012	IITA	International Institute of Tropical Agriculture	2012 GBS Training Population field 1 Sendusu	Training population for GBS field 1 sendusus	RCBD			Sendusu	27914S-13			plot	12-27914S-13_R43C12_Plot521	1	1	521	43	12	test	3	1	2	4.5	6.5	5	131	124	119	399	602	852	11.8	11.6	10.1	12	14.5	10.5	3.8	3.2	3	3.2	2.9	2.5	81.81818182	83.33333333	80	58	66	120
2012	IITA	International Institute of Tropical Agriculture	2012 GBS Training Population field 1 Sendusu	Training population for GBS field 1 sendusus	RCBD			Sendusu	27914S-13			plot	12-27914S-13_R44C2_Plot524	1	1	524	44	2	test	2	1	2	5.5	7	6	122	127	175	427	639	943	11	11.7	11	12	12	11.5	3.3	3.3	3.1	2.8	2.9	2.7	90.90909091	83.33333333	66.66666667	67	78	76
2012	IITA	International Institute of Tropical Agriculture	2012 GBS Training Population field 1 Sendusu	Training population for GBS field 1 sendusus	RCBD			Sendusu	27914S-13			plot	12-27914S-13_R44C3_Plot525	1	1	525	44	3	test	2	2		4	4.5		122	113		382	594	474	12.4	11.5		13	15			3.2			2.8		80	90.90909091	72.72727273	43	43
2012	IITA	International Institute of Tropical Agriculture	2012 GBS Training Population field 1 Sendusu	Training population for GBS field 1 sendusus	RCBD			Sendusu	27914S-18			plot	12-27914S-18_R62C3_Plot739	1	1	739	62	3	test	2	1	2	5	12	0.5	130	149	266	333	665	1162	10.8	13	4.5	13	14	6.5	2.9	3.9	0.9	2.5	3.2	0.6	75	100	81.81818182	108	99	168
2012	IITA	International Institute of Tropical Agriculture	2012 GBS Training Population field 1 Sendusu	Training population for GBS field 1 sendusus	RCBD			Sendusu	27914S-18			plot	12-27914S-18_R62C4_Plot740	1	1	740	62	4	test	1	2	2	4	5	4	134	155	175	378	554	855	10.3	10.2	8.5	12	10	8.5	3	2.7	2.5	2.6	2.4	2.2	81.81818182	100	57.14285714	78	125	124
2012	IITA	International Institute of Tropical Agriculture	2012 GBS Training Population field 1 Sendusu	Training population for GBS field 1 sendusus	RCBD			Sendusu	27914S-18			plot	12-27914S-18_R79C1_Plot856	1	1	856	79	1	test	2	2	2	7.5	7	7	119	122	137	342	663	893	11.5	11	10	14.5	12.5	11.5	3.2	2.8	2.9	2.8	2.5	2.6	70	70	50	107	107	114
2012	IITA	International Institute of Tropical Agriculture	2012 GBS Training Population field 1 Sendusu	Training population for GBS field 1 sendusus	RCBD			Sendusu	27914S-1			plot	12-27914S-1_R42C5_Plot501	1	1	501	42	5	test	2	1	1	9.5	18.5	17	138	147	126	404	595	824	12.6	13.7	12.4	17	19.8	12.2	3.8	3.7	3.3	3.5	3.5	3	83.33333333	92.85714286	81.81818182	98	149	213
2012	IITA	International Institute of Tropical Agriculture	2012 GBS Training Population field 1 Sendusu	Training population for GBS field 1 sendusus	RCBD			Sendusu	27914S-1			plot	12-27914S-1_R42C6_Plot502	1	1	502	42	6	test	1	1	1	11.5	17	12	152	135	139	425	654	895	13.5	12.8	11.5	17	17.7	11	4	3.4	3.2	3.5	3	3	64.28571429	84.61538462	100	105	166	142
2012	IITA	International Institute of Tropical Agriculture	2012 GBS Training Population field 1 Sendusu	Training population for GBS field 1 sendusus	RCBD			Sendusu	27914S-1			plot	12-27914S-1_R42C7_Plot503	1	1	503	42	7	test	3	1	2	10	18	3	144	127	133	496	786	1111	11.9	12.9	12	13.7	13	11	3.5	3.5	3.5	3	3.4	3.2	75	91.66666667	80	113	139	54
2012	IITA	International Institute of Tropical Agriculture	2012 GBS Training Population field 1 Sendusu	Training population for GBS field 1 sendusus	RCBD			Sendusu	27914S-21			plot	12-27914S-21_R64C3_Plot753	1	1	753	64	3	test	2	3	2	1	0.5	1.5	85	118	60	355	743	935	6	5	5.6	9	6.5	7	1.1	0.9	1.4	0.7	0.5	1	87.5	75	80	76	89	175
2012	IITA	International Institute of Tropical Agriculture	2012 GBS Training Population field 1 Sendusu	Training population for GBS field 1 sendusus	RCBD			Sendusu	27914S-21			plot	12-27914S-21_R76C6_Plot840	1	1	840	76	6	test	2	3		1	1		84	89		458	696		6	4.8		8	6		1.3	0.9		0.9	0.5		63.63636364	70		103	93
2012	IITA	International Institute of Tropical Agriculture	2012 GBS Training Population field 1 Sendusu	Training population for GBS field 1 sendusus	RCBD			Sendusu	27914S-21			plot	12-27914S-21_R78C4_Plot852	1	1	852	78	4	test	2	3	1	0.5	1	9	59	98	97	493	834	1037	4.5	5.5	11.8	6.5	7	15.5	1.1	1.1	3.4	0.7	0.7	3	88.88888889	77.77777778	70	113	88	96
2012	IITA	International Institute of Tropical Agriculture	2012 GBS Training Population field 1 Sendusu	Training population for GBS field 1 sendusus	RCBD			Sendusu	27914S-22			plot	12-27914S-22_R62C2_Plot738	1	1	738	62	2	test	2	3	2	0.5	1	2	143	199	192	515	811	698	5.3	3	5.7	6.5	5	8.5	1.2	0.8	1.2	0.7	0.6	0.9	55.55555556	61.53846154	53.33333333	103	123	142
2012	IITA	International Institute of Tropical Agriculture	2012 GBS Training Population field 1 Sendusu	Training population for GBS field 1 sendusus	RCBD			Sendusu	27914S-22			plot	12-27914S-22_R81C9_Plot886	1	1	886	81	9	test	2	3	2	1.5	1	6	124	161	187	481	758	689	5	4.7	8.3	6.5	5.4	8	1	1.1	2.4	0.8	0.8	1.8	70	77.77777778	84.61538462	92	117	219
2012	IITA	International Institute of Tropical Agriculture	2012 GBS Training Population field 1 Sendusu	Training population for GBS field 1 sendusus	RCBD			Sendusu	27914S-24			plot	12-27914S-24_R57C6_Plot687	1	1	687	57	6	test	1			10			150			492	808		12.2			16			3.4			3			88.88888889	100		96
2012	IITA	International Institute of Tropical Agriculture	2012 GBS Training Population field 1 Sendusu	Training population for GBS field 1 sendusus	RCBD			Sendusu	27914S-24			plot	12-27914S-24_R57C7_Plot688	1	1	688	57	7	test	3	1	1	9.5	15	17	108	154	132	254	481	1079	11.6	13.3	12.3	15.3	19	15.5	3.5	3.7	3.4	2.8	3.1	3.1	72.72727273	80	77.77777778	117	95	145
2012	IITA	International Institute of Tropical Agriculture	2012 GBS Training Population field 1 Sendusu	Training population for GBS field 1 sendusus	RCBD			Sendusu	27914S-24			plot	12-27914S-24_R57C8_Plot689	1	1	689	57	8	test	1	1		12	18		141	147		281	523	685	12.5	13.3		16	19		3.6	3.7		3.2	3.2		81.81818182	90	62.5	95	143
2012	IITA	International Institute of Tropical Agriculture	2012 GBS Training Population field 1 Sendusu	Training population for GBS field 1 sendusus	RCBD			Sendusu	27914S-26			plot	12-27914S-26_R59C4_Plot709	1	1	709	59	4	test	2	1	1	7	12	8.5	152	141	149	303	496	670	11.7	11.5	10.7	13.7	16.5	14	3.4	3.1	3	2.9	2.7	2.5	77.77777778	88.88888889	77.77777778	68	124	120
2012	IITA	International Institute of Tropical Agriculture	2012 GBS Training Population field 1 Sendusu	Training population for GBS field 1 sendusus	RCBD			Sendusu	27914S-26			plot	12-27914S-26_R59C5_Plot710	1	1	710	59	5	test	2	1	3	5	12	8	150	153	143	303	447	661	11.1	12	10.4	13	16.5	11.2	3.2	3.2	2.8	2.7	2.7	2.4	77.77777778	84.61538462	77.77777778	79	110	110
2012	IITA	International Institute of Tropical Agriculture	2012 GBS Training Population field 1 Sendusu	Training population for GBS field 1 sendusus	RCBD			Sendusu	27914S-26			plot	12-27914S-26_R59C6_Plot711	1	1	711	59	6	test	3	2	1	7.5	4	8	132	131	147	276	604	859	11.2	9.6	11.5	14.6	11	15	3.4	2.6	3.2	2.8	2.2	2.7	87.5	88.88888889	75	87	78	96
2012	IITA	International Institute of Tropical Agriculture	2012 GBS Training Population field 1 Sendusu	Training population for GBS field 1 sendusus	RCBD			Sendusu	27914S-3			plot	12-27914S-3_R55C2_Plot659	1	1	659	55	2	test	3	1	1	7	17	16	129	109	138	296	533	807	10.6	12.5	11.5	15.2	17.9	13.5	3	3.1	3.2	2.6	2.8	2.8	62.5	87.5	100	116	171	173
2012	IITA	International Institute of Tropical Agriculture	2012 GBS Training Population field 1 Sendusu	Training population for GBS field 1 sendusus	RCBD			Sendusu	27914S-3			plot	12-27914S-3_R55C3_Plot660	1	1	660	55	3	test	3	1	1	10	8	11.5	148	149	140	300	642	820	11.3	10.2	11.8	14.7	12	16	3.2	2.8	3.7	2.5	2.4	3.6	62.5	71.42857143	81.81818182	120	132	71
2012	IITA	International Institute of Tropical Agriculture	2012 GBS Training Population field 1 Sendusu	Training population for GBS field 1 sendusus	RCBD			Sendusu	27914S-3			plot	12-27914S-3_R55C4_Plot661	1	1	661	55	4	test	2		1	5		16	148	121	135	323	574	879	10		11.5	15		15	3		3.4	2.5		3	75	100	66.66666667	90		108
2012	IITA	International Institute of Tropical Agriculture	2012 GBS Training Population field 1 Sendusu	Training population for GBS field 1 sendusus	RCBD			Sendusu	27914S-6			plot	12-27914S-6_R61C4_Plot733	1	1	733	61	4	test			1			11.5			189			1047			11.7			14			3.3			2.7			36.36363636			130
2012	IITA	International Institute of Tropical Agriculture	2012 GBS Training Population field 1 Sendusu	Training population for GBS field 1 sendusus	RCBD			Sendusu	27914S-6			plot	12-27914S-6_R71C7_Plot806	1	1	806	71	7	test		2	2	2.5	5	3	109	174	262	338	632	915	9	12.1	4.5	14.3	15.5	6	2	3.4	1.2	1.6	3	0.8	85.71428571	66.66666667	76.92307692	66	57	148
2012	IITA	International Institute of Tropical Agriculture	2012 GBS Training Population field 1 Sendusu	Training population for GBS field 1 sendusus	RCBD			Sendusu	27914S-6			plot	12-27914S-6_R73C3_Plot816	1	1	816	73	3	test	2	2		5.5	7	5.5	154	147	172	526	708	733	8.8	10.1	8.2	12	12	8	2.1	2.8	2.3	1.7	2.2	1.8	50	62.5	60	93	116	179
2012	IITA	International Institute of Tropical Agriculture	2012 GBS Training Population field 1 Sendusu	Training population for GBS field 1 sendusus	RCBD			Sendusu	27914S-7			plot	12-27914S-7_R73C7_Plot820	1	1	820	73	7	test	1	1		7	8		140	130		405	880		12.2	11.5		13.5	12.5		3.5	3.2		3.2	2.9		58.33333333	46.15384615		70	134
2012	IITA	International Institute of Tropical Agriculture	2012 GBS Training Population field 1 Sendusu	Training population for GBS field 1 sendusus	RCBD			Sendusu	27914S-7			plot	12-27914S-7_R82C13_Plot905	1	1	905	82	13	test	2	3		7	8		119	130		342	579		12.1	11.3		16.5	11.5		3.3	3		3	2.8		72.72727273	66.66666667		101	133
2012	IITA	International Institute of Tropical Agriculture	2012 GBS Training Population field 1 Sendusu	Training population for GBS field 1 sendusus	RCBD			Sendusu	27914S-7			plot	12-27914S-7_R84C4_Plot926	1	1	926	84	4	test	2	2		5	7.5		112	142		455	503		11.3	11.4		11.7	11.5		3.3	3.1		3	2.8		71.42857143	81.81818182		108	96
2012	IITA	International Institute of Tropical Agriculture	2012 GBS Training Population field 1 Sendusu	Training population for GBS field 1 sendusus	RCBD			Sendusu	27914S-8			plot	12-27914S-8_R67C1_Plot772	1	1	772	67	1	test	3	3	2	0.5	1	3.5	130	112	90	321	673	954	7.5	10	12.9	8	9.5	12.5	2.7	2.7	4	2.3	2.3	3.5	75	75	61.53846154	22	13	69
2012	IITA	International Institute of Tropical Agriculture	2012 GBS Training Population field 1 Sendusu	Training population for GBS field 1 sendusus	RCBD			Sendusu	27914S-8			plot	12-27914S-8_R80C3_Plot865	1	1	865	80	3	test	1		1	2		11	140		161	290	472	898	9.7		9.7	9.5		8	2.7		2.7	2.3		2.5	66.66666667	50	66.66666667	32		293
2012	IITA	International Institute of Tropical Agriculture	2012 GBS Training Population field 1 Sendusu	Training population for GBS field 1 sendusus	RCBD			Sendusu	27914S-8			plot	12-27914S-8_R82C7_Plot899	1	1	899	82	7	test	2	2		2	3		134	117		294	470		10	10		11.5	10.5		2.8	2.7		2.5	2.5		75	75		40	48
2012	IITA	International Institute of Tropical Agriculture	2012 GBS Training Population field 1 Sendusu	Training population for GBS field 1 sendusus	RCBD			Sendusu	27915S-2			plot	12-27915S-2_R62C6_Plot742	1	1	742	62	6	test	3	2	1	2.5	3.5	1	93	202	140	484	709	792	6.5	7.5	8.2	9	6.5	6	1.4	2.2	2.4	1	1.6	2.2	54.54545455	60	66.66666667	156	138	37
2012	IITA	International Institute of Tropical Agriculture	2012 GBS Training Population field 1 Sendusu	Training population for GBS field 1 sendusus	RCBD			Sendusu	27915S-2			plot	12-27915S-2_R65C1_Plot758	1	1	758	65	1	test	2	2		3	2.5		120	151		425	732		7.3	6		9.3	9		1.8	1.5		1.2	1.2		83.33333333	71.42857143		127	182
2012	IITA	International Institute of Tropical Agriculture	2012 GBS Training Population field 1 Sendusu	Training population for GBS field 1 sendusus	RCBD			Sendusu	27915S-2			plot	12-27915S-2_R84C2_Plot924	1	1	924	84	2	test	2	2	2	3	2.5	3.5	127	172	161	378	564	828	6.6	5.2	9.6	10.2	6	10	1.4	1.2	2.9	0.9	0.8	2.6	71.42857143	62.5	62.5	139	218	103
2012	IITA	International Institute of Tropical Agriculture	2012 GBS Training Population field 1 Sendusu	Training population for GBS field 1 sendusus	RCBD			Sendusu	27915S-3			plot	12-27915S-3_R62C7_Plot743	1	1	743	62	7	test	2	2	2	0.5	3.5	2.6	112	140	199	498	771	719	5.3	8	7.6	6	8.5	10.4	1	2.2	2	0.7	1	0.8	70	66.66666667	50	64	81	96
2012	IITA	International Institute of Tropical Agriculture	2012 GBS Training Population field 1 Sendusu	Training population for GBS field 1 sendusus	RCBD			Sendusu	27915S-3			plot	12-27915S-3_R73C5_Plot818	1	1	818	73	5	test			2			8			118			667			9.5			8.5			2.5			1.8			100			166
2012	IITA	International Institute of Tropical Agriculture	2012 GBS Training Population field 1 Sendusu	Training population for GBS field 1 sendusus	RCBD			Sendusu	27915S-3			plot	12-27915S-3_R78C1_Plot849	1	1	849	78	1	test	2	3		2.5	3.5		163	162		475	699		8.1	8.4		10.5	10		2.3	2.5		2	2		71.42857143	64.70588235		96	83
2012	IITA	International Institute of Tropical Agriculture	2012 GBS Training Population field 1 Sendusu	Training population for GBS field 1 sendusus	RCBD			Sendusu	27935S-7			plot	12-27935S-7_R55C11_Plot668	1	1	668	55	11	test	2	2	1	4	4	5	130	140	122	268	467	597	10.1	10.3	10.9	11.7	14	13	3	2.7	2.9	2.5	2.5	2.5	87.5	60	100	59	63	51
2012	IITA	International Institute of Tropical Agriculture	2012 GBS Training Population field 1 Sendusu	Training population for GBS field 1 sendusus	RCBD			Sendusu	27935S-7			plot	12-27935S-7_R56C2_Plot671	1	1	671	56	2	test	2	2	2	3.5	6.5	5	128	127	124	270	433	546	10.1	11	10.7	13.7	17	18.1	3	3.5	2.8	2.4	2.5	2.3	70	87.5	75	62	52	56
2012	IITA	International Institute of Tropical Agriculture	2012 GBS Training Population field 1 Sendusu	Training population for GBS field 1 sendusus	RCBD			Sendusu	27935S-7			plot	12-27935S-7_R56C3_Plot672	1	1	672	56	3	test	2	2	2	5.5	5	7	123	148	126	229	452	686	9.5	10.8	10	13.7	17	12	2.8	3	2.7	2.1	2.4	2.4	91.66666667	91.66666667	66.66666667	87	72	77
2012	IITA	International Institute of Tropical Agriculture	2012 GBS Training Population field 1 Sendusu	Training population for GBS field 1 sendusus	RCBD			Sendusu	27960S-1			plot	12-27960S-1_R44C7_Plot529	1	1	529	44	7	test	2	2	2	3	2	2.5	184	168	198	338	472	913	9.6	6.4	7	13.2	8.5	8	2.8	1.7	1.7	2.3	1.2	1.4	81.81818182	80	72.72727273	91	136	153
2012	IITA	International Institute of Tropical Agriculture	2012 GBS Training Population field 1 Sendusu	Training population for GBS field 1 sendusus	RCBD			Sendusu	27960S-1			plot	12-27960S-1_R44C8_Plot530	1	1	530	44	8	test	2	2	3	3.5	2	4	183	165	207	339	458	661	8.6	6.5	7.7	9	9.2	8.5	2.4	1.8	1.9	1.9	1.3	1.6	83.33333333	69.23076923	100	90	112	186
2012	IITA	International Institute of Tropical Agriculture	2012 GBS Training Population field 1 Sendusu	Training population for GBS field 1 sendusus	RCBD			Sendusu	27960S-1			plot	12-27960S-1_R44C9_Plot531	1	1	531	44	9	test	2	1	3	1.5	2	1	180	143	144	357	497	680	6.7	6.3	4.9	7.5	7.5	6	2	1.9	0.9	1.4	1.4	0.5	91.66666667	60	100	82	110	185
2012	IITA	International Institute of Tropical Agriculture	2012 GBS Training Population field 1 Sendusu	Training population for GBS field 1 sendusus	RCBD			Sendusu	28030S-2			plot	12-28030S-2_R50C4_Plot601	1	1	601	50	4	test	3	1	2	7.5	11	7	147	149	154	285	483	875	13.3	12.6	12	15.1	15.5	14	3.8	3.5	3.6	3.5	3.3	3.3	75	90	62.5	86	109	85
2012	IITA	International Institute of Tropical Agriculture	2012 GBS Training Population field 1 Sendusu	Training population for GBS field 1 sendusus	RCBD			Sendusu	28030S-2			plot	12-28030S-2_R50C5_Plot602	1	1	602	50	5	test	3	1		9	11		159	148		294	503	776	12.7	12.4		15.5	16		3.7	3.5		3.3	3.3		81.81818182	100	90	92	108
2012	IITA	International Institute of Tropical Agriculture	2012 GBS Training Population field 1 Sendusu	Training population for GBS field 1 sendusus	RCBD			Sendusu	28030S-2			plot	12-28030S-2_R50C6_Plot603	1	1	603	50	6	test	2		2	4	0	12	135	36	163	334	482	595	11.4	0	12.4	13.2	0	12	3.3		3.5	2.7		3.1	80	80	84.61538462	77	0	124
2012	IITA	International Institute of Tropical Agriculture	2012 GBS Training Population field 1 Sendusu	Training population for GBS field 1 sendusus	RCBD			Sendusu	28030S-6			plot	12-28030S-6_R58C11_Plot704	1	1	704	58	11	test	3	1	2	7.5	7.5	7	144	147	165	267	523	808	10	8.7	10.5	12.5	12	10.5	2.9	2.4	2.8	2.3	1.9	2.4	81.81818182	80	75	128	181	164
2012	IITA	International Institute of Tropical Agriculture	2012 GBS Training Population field 1 Sendusu	Training population for GBS field 1 sendusus	RCBD			Sendusu	28030S-6			plot	12-28030S-6_R59C2_Plot707	1	1	707	59	2	test	2	1	2	6.5	10	7.5	147	151	151	294	500	815	10.5	10.7	9	14.5	12.6	9.5	3	2.8	2.9	2	2.2	2.3	90	81.81818182	81.81818182	102	150	129
2012	IITA	International Institute of Tropical Agriculture	2012 GBS Training Population field 1 Sendusu	Training population for GBS field 1 sendusus	RCBD			Sendusu	28030S-6			plot	12-28030S-6_R59C3_Plot708	1	1	708	59	3	test	2	2		5	8		138	152		322	639		9.3	9.8		12.2	9.5		2.7	2.6		2.1	2.2		81.81818182	61.53846154		117	197
2012	IITA	International Institute of Tropical Agriculture	2012 GBS Training Population field 1 Sendusu	Training population for GBS field 1 sendusus	RCBD			Sendusu	28033S-14			plot	12-28033S-14_R24C4_Plot280	1	1	280	24	4	test	2	2	2	2	2	4	151	164	151	371	478	696	8.2	6.5	6.6	11	8.5	9.7	2.5	2	1.5	1.9	1.3	1	90	64.28571429	90.90909091	53	78	106
2012	IITA	International Institute of Tropical Agriculture	2012 GBS Training Population field 1 Sendusu	Training population for GBS field 1 sendusus	RCBD			Sendusu	28033S-14			plot	12-28033S-14_R24C5_Plot281	1	1	281	24	5	test	2	2	2	2.5	3.5	4	130	141	168	443	709	873	8.5	9.7	9	9	11.5	9	2.5	2.7	2.4	1.9	2.1	2.2	80	80	75	60	57	89
2012	IITA	International Institute of Tropical Agriculture	2012 GBS Training Population field 1 Sendusu	Training population for GBS field 1 sendusus	RCBD			Sendusu	28033S-14			plot	12-28033S-14_R24C6_Plot282	1	1	282	24	6	test	3	2	3	0.5	2	1	155	150	181	522	703	1070	6.8	8.6	7	6.8	10.5	6.5	1.8	2.3	1.9	1.4	1.7	1.4	90	81.81818182	77.77777778	36	54	59
2012	IITA	International Institute of Tropical Agriculture	2012 GBS Training Population field 1 Sendusu	Training population for GBS field 1 sendusus	RCBD			Sendusu	28033S-18			plot	12-28033S-18_R58C2_Plot695	1	1	695	58	2	test	2	2	2	4.5	7	7	158	161	145	302	460	618	10	10.5	10	11.2	12.8	9.5	3	2.9	2.7	2.2	2.5	2.4	80	50	63.63636364	89	113	151
2012	IITA	International Institute of Tropical Agriculture	2012 GBS Training Population field 1 Sendusu	Training population for GBS field 1 sendusus	RCBD			Sendusu	28033S-18			plot	12-28033S-18_R58C4_Plot697	1	1	697	58	4	test	2	2		4.5	7		152	161		284	436	618	9.7	11		10.7	10.3		2.8	3.6		2.3	3		80	82.35294118	55.55555556	99	106
2012	IITA	International Institute of Tropical Agriculture	2012 GBS Training Population field 1 Sendusu	Training population for GBS field 1 sendusus	RCBD			Sendusu	28033S-23			plot	12-28033S-23_R11C2_Plot122	1	1	122	11	2	test	2	1	1	9.5	8	20	168	133	179	477	757	1089	10	8.7	11	11.5	10.5	12	2.7	2.4	2.8	2.2	2	2.3	61.53846154	81.81818182	66.66666667	135	183	240
2012	IITA	International Institute of Tropical Agriculture	2012 GBS Training Population field 1 Sendusu	Training population for GBS field 1 sendusus	RCBD			Sendusu	28033S-23			plot	12-28033S-23_R9C1_Plot97	1	1	97	9	1	test	1	1	1	10	18	15	55	170	107	520	783	836	11.4	12.5	12.5	17	14	15	2.9	3.8	3.1	2.5	2.8	2.7	81.81818182	81.81818182	69.23076923	88	207	190
2012	IITA	International Institute of Tropical Agriculture	2012 GBS Training Population field 1 Sendusu	Training population for GBS field 1 sendusus	RCBD			Sendusu	28033S-3			plot	12-28033S-3_R22C10_Plot262	1	1	262	22	10	test	2	1		1.5	2		107	106		535	779		5.7	5.5		8.2	6		1.5	1.2		1	0.8		88.88888889	81.81818182		119	163
2012	IITA	International Institute of Tropical Agriculture	2012 GBS Training Population field 1 Sendusu	Training population for GBS field 1 sendusus	RCBD			Sendusu	28033S-3			plot	12-28033S-3_R22C8_Plot260	1	1	260	22	8	test	2	3		2	1		127	92		748	1061		6	5		7.5	5.5		1.3	1.1		0.9	0.8		80	62.5		148	102
2012	IITA	International Institute of Tropical Agriculture	2012 GBS Training Population field 1 Sendusu	Training population for GBS field 1 sendusus	RCBD			Sendusu	28033S-3			plot	12-28033S-3_R22C9_Plot261	1	1	261	22	9	test	3	1		2.5	2.5		113	105		487	789		5.5	5.8		8.7	8.5		1.9	1.3		1.2	1		72.72727273	81.81818182		145	164
2012	IITA	International Institute of Tropical Agriculture	2012 GBS Training Population field 1 Sendusu	Training population for GBS field 1 sendusus	RCBD			Sendusu	28033S-9			plot	12-28033S-9_R54C10_Plot655	1	1	655	54	10	test	1	3	3	1.5	1	4	154	170	179	252	396	523	6.2	7	7.8	7	6	8	1.5	2.3	2.3	0.9	2	1.8	71.42857143	70	100	80	58	109
2012	IITA	International Institute of Tropical Agriculture	2012 GBS Training Population field 1 Sendusu	Training population for GBS field 1 sendusus	RCBD			Sendusu	28033S-9			plot	12-28033S-9_R54C11_Plot656	1	1	656	54	11	test	1	3	2	0.5	4	3		121	130	262	448	530	6	7.5	6	6.5	9	5	1.6	1.7	1.4	1	1.3	1	75	83.33333333	80	102	110	111
2012	IITA	International Institute of Tropical Agriculture	2012 GBS Training Population field 1 Sendusu	Training population for GBS field 1 sendusus	RCBD			Sendusu	28033S-9			plot	12-28033S-9_R54C9_Plot654	1	1	654	54	9	test	1	2	1	1.5	3	1	121	184	209	285	507	842	6.2	8.3	6.8	7	7.5	6	1.7	2	1.9	1.2	1.7	1.6	75	87.5	58.33333333	91	114	116
2012	IITA	International Institute of Tropical Agriculture	2012 GBS Training Population field 1 Sendusu	Training population for GBS field 1 sendusus	RCBD			Sendusu	28036S-11			plot	12-28036S-11_R41C4_Plot487	1	1	487	41	4	test	3	3	2	0.5	1	0.5	93	129	142	388	532	703	6.2	6.1	5.5	8	7.2	8		2.2	1		1.4	0.8	50	75	77.77777778	60	86	104
2012	IITA	International Institute of Tropical Agriculture	2012 GBS Training Population field 1 Sendusu	Training population for GBS field 1 sendusus	RCBD			Sendusu	28036S-11			plot	12-28036S-11_R41C5_Plot488	1	1	488	41	5	test	2	3	2	1	1.5	1.5	91	145	131	434	618	698	6	6.3	6.9	7.2	8.1	9	1.7	1.4	1.5	1.4	0.8	1.3	44.44444444	25	75	54	79	95
2012	IITA	International Institute of Tropical Agriculture	2012 GBS Training Population field 1 Sendusu	Training population for GBS field 1 sendusus	RCBD			Sendusu	28036S-11			plot	12-28036S-11_R41C6_Plot489	1	1	489	41	6	test	3	2	2	1	1.5	1	99	140	115	373	495	791	6.7	6.2	4.7	8.5	8	5.5		1.8	1		1.2	0.8	80	87.5	62.5	60	103	63
2012	IITA	International Institute of Tropical Agriculture	2012 GBS Training Population field 1 Sendusu	Training population for GBS field 1 sendusus	RCBD			Sendusu	28036S-2			plot	12-28036S-2_R45C2_Plot537	1	1	537	45	2	test	2	1	1	10	16	16	136	138	145	483	749	952	11	13.5	14	14.7	14.5	13	3.3	3.8	4	2.6	3.3	3.3	70	75	75	103	132	116
2012	IITA	International Institute of Tropical Agriculture	2012 GBS Training Population field 1 Sendusu	Training population for GBS field 1 sendusus	RCBD			Sendusu	28036S-2			plot	12-28036S-2_R45C3_Plot538	1	1	538	45	3	test		1	1		11	11	123	154	127	545	637	900		13.1	11.5		16.3	12.5		3.6	3.1		3.3	2.8	80	83.33333333	62.5		106	165
2012	IITA	International Institute of Tropical Agriculture	2012 GBS Training Population field 1 Sendusu	Training population for GBS field 1 sendusus	RCBD			Sendusu	28036S-2			plot	12-28036S-2_R45C4_Plot539	1	1	539	45	4	test	2	1		8	22		132	140		487	738		11	13.6		15.1	15		3.1	3.8		2.4	3.5		77.77777778	83.33333333		116	191
2012	IITA	International Institute of Tropical Agriculture	2012 GBS Training Population field 1 Sendusu	Training population for GBS field 1 sendusus	RCBD			Sendusu	28060S-8			plot	12-28060S-8_R53C7_Plot640	1	1	640	53	7	test	3	2	1	7	9.5	18	163	153	166	208	332	541	10.5	12	11	15.5	15	15	3.1	2.7	3	2.4	2.1	2.5	92.85714286	75	91.66666667	109	147	190
2012	IITA	International Institute of Tropical Agriculture	2012 GBS Training Population field 1 Sendusu	Training population for GBS field 1 sendusus	RCBD			Sendusu	28060S-8			plot	12-28060S-8_R53C8_Plot641	1	1	641	53	8	test	3	1	2	7.5	11	7.5	172	171	169	250	499	686	10.7	10.8	9.8	16	14	11	3.2	3	2.8	2.6	2.5	2.5	81.81818182	100	71.42857143	126	143	83
2012	IITA	International Institute of Tropical Agriculture	2012 GBS Training Population field 1 Sendusu	Training population for GBS field 1 sendusus	RCBD			Sendusu	28060S-8			plot	12-28060S-8_R53C9_Plot642	1	1	642	53	9	test	2	1	1	7	6	7	171	137	156	374	618	865	10.5	7.7	10.5	14.8	9.5	13.5	2.8	2	2.9	2.4	1.8	2.5	92.30769231	71.42857143	75	90	158	100
2012	IITA	International Institute of Tropical Agriculture	2012 GBS Training Population field 1 Sendusu	Training population for GBS field 1 sendusus	RCBD			Sendusu	28068S-9			plot	12-28068S-9_R21C6_Plot246	1	1	246	21	6	test	3	1	2	7	10	5	143	128	115	462	649	1465	11.5	12.3	10.5	13.5	17.5	11	3.3	3.4	3.2	2.8	3.1	2.4	71.42857143	85.71428571	71.42857143	79	99	91
2012	IITA	International Institute of Tropical Agriculture	2012 GBS Training Population field 1 Sendusu	Training population for GBS field 1 sendusus	RCBD			Sendusu	28068S-9			plot	12-28068S-9_R21C7_Plot247	1	1	247	21	7	test	1	1	2	9.5	5	0.5	139	126	58	441	1021	1103	11.3	10.3	6.2	17	11.3	7.5	3.1	3.2	1.7	2.8	2.8	1.2	75	83.33333333	57.14285714	122	163	103
2012	IITA	International Institute of Tropical Agriculture	2012 GBS Training Population field 1 Sendusu	Training population for GBS field 1 sendusus	RCBD			Sendusu	28071S-1			plot	12-28071S-1_R39C11_Plot468	1	1	468	39	11	test	2	2	2	3.5	3	3	149	147	148	481	784	941	10	10	9	10	7.5	8	3	3	3	2.4	2.5	2.7	62.5	77.77777778	88.88888889	56	72	54
2012	IITA	International Institute of Tropical Agriculture	2012 GBS Training Population field 1 Sendusu	Training population for GBS field 1 sendusus	RCBD			Sendusu	28071S-1			plot	12-28071S-1_R39C12_Plot469	1	1	469	39	12	test	2	3		4	1.5		149	94		481	651		10.2	7.5		11	11		2.9	2.5		2.4	2		66.66666667	77.77777778		69	92
2012	IITA	International Institute of Tropical Agriculture	2012 GBS Training Population field 1 Sendusu	Training population for GBS field 1 sendusus	RCBD			Sendusu	28071S-1			plot	12-28071S-1_R40C2_Plot472	1	1	472	40	2	test	1		2	2		4	151		130	507	673	1079	10		10.8	10.7		9	3		3.4	2.5		2.8	77.77777778	77.77777778	85.71428571	41		58
2012	IITA	International Institute of Tropical Agriculture	2012 GBS Training Population field 1 Sendusu	Training population for GBS field 1 sendusus	RCBD			Sendusu	28073S-1			plot	12-28073S-1_R55C10_Plot667	1	1	667	55	10	test	2	2	1	1.5	3	1.5	95	142	128	243	420	600	6.6	7	5.1	12.7	11.5	9	1.8	1.6	1.1	1.3	1.3	0.9	55.55555556	92.30769231	58.33333333	74	100	167
2012	IITA	International Institute of Tropical Agriculture	2012 GBS Training Population field 1 Sendusu	Training population for GBS field 1 sendusus	RCBD			Sendusu	28073S-1			plot	12-28073S-1_R55C8_Plot665	1	1	665	55	8	test	2	3	2	2	2	1	98		166	240		848	6.8	6.4	5.9	11.5	9.8	9.5	0.8	1.4	1.4	0.5	0.9	1.1	54.54545455		70	94	120	131
2012	IITA	International Institute of Tropical Agriculture	2012 GBS Training Population field 1 Sendusu	Training population for GBS field 1 sendusus	RCBD			Sendusu	28073S-1			plot	12-28073S-1_R55C9_Plot666	1	1	666	55	9	test	2	3	2	1.5	3	2	106	124	147	244	385	518	6.1	5.8	6.6	9.7	9	12.5	1.8	1.6	1.5	1.2	1.1	1.3	62.5	76.92307692	88.88888889	97	105	139
2012	IITA	International Institute of Tropical Agriculture	2012 GBS Training Population field 1 Sendusu	Training population for GBS field 1 sendusus	RCBD			Sendusu	28077S-5			plot	12-28077S-5_R62C1_Plot737	1	1	737	62	1	test	3			1			91			493			5			6.5			1			0.6			77.77777778			101
2012	IITA	International Institute of Tropical Agriculture	2012 GBS Training Population field 1 Sendusu	Training population for GBS field 1 sendusus	RCBD			Sendusu	28077S-5			plot	12-28077S-5_R76C3_Plot837	1	1	837	76	3	test	2		1	1.5	3	7	120	180	147	422	661	890	6.3	6.5	11	9.5	10	10.5	1.4	1.4	3.4	1	1	2	83.33333333	76.92307692	80	91	136	86
2012	IITA	International Institute of Tropical Agriculture	2012 GBS Training Population field 1 Sendusu	Training population for GBS field 1 sendusus	RCBD			Sendusu	28077S-5			plot	12-28077S-5_R81C6_Plot883	1	1	883	81	6	test			2			13.5			150			691			11			12			2.8			2.5			69.23076923			152
2012	IITA	International Institute of Tropical Agriculture	2012 GBS Training Population field 1 Sendusu	Training population for GBS field 1 sendusus	RCBD			Sendusu	28095S-1			plot	12-28095S-1_R2C1_Plot13	1	1	13	2	1	test	2			0.5			149			566			4.3			4.3			0.9			0.7			85.71428571			70
2012	IITA	International Institute of Tropical Agriculture	2012 GBS Training Population field 1 Sendusu	Training population for GBS field 1 sendusus	RCBD			Sendusu	28164S-15			plot	12-28164S-15_R68C4_Plot782	1	1	782	68	4	test												1029															72.72727273
2012	IITA	International Institute of Tropical Agriculture	2012 GBS Training Population field 1 Sendusu	Training population for GBS field 1 sendusus	RCBD			Sendusu	28164S-15			plot	12-28164S-15_R77C5_Plot846	1	1	846	77	5	test	2	1	2	7	7	4.5	133	130	196	393	599	715	12	12.4	7	12.7	11	8	3.4	3.5	1.7	3.1	3.3	1.1	81.81818182	90	92.30769231	89	135	189
2012	IITA	International Institute of Tropical Agriculture	2012 GBS Training Population field 1 Sendusu	Training population for GBS field 1 sendusus	RCBD			Sendusu	28164S-15			plot	12-28164S-15_R82C2_Plot894	1	1	894	82	2	test	2	2		2.5	10		128	125		363	611		11.3	12.5		11.6	12		3	3.6		2.8	3.3		75	100		103	131
2012	IITA	International Institute of Tropical Agriculture	2012 GBS Training Population field 1 Sendusu	Training population for GBS field 1 sendusus	RCBD			Sendusu	28164S-3			plot	12-28164S-3_R16C5_Plot185	1	1	185	16	5	test	3	1	3	8	8.5	8	133	137	137	542	785	1064	12	11.8	11.8	15	12.5	13	3.4	3.4	3.4	3	3	3	85.71428571	90	100	72	103	68
2012	IITA	International Institute of Tropical Agriculture	2012 GBS Training Population field 1 Sendusu	Training population for GBS field 1 sendusus	RCBD			Sendusu	28164S-3			plot	12-28164S-3_R16C6_Plot186	1	1	186	16	6	test	2			7			152			670			10.5			13.3			2.8			2.6			100			106
2012	IITA	International Institute of Tropical Agriculture	2012 GBS Training Population field 1 Sendusu	Training population for GBS field 1 sendusus	RCBD			Sendusu	28164S-3			plot	12-28164S-3_R16C7_Plot187	1	1	187	16	7	test	3	1	1	10	15	15	148	148	152	487	718	1022	12.4	12.3	12.7	14.3	18	12.5	3.6	3.6	3.6	2.8	3	3.3	87.5	100	100	105	133	165
2012	IITA	International Institute of Tropical Agriculture	2012 GBS Training Population field 1 Sendusu	Training population for GBS field 1 sendusus	RCBD			Sendusu	28165S-1			plot	12-28165S-1_R16C2_Plot182	1	1	182	16	2	test	3	2	1	9.5	7.5	13	149	170	166	390	481	679	10.6	9.7	10.1	19.2	14	17.3	3.2	3	2.5	2.1	2.3	2	90.90909091	83.33333333	91.66666667	129	178	196
2012	IITA	International Institute of Tropical Agriculture	2012 GBS Training Population field 1 Sendusu	Training population for GBS field 1 sendusus	RCBD			Sendusu	28165S-1			plot	12-28165S-1_R16C4_Plot184	1	1	184	16	4	test	3	2	2	5	1.5	2	184	165	168	441	633	896	9.5	6.5	7.3	14.5	8	10	2.4	1.3	1.8	1.7	0.8	1.2	83.33333333	91.66666667	77.77777778	92	143	102
2012	IITA	International Institute of Tropical Agriculture	2012 GBS Training Population field 1 Sendusu	Training population for GBS field 1 sendusus	RCBD			Sendusu	28188S-2			plot	12-28188S-2_R51C3_Plot612	1	1	612	51	3	test	2	3	3	2	2	1.5	106	158	148	267	453	524	6.2	6	6.3	7.5	7.7	8	1.8	1.2	1.3	1.3	0.9	0.9	84.61538462	100	100	110	147	140
2012	IITA	International Institute of Tropical Agriculture	2012 GBS Training Population field 1 Sendusu	Training population for GBS field 1 sendusus	RCBD			Sendusu	28188S-2			plot	12-28188S-2_R51C4_Plot613	1	1	613	51	4	test	2	3	2	0.5	1	0.5	133	289	170	494	641	844	5.2	4.4	4.7	5.5	4.5	5.5	1	0.9	0.9	0.7	0.6	0.6	100	100	100	125	134	149
2012	IITA	International Institute of Tropical Agriculture	2012 GBS Training Population field 1 Sendusu	Training population for GBS field 1 sendusus	RCBD			Sendusu	28188S-2			plot	12-28188S-2_R51C5_Plot614	1	1	614	51	5	test	3		2	1		1	172		264	360		793	6.6		5	7.4		5	1.4		1	1.1		0.8	91.66666667		100	120		133
2012	IITA	International Institute of Tropical Agriculture	2012 GBS Training Population field 1 Sendusu	Training population for GBS field 1 sendusus	RCBD			Sendusu	28200S-3			plot	12-28200S-3_R46C12_Plot560	1	1	560	46	12	test	1			9			161			567			9.8			12.5			2.6			2.4			100			158
2012	IITA	International Institute of Tropical Agriculture	2012 GBS Training Population field 1 Sendusu	Training population for GBS field 1 sendusus	RCBD			Sendusu	28200S-3			plot	12-28200S-3_R47C2_Plot563	1	1	563	47	2	test										619	619	765													100	100	100
2012	IITA	International Institute of Tropical Agriculture	2012 GBS Training Population field 1 Sendusu	Training population for GBS field 1 sendusus	RCBD			Sendusu	28200S-3			plot	12-28200S-3_R47C3_Plot564	1	1	564	47	3	test	1			11			68			408			9.7			19			2.5			2.1			92.30769231			123
2012	IITA	International Institute of Tropical Agriculture	2012 GBS Training Population field 1 Sendusu	Training population for GBS field 1 sendusus	RCBD			Sendusu	28246S-4			plot	12-28246S-4_R16C11_Plot191	1	1	191	16	11	test	3	2		1.5	4		179	277		302	302		6.9	7.3		8	11			2.1			1.5		75	75		133	157
2012	IITA	International Institute of Tropical Agriculture	2012 GBS Training Population field 1 Sendusu	Training population for GBS field 1 sendusus	RCBD			Sendusu	28246S-4			plot	12-28246S-4_R17C2_Plot194	1	1	194	17	2	test	2	3	3	1.5	2	1.5	129	188	182	240	395	469	6.8	6.6	6	10.5	11.4	8	1.9	1.5	1.3	1.4	1.1	1.1	80	81.81818182	80	91	124	144
2012	IITA	International Institute of Tropical Agriculture	2012 GBS Training Population field 1 Sendusu	Training population for GBS field 1 sendusus	RCBD			Sendusu	28246S-4			plot	12-28246S-4_R17C3_Plot195	1	1	195	17	3	test	2	2	2	4.5	3	2.5	182	104	191	343	421	691	9.2	7.1	6.5	10.8	11.3	8.2	2.5	1.9	1.6	2.2	1.5	1.3	80	84.61538462	75	133	185	129
2012	IITA	International Institute of Tropical Agriculture	2012 GBS Training Population field 1 Sendusu	Training population for GBS field 1 sendusus	RCBD			Sendusu	28246S-7			plot	12-28246S-7_R16C10_Plot190	1	1	190	16	10	test	3	1	1	6	12	9	112	128	120	481	666	865	12.3	13.6	12.4	15.8	15.3	13	3.8	3.9	3.5	3	3.3	2.8	81.81818182	100	100	73	87	192
2012	IITA	International Institute of Tropical Agriculture	2012 GBS Training Population field 1 Sendusu	Training population for GBS field 1 sendusus	RCBD			Sendusu	28246S-7			plot	12-28246S-7_R16C8_Plot188	1	1	188	16	8	test	1	3	1	11.5	12.5	15	121		121	351	488	670	14	14.6	14.3	18.4	19.3	17.7		4.4	3.7		3.8	3.5	90	72.72727273	80	86	115	108
2012	IITA	International Institute of Tropical Agriculture	2012 GBS Training Population field 1 Sendusu	Training population for GBS field 1 sendusus	RCBD			Sendusu	28246S-7			plot	12-28246S-7_R16C9_Plot189	1	1	189	16	9	test	3	3	1	11	15	22	120	122	119	384	490	670	15.1	14.4	16	21.6	19.6	24		4.4	4.2		3.5	3.8	81.81818182	90.90909091	83.33333333	72	117	133
2012	IITA	International Institute of Tropical Agriculture	2012 GBS Training Population field 1 Sendusu	Training population for GBS field 1 sendusus	RCBD			Sendusu	28257S-1			plot	12-28257S-1_R40C10_Plot480	1	1	480	40	10	test	2	1	1	4.5	12.5	13	175	161	168	444	642	859	10	11.8	10.5	11.6	16.3	11	2.9	3	2.8	2.4	2.7	2.5	80	82.35294118	88.88888889	103	158	161
2012	IITA	International Institute of Tropical Agriculture	2012 GBS Training Population field 1 Sendusu	Training population for GBS field 1 sendusus	RCBD			Sendusu	28257S-1			plot	12-28257S-1_R40C11_Plot481	1	1	481	40	11	test	2	2	1	9	6	15	139	163	156	393	467	689	10.3	9.5	11	13.8	12.6	16.5	3.1	2.7	3.1	2.4	2.2	2	91.66666667	78.57142857	80	107	115	144
2012	IITA	International Institute of Tropical Agriculture	2012 GBS Training Population field 1 Sendusu	Training population for GBS field 1 sendusus	RCBD			Sendusu	28257S-1			plot	12-28257S-1_R40C9_Plot479	1	1	479	40	9	test	2	3	2	8.5	10	6	145	158	134	350	468	857	11.6	11.8	7.4	14.5	16.7	8.5		3.5	1.7		3	1.4	81.81818182	68.75	100	101	125	179
2012	IITA	International Institute of Tropical Agriculture	2012 GBS Training Population field 1 Sendusu	Training population for GBS field 1 sendusus	RCBD			Sendusu	28257S-2			plot	12-28257S-2_R54C3_Plot648	1	1	648	54	3	test	2	2	1	7	3.5	10.5	177	123	175	257	318	539	8.7	7.5	9.4	14.8	15.3	14	2.5	2.7	2.3	1.8	2	1.8	70	88.88888889	90	124	120	160
2012	IITA	International Institute of Tropical Agriculture	2012 GBS Training Population field 1 Sendusu	Training population for GBS field 1 sendusus	RCBD			Sendusu	28257S-2			plot	12-28257S-2_R54C4_Plot649	1	1	649	54	4	test	2	1	1	6.5	5	7.5	137	179	178	229	458	543	8.7	9.2	14.1	16.8	15	14.5	2.5	2.2	2.3	1.9	1.4	1.8	90	84.61538462	80	116	96	101
2012	IITA	International Institute of Tropical Agriculture	2012 GBS Training Population field 1 Sendusu	Training population for GBS field 1 sendusus	RCBD			Sendusu	28257S-2			plot	12-28257S-2_R54C5_Plot650	1	1	650	54	5	test	1	1	1	6	7.5	6.5	175	177	172	369	472	654	9.2	9.1	8.1	13.3	15	11.5	2.5	2.4	2.2	2	1.9	1.9	70	72.72727273	75	106	121	160
2012	IITA	International Institute of Tropical Agriculture	2012 GBS Training Population field 1 Sendusu	Training population for GBS field 1 sendusus	RCBD			Sendusu	28257S-4			plot	12-28257S-4_R51C6_Plot615	1	1	615	51	6	test	2	2	2	2	5	4	132	189	238	283	502	833	5.5	6.6	7.2	8.5	8	8.5	1.5	1.4	1.9	1.1	1	1.5	80	77.77777778	50	96	132	157
2012	IITA	International Institute of Tropical Agriculture	2012 GBS Training Population field 1 Sendusu	Training population for GBS field 1 sendusus	RCBD			Sendusu	28257S-4			plot	12-28257S-4_R51C7_Plot616	1	1	616	51	7	test	2	2	3	1.5	2.5	1	124	183	215	289	529	821	5	7	5.1	7	8.5	7.5	1.6	1.8	1.2	1	1.4	1	80	77.77777778	77.77777778	103	113	146
2012	IITA	International Institute of Tropical Agriculture	2012 GBS Training Population field 1 Sendusu	Training population for GBS field 1 sendusus	RCBD			Sendusu	28257S-4			plot	12-28257S-4_R51C8_Plot617	1	1	617	51	8	test	2	2	2	2	2.5	2.5	77	227	139	275	492	660	6.1	7	2.2	9.3	8.5	7.5	1.7	1.8	1.3	1.3	1.5	0.9	80	88.88888889	88.88888889	122	136	186
2012	IITA	International Institute of Tropical Agriculture	2012 GBS Training Population field 1 Sendusu	Training population for GBS field 1 sendusus	RCBD			Sendusu	28260S-2			plot	12-28260S-2_R37C10_Plot442	1	1	442	37	10	test	1	3		1	1		102	107		521	705	1014	5.8	6.4		6.7	8		1.6	1.2		1	0.9		90	90	84.61538462	79	141
2012	IITA	International Institute of Tropical Agriculture	2012 GBS Training Population field 1 Sendusu	Training population for GBS field 1 sendusus	RCBD			Sendusu	28260S-2			plot	12-28260S-2_R37C11_Plot443	1	1	443	37	11	test	2	1	2	6.5	11	15	132	124	135	554	712	954	11.6	12	11.5	12.6	12.5	10.5	3.2	3.4	3.3	2.7	2.9	2.7	80	80	83.33333333	81	133	174
2012	IITA	International Institute of Tropical Agriculture	2012 GBS Training Population field 1 Sendusu	Training population for GBS field 1 sendusus	RCBD			Sendusu	28260S-2			plot	12-28260S-2_R38C2_Plot446	1	1	446	38	2	test	2	1	1	8	14	10.5	148	145	144	475	691	953	11.3	11.7	13	10.8	13	11	3.3	3.3	3.6	2.6	2.9	3.1	70	70	72.72727273	111	149	152
2012	IITA	International Institute of Tropical Agriculture	2012 GBS Training Population field 1 Sendusu	Training population for GBS field 1 sendusus	RCBD			Sendusu	28263S-2			plot	12-28263S-2_R12C6_Plot138	1	1	138	12	6	test	1		1	8		26	173		158	535	820	1089	14		15.2	13		15	3.9		4.4	3.5		3.9	44.44444444	76.92307692	80	129		118
2012	IITA	International Institute of Tropical Agriculture	2012 GBS Training Population field 1 Sendusu	Training population for GBS field 1 sendusus	RCBD			Sendusu	28263S-2			plot	12-28263S-2_R13C1_Plot145	1	1	145	13	1	test	1	1	1	14	22	25	173	163		493	797		13.4	16	14	13	16	15	3.9	4.8	4.2	3.5	4.3	3.6	62.5	64.28571429		109	116	190
2012	IITA	International Institute of Tropical Agriculture	2012 GBS Training Population field 1 Sendusu	Training population for GBS field 1 sendusus	RCBD			Sendusu	28263S-2			plot	12-28263S-2_R81C1_Plot878	1	1	878	81	1	test	1	1	2	14.5	10	7.5	154	166	150	458	619	606	14.1	13	11.5	15	11.5	11	4.1	3.9	3.4	3.7	3.5	3	50	80	85.71428571	122	91	88
2012	IITA	International Institute of Tropical Agriculture	2012 GBS Training Population field 1 Sendusu	Training population for GBS field 1 sendusus	RCBD			Sendusu	28432S-19			plot	12-28432S-19_R23C10_Plot274	1	1	274	23	10	test	2	2	2	3	2.5	2	147	229	109	392	624	815	8.5	7.3	5.3	14.2	13	7.5	2.5	1.8	1	1.9	1.5	0.6	91.66666667	84.61538462	91.66666667	116	143	230
2012	IITA	International Institute of Tropical Agriculture	2012 GBS Training Population field 1 Sendusu	Training population for GBS field 1 sendusus	RCBD			Sendusu	28432S-19			plot	12-28432S-19_R23C7_Plot271	1	1	271	23	7	test	2	2		1.5	2		210	172		560	738		5.5	5.4		8.4	7		1.1	1.2		0.8	0.9		91.66666667	70		118	192
2012	IITA	International Institute of Tropical Agriculture	2012 GBS Training Population field 1 Sendusu	Training population for GBS field 1 sendusus	RCBD			Sendusu	28432S-20			plot	12-28432S-20_R25C7_Plot295	1	1	295	25	7	test	1	2	3	1	2.5	2.5	133	114	87	322	619	893	5.4	6	6	8.2	8	7	1.4	1.2	1.3	1.1	0.8	1	84.61538462	84.61538462	57.14285714	95	181	184
2012	IITA	International Institute of Tropical Agriculture	2012 GBS Training Population field 1 Sendusu	Training population for GBS field 1 sendusus	RCBD			Sendusu	28432S-20			plot	12-28432S-20_R25C8_Plot296	1	1	296	25	8	test	2	3	2	3	2.5	4	145	170	276	383	521	779	6.1	5.8	9.5	9.6	8.5	11	1.8	1.3	2.2	1.3	0.9	1.3	86.66666667	94.11764706	100	140	201	233
2012	IITA	International Institute of Tropical Agriculture	2012 GBS Training Population field 1 Sendusu	Training population for GBS field 1 sendusus	RCBD			Sendusu	28432S-20			plot	12-28432S-20_R25C9_Plot297	1	1	297	25	9	test	1	3	2	3	3.5	0.5	171	143	111	434	786	888	7.1	6.9	4.9	11.5	8	6	2	1.6	1	1.3	1.3	0.7	86.66666667	92.85714286	100	96	167	89
2012	IITA	International Institute of Tropical Agriculture	2012 GBS Training Population field 1 Sendusu	Training population for GBS field 1 sendusus	RCBD			Sendusu	28432S-3			plot	12-28432S-3_R24C7_Plot283	1	1	283	24	7	test	2	3	2	2	4	5	184	190	160	393	522	760	7.2	7.5	7.1	10.5	9.9	8	2.2	1.9	1.4	1.5	1.5	0.9	76.92307692	76.92307692	82.35294118	87	155	223
2012	IITA	International Institute of Tropical Agriculture	2012 GBS Training Population field 1 Sendusu	Training population for GBS field 1 sendusus	RCBD			Sendusu	28432S-3			plot	12-28432S-3_R24C8_Plot284	1	1	284	24	8	test	2	3	1	3	6	7	171	202	41	420	608	841	7	8.4	7.5	9.2	10.5	8.5	1.8	1.9	1.8	1.3	1.5	1.4	85.71428571	87.5	85.71428571	89	135	243
2012	IITA	International Institute of Tropical Agriculture	2012 GBS Training Population field 1 Sendusu	Training population for GBS field 1 sendusus	RCBD			Sendusu	28432S-3			plot	12-28432S-3_R24C9_Plot285	1	1	285	24	9	test	2	3	2	2	4.5	5.5	152	187	182	378	525	721	7.4	7.7	9.8	9.2	10.2	10.5	2.2	1.8	2	1.5	1.4	1.7	91.66666667	75	92.30769231	129	165	112
2012	IITA	International Institute of Tropical Agriculture	2012 GBS Training Population field 1 Sendusu	Training population for GBS field 1 sendusus	RCBD			Sendusu	28434S-9			plot	12-28434S-9_R2C3_Plot15	1	1	15	2	3	test	2	2	1	5	9	7	133		149	335	683	1041	13	12.7	11.9	13.5	14.5	12	3.5	3.7	3.6	3.1	3.2	3.1	87.5	75	60	48	96	88
2012	IITA	International Institute of Tropical Agriculture	2012 GBS Training Population field 1 Sendusu	Training population for GBS field 1 sendusus	RCBD			Sendusu	28434S-9			plot	12-28434S-9_R3C7_Plot31	1	1	31	3	7	test	2	1	1	8	10	15.5	151	142	132	663	763	961	12.5	13	13.6	12	13.5	13.4	3.9	3.8	3.6	3.4	3.4	3.2	72.72727273	100	77.77777778	53	80	130
2012	IITA	International Institute of Tropical Agriculture	2012 GBS Training Population field 1 Sendusu	Training population for GBS field 1 sendusus	RCBD			Sendusu	28434S-9			plot	12-28434S-9_R57C12_Plot693	1	1	693	57	12	test	1	1	1	9	9	15	134		0	425	556	765	14.2	11.5	14.3	17	12	14.5	4.3	3.2	4	3.7	2.9	3.6	80		80	45	112	95
2012	IITA	International Institute of Tropical Agriculture	2012 GBS Training Population field 1 Sendusu	Training population for GBS field 1 sendusus	RCBD			Sendusu	28452S-11			plot	12-28452S-11_R40C3_Plot473	1	1	473	40	3	test	2	2	1	9	17	20	135	140	149	425	591	822	11.5	12.6	11.7	14.7	19.3	11	3.5	3.4	3.1	2.7	3	2.7	77.77777778	83.33333333	70	108	146	218
2012	IITA	International Institute of Tropical Agriculture	2012 GBS Training Population field 1 Sendusu	Training population for GBS field 1 sendusus	RCBD			Sendusu	28452S-11			plot	12-28452S-11_R40C4_Plot474	1	1	474	40	4	test	1	2	1	10	11	19	112	143	145	388	497	708	11	13	12.5	15.3	13.5	17		3.8	3.2		3.4	2.9	90.90909091	80	77.77777778	135	120	178
2012	IITA	International Institute of Tropical Agriculture	2012 GBS Training Population field 1 Sendusu	Training population for GBS field 1 sendusus	RCBD			Sendusu	28452S-11			plot	12-28452S-11_R40C5_Plot475	1	1	475	40	5	test	2	2	1	8	19	26.5	133	149	143	409	582	802	12.7	13.2	12.3	16	17.5	14.5	3.8	3.7	3.3	3	3.2	2.8	72.72727273	83.33333333	75	94	155	231
2012	IITA	International Institute of Tropical Agriculture	2012 GBS Training Population field 1 Sendusu	Training population for GBS field 1 sendusus	RCBD			Sendusu	28465S-21			plot	12-28465S-21_R17C4_Plot196	1	1	196	17	4	test	3	1	2	10	10	7	146	153	162	427	608	1026	11.7	12.6	11.7	15.2	15.5	10.5	3.5	3.4	3.4	2.8	3	3	92.30769231	87.5	80	115	120	116
2012	IITA	International Institute of Tropical Agriculture	2012 GBS Training Population field 1 Sendusu	Training population for GBS field 1 sendusus	RCBD			Sendusu	28465S-21			plot	12-28465S-21_R17C5_Plot197	1	1	197	17	5	test	2	2	1	5.5	7	10	137	113	156	554	832	1038	10.8	9.1	11.5	11	9.5	12	2.9	2	3.3	2.5	1.5	3	90.90909091	88.88888889	100	89	160	153
2012	IITA	International Institute of Tropical Agriculture	2012 GBS Training Population field 1 Sendusu	Training population for GBS field 1 sendusus	RCBD			Sendusu	28465S-21			plot	12-28465S-21_R17C6_Plot198	1	1	198	17	6	test	1	2	1	8	7	6	152	160	131	520	834	973	11.4	10.9	11.8	13.4	10	10	3	3.1	3.5	2.7	2.7	3.1	88.88888889	62.5	90.90909091	106	107	107
2012	IITA	International Institute of Tropical Agriculture	2012 GBS Training Population field 1 Sendusu	Training population for GBS field 1 sendusus	RCBD			Sendusu	28465S-2			plot	12-28465S-2_R1C3_Plot3	1	1	3	1	3	test	2	3	2	1.5	0.5	1	147	157	171	367	677	880	6	5.1	5.5	8.7	6	5.5	1.4	1.3	1.4	1	0.8	0.9	81.81818182	83.33333333	58.33333333	93	107	91
2012	IITA	International Institute of Tropical Agriculture	2012 GBS Training Population field 1 Sendusu	Training population for GBS field 1 sendusus	RCBD			Sendusu	28465S-2			plot	12-28465S-2_R39C4_Plot461	1	1	461	39	4	test	2	2	2	1	3	5	210	209	168	484	702	939	5	6	6.9	5.5	6.5	6	1.2	1.6	2.6	0.9	1.2	1.9	50	58.33333333	75	116	180	248
2012	IITA	International Institute of Tropical Agriculture	2012 GBS Training Population field 1 Sendusu	Training population for GBS field 1 sendusus	RCBD			Sendusu	28465S-2			plot	12-28465S-2_R60C10_Plot727	1	1	727	60	10	test	1	2		0.5	1		126	199		498	712	922	5	5		5.5	5.5		1	1.2		0.8	0.8		75	88.88888889	70	97	135
2012	IITA	International Institute of Tropical Agriculture	2012 GBS Training Population field 1 Sendusu	Training population for GBS field 1 sendusus	RCBD			Sendusu	28476S-7			plot	12-28476S-7_R42C3_Plot499	1	1	499	42	3	test	3	2	2	10	5	2	184	164	280	463	602	964	10.6	10	7.5	15.5	15	8	3.1	2.8	1.9	2.6	2.5	1.5	85.71428571	86.66666667	100	131	80	78
2012	IITA	International Institute of Tropical Agriculture	2012 GBS Training Population field 1 Sendusu	Training population for GBS field 1 sendusus	RCBD			Sendusu	28476S-7			plot	12-28476S-7_R42C4_Plot500	1	1	500	42	4	test	1	2		8	7		194	168		478	823		10.5	9.7		15	12		2.9	2.5		2.4	2.2		83.33333333	100		103	129
2012	IITA	International Institute of Tropical Agriculture	2012 GBS Training Population field 1 Sendusu	Training population for GBS field 1 sendusus	RCBD			Sendusu	28476S-8			plot	12-28476S-8_R66C3_Plot767	1	1	767	66	3	test	2			11			144			612	1144	841	11.5			13.5			3.3			3			100	70	66.66666667	132
2012	IITA	International Institute of Tropical Agriculture	2012 GBS Training Population field 1 Sendusu	Training population for GBS field 1 sendusus	RCBD			Sendusu	28476S-8			plot	12-28476S-8_R69C3_Plot788	1	1	788	69	3	test	1	1		8	14		115	132		446	521		11	11.2		15	16.5		3.3	3.4		2.7	2.8		71.42857143	77.77777778		95	150
2012	IITA	International Institute of Tropical Agriculture	2012 GBS Training Population field 1 Sendusu	Training population for GBS field 1 sendusus	RCBD			Sendusu	28476S-8			plot	12-28476S-8_R83C3_Plot910	1	1	910	83	3	test	1	1		11.5	19		124	135		346	574		11.5	12		18	16		3.1	3.1		2.7	2.7		81.81818182	72.72727273		106	177
2012	IITA	International Institute of Tropical Agriculture	2012 GBS Training Population field 1 Sendusu	Training population for GBS field 1 sendusus	RCBD			Sendusu	28479S-2			plot	12-28479S-2_R17C7_Plot199	1	1	199	17	7	test	3	2		2	0.5		161	173		478	870		6	5		8	6		1.4	1.2		1	0.9		72.72727273	66.66666667		98	100
2012	IITA	International Institute of Tropical Agriculture	2012 GBS Training Population field 1 Sendusu	Training population for GBS field 1 sendusus	RCBD			Sendusu	28479S-2			plot	12-28479S-2_R17C8_Plot200	1	1	200	17	8	test	2	2	3	3	3.5	0.5	160	136	120	192	368	599	9	6.8	4.5	11	7.5	5.2	2.5	1.8	1	2.1	1.6	0.7	92.30769231	85.71428571	75	92	125	128
2012	IITA	International Institute of Tropical Agriculture	2012 GBS Training Population field 1 Sendusu	Training population for GBS field 1 sendusus	RCBD			Sendusu	28479S-2			plot	12-28479S-2_R17C9_Plot201	1	1	201	17	9	test	2	2		1	1		134	95		487	822		6	5.2		7	6		1.7	1		1	0.6		90	80		88	126
2012	IITA	International Institute of Tropical Agriculture	2012 GBS Training Population field 1 Sendusu	Training population for GBS field 1 sendusus	RCBD			Sendusu	28481S-1			plot	12-28481S-1_R48C3_Plot576	1	1	576	48	3	test	2	3	3	1	3.5	3	101	95	98	464	622	749	6.1	6.6	6.5	8	9.5	9.4	1.8	1.3	1.3	1.3	0.8	0.9	90.90909091	93.33333333	100	96	158	141
2012	IITA	International Institute of Tropical Agriculture	2012 GBS Training Population field 1 Sendusu	Training population for GBS field 1 sendusus	RCBD			Sendusu	28481S-1			plot	12-28481S-1_R48C4_Plot577	1	1	577	48	4	test	2	3	2	1	1.5	2.5	98	100	108	364	542	775	6.2	6.5	6.4	8.3	8	7	1.8	1.3	1.1	1.2	0.8	0.8	100	100	88.88888889	78	100	122
2012	IITA	International Institute of Tropical Agriculture	2012 GBS Training Population field 1 Sendusu	Training population for GBS field 1 sendusus	RCBD			Sendusu	28481S-1			plot	12-28481S-1_R48C5_Plot578	1	1	578	48	5	test	2	2	3	1	1	1.5	99	78	174	335	664	862	6	5.5	5.8	7.5	5.5	6.5	1.8	1.2	1.3	1.2	0.8	0.9	100	100	100	84	112	135
2012	IITA	International Institute of Tropical Agriculture	2012 GBS Training Population field 1 Sendusu	Training population for GBS field 1 sendusus	RCBD			Sendusu	28492S-1			plot	12-28492S-1_R19C11_Plot227	1	1	227	19	11	test	3	1	1	8	10.5	13	152	152	157	401	532	735	11.1	11.3	11.4	14.1	12.2	11.5	3.4	3.1	2.9	2.4	2.7	2.6	81.81818182	90	58.33333333	104	161	178
2012	IITA	International Institute of Tropical Agriculture	2012 GBS Training Population field 1 Sendusu	Training population for GBS field 1 sendusus	RCBD			Sendusu	28492S-1			plot	12-28492S-1_R20C2_Plot230	1	1	230	20	2	test	1	2	1	12.5	6	11	144	155	168	364	508	810	12.4	10.6	11.1	15.5	13	10.5		3	3.7		2.4	2.8	81.81818182	63.63636364	63.63636364	122	109	158
2012	IITA	International Institute of Tropical Agriculture	2012 GBS Training Population field 1 Sendusu	Training population for GBS field 1 sendusus	RCBD			Sendusu	28492S-1			plot	12-28492S-1_R20C3_Plot231	1	1	231	20	3	test	2	1	1	7	9	6	143	165	154	452	680	950	11.1	12	12	14	14	18	3.3	3.3	3.2	2.5	2.7	2.8	66.66666667	87.5	80	94	132	105
2012	IITA	International Institute of Tropical Agriculture	2012 GBS Training Population field 1 Sendusu	Training population for GBS field 1 sendusus	RCBD			Sendusu	28506S-1			plot	12-28506S-1_R70C5_Plot797	1	1	797	70	5	test	2	2		3	1		156	143		482	733		10.1	6.5		10.5	7.3		3	1.9		2.5	1.7		61.53846154	57.14285714		74	38
2012	IITA	International Institute of Tropical Agriculture	2012 GBS Training Population field 1 Sendusu	Training population for GBS field 1 sendusus	RCBD			Sendusu	28506S-1			plot	12-28506S-1_R74C5_Plot825	1	1	825	74	5	test	2	2	2	5	5	3.5	159	141	65	446	595	1170	10.5	10.1	11.1	11.5	10.5	12	3	2.8	3.3	2.8	2.5	2.8	80	83.33333333	70	78	104	49
2012	IITA	International Institute of Tropical Agriculture	2012 GBS Training Population field 1 Sendusu	Training population for GBS field 1 sendusus	RCBD			Sendusu	28506S-1			plot	12-28506S-1_R80C4_Plot866	1	1	866	80	4	test	2	2	3	4	6	0.5	147	161	129	409	463	695	10.3	10.5	8.9	9.5	11.5	7.3	2.8	2.9	2.6	2.5	2.7	2.1	64.28571429	75	66.66666667	64	104	17
2012	IITA	International Institute of Tropical Agriculture	2012 GBS Training Population field 1 Sendusu	Training population for GBS field 1 sendusus	RCBD			Sendusu	28528S-1			plot	12-28528S-1_R66C7_Plot771	1	1	771	66	7	test	2	2		5	7.5		85	65		476	727		14.1	14		12.5	16		4.2	3.8		3.6	3.5		71.42857143	61.53846154		45	100
2012	IITA	International Institute of Tropical Agriculture	2012 GBS Training Population field 1 Sendusu	Training population for GBS field 1 sendusus	RCBD			Sendusu	28528S-1			plot	12-28528S-1_R68C6_Plot784	1	1	784	68	6	test	2	2		6	4		98	107		582	1070		14	12.7		11	9.5		4.1	3.7		3.7	3.3		62.5	77.77777778		67	62
2012	IITA	International Institute of Tropical Agriculture	2012 GBS Training Population field 1 Sendusu	Training population for GBS field 1 sendusus	RCBD			Sendusu	28561S-2			plot	12-28561S-2_R41C10_Plot493	1	1	493	41	10	test	2	3	2	1	2.5	0.5	142	126	138	373	586	861	6.5	6.3	3.4	9.2	9.5	5	1.3	1.3	1	0.9	0.9	0.6	86.66666667	78.57142857	100	85	128	186
2012	IITA	International Institute of Tropical Agriculture	2012 GBS Training Population field 1 Sendusu	Training population for GBS field 1 sendusus	RCBD			Sendusu	28561S-2			plot	12-28561S-2_R41C11_Plot494	1	1	494	41	11	test	3	2	2	2.5	2.5	1.5	237	112	131	348	493	730	8.2	6.1	6.4	10.5	8.5	9.3	2.5	1.9	1.4	1.8	1.3	0.7	84.61538462	81.25	91.66666667	87	129	150
2012	IITA	International Institute of Tropical Agriculture	2012 GBS Training Population field 1 Sendusu	Training population for GBS field 1 sendusus	RCBD			Sendusu	28561S-2			plot	12-28561S-2_R41C12_Plot495	1	1	495	41	12	test	3	2	1	2	1	1	131	202	131	404	704	847	6.5	5.9	5.1	8.8	7	6	2	1.4	1.2	1.7	1.1	0.8	93.33333333	100	100	92	123	140
2012	IITA	International Institute of Tropical Agriculture	2012 GBS Training Population field 1 Sendusu	Training population for GBS field 1 sendusus	RCBD			Sendusu	28561S-5			plot	12-28561S-5_R65C5_Plot762	1	1	762	65	5	test	3	1		0.5	0.5		105	100		561	843		4.6	6		6	8		1	0.9		0.6	0.5		50	76.92307692		145	157
2012	IITA	International Institute of Tropical Agriculture	2012 GBS Training Population field 1 Sendusu	Training population for GBS field 1 sendusus	RCBD			Sendusu	28561S-5			plot	12-28561S-5_R66C5_Plot769	1	1	769	66	5	test			1			11			133			911			10.7			15.7			3.3			2.7			57.14285714			140
2012	IITA	International Institute of Tropical Agriculture	2012 GBS Training Population field 1 Sendusu	Training population for GBS field 1 sendusus	RCBD			Sendusu	28561S-5			plot	12-28561S-5_R81C4_Plot881	1	1	881	81	4	test	3	2	3	1	1.5	1	123	96	149	340	528	776	6.2	5.3	6.3	8.5	6.5	7	1.1	0.9	2	0.8	0.5	1.5	100	66.66666667	100	157	198	57
2012	IITA	International Institute of Tropical Agriculture	2012 GBS Training Population field 1 Sendusu	Training population for GBS field 1 sendusus	RCBD			Sendusu	28780S-1			plot	12-28780S-1_R53C4_Plot637	1	1	637	53	4	test	3	3		1	1		143	226		480	796		5	5.3		7.5	6		1	1.3		0.5	0.9		90	100		106	101
2012	IITA	International Institute of Tropical Agriculture	2012 GBS Training Population field 1 Sendusu	Training population for GBS field 1 sendusus	RCBD			Sendusu	28780S-1			plot	12-28780S-1_R53C5_Plot638	1	1	638	53	5	test	2	3	3	1	1.5	3	159	163	232	268	476	755	5.6	5.8	5.5	8.2	8.5	6	1.6	1.2	1.1	1	0.9	0.8	77.77777778	87.5	100	81	115	185
2012	IITA	International Institute of Tropical Agriculture	2012 GBS Training Population field 1 Sendusu	Training population for GBS field 1 sendusus	RCBD			Sendusu	28780S-1			plot	12-28780S-1_R53C6_Plot639	1	1	639	53	6	test	2	3	2	0.5	2	1.5	136	161	138	235	448	553	6.7	6.2	6.1	8.5	8.6	8	1.7	1.2	1.2	1.1	0.7	0.8	60	85.71428571	45.45454545	72	134	113
2012	IITA	International Institute of Tropical Agriculture	2012 GBS Training Population field 1 Sendusu	Training population for GBS field 1 sendusus	RCBD			Sendusu	28974S-11			plot	12-28974S-11_R63C4_Plot747	1	1	747	63	4	test	3	3		4	2.5		145	154		409	701		9.5	10.4		7.5	8		2.6	3		2.3	2.6		92.85714286	66.66666667		87	64
2012	IITA	International Institute of Tropical Agriculture	2012 GBS Training Population field 1 Sendusu	Training population for GBS field 1 sendusus	RCBD			Sendusu	28974S-11			plot	12-28974S-11_R85C14_Plot951	1	1	951	85	14	test	2	1		6	11		160	162		674	743		10	11.5		8	10.5		3	3.2		2.6	2.8		76.92307692	60		100	137
2012	IITA	International Institute of Tropical Agriculture	2012 GBS Training Population field 1 Sendusu	Training population for GBS field 1 sendusus	RCBD			Sendusu	28974S-15			plot	12-28974S-15_R68C7_Plot785	1	1	785	68	7	test	2	3		1.5	2.5		95	189		478	694		5.6	7.2		8.5	7.5		1.3	1.9		1	1.5		87.5	85.71428571		102	143
2012	IITA	International Institute of Tropical Agriculture	2012 GBS Training Population field 1 Sendusu	Training population for GBS field 1 sendusus	RCBD			Sendusu	28974S-15			plot	12-28974S-15_R77C4_Plot845	1	1	845	77	4	test	3	2		3	3.5		96	180		488	591		5.5	8.3		7	9		1.2	2.2		0.8	1.9		83.33333333	81.81818182		150	137
2012	IITA	International Institute of Tropical Agriculture	2012 GBS Training Population field 1 Sendusu	Training population for GBS field 1 sendusus	RCBD			Sendusu	28974S-15			plot	12-28974S-15_R81C11_Plot888	1	1	888	81	11	test	2	2	2	3	2	5	175	95	134	360	482	1078	7.6	5.1	11.2	9.9	6.5	11	1.9	1.1	3.4	1.5	0.7	3	83.33333333	100	83.33333333	113	120	56
2012	IITA	International Institute of Tropical Agriculture	2012 GBS Training Population field 1 Sendusu	Training population for GBS field 1 sendusus	RCBD			Sendusu	28974S-22			plot	12-28974S-22_R71C6_Plot805	1	1	805	71	6	test	3	2	2	1	2.5	6	193	273	184	613	876	839	5.7	5.2	4	6.5	7	8	1.3	1.4	2.6	1	1	2.1	81.81818182	71.42857143	84.61538462	87	146	144
2012	IITA	International Institute of Tropical Agriculture	2012 GBS Training Population field 1 Sendusu	Training population for GBS field 1 sendusus	RCBD			Sendusu	28974S-22			plot	12-28974S-22_R72C3_Plot809	1	1	809	72	3	test	3	3		1	1		208	237		606	758		5	4.3		5	5.5		1.4	1.1		1	0.8		80	70		86	131
2012	IITA	International Institute of Tropical Agriculture	2012 GBS Training Population field 1 Sendusu	Training population for GBS field 1 sendusus	RCBD			Sendusu	28974S-22			plot	12-28974S-22_R83C14_Plot921	1	1	921	83	14	test	2			0.5			154			409	581		4.2			6.5			1			0.5			76.92307692	66.66666667		78
2012	IITA	International Institute of Tropical Agriculture	2012 GBS Training Population field 1 Sendusu	Training population for GBS field 1 sendusus	RCBD			Sendusu	28974S-29			plot	12-28974S-29_R62C5_Plot741	1	1	741	62	5	test	2	3	1	5.5	1	7	139	86	142	340	685	853	9.8	7	10.9	10	7	11.5	2.6	2	3.2	2.3	1.7	2.8	100	80	88.88888889	130	33	172
2012	IITA	International Institute of Tropical Agriculture	2012 GBS Training Population field 1 Sendusu	Training population for GBS field 1 sendusus	RCBD			Sendusu	28974S-29			plot	12-28974S-29_R73C4_Plot817	1	1	817	73	4	test	2	2		1	7.5		88	158		321	495		6	10.9		8	8.5		1.4	2.9		1.2	2.6		80	80		92	140
2012	IITA	International Institute of Tropical Agriculture	2012 GBS Training Population field 1 Sendusu	Training population for GBS field 1 sendusus	RCBD			Sendusu	28974S-29			plot	12-28974S-29_R84C13_Plot935	1	1	935	84	13	test	1	2	2	5.5	5	1	173	169	59	421	569	712	10	9.8	6.5	9	7.6	8	2.7	2.7	4.7	2.4	2.4	1.1	90.90909091	87.5	100	108	138	107
2012	IITA	International Institute of Tropical Agriculture	2012 GBS Training Population field 1 Sendusu	Training population for GBS field 1 sendusus	RCBD			Sendusu	29114S-14			plot	12-29114S-14_R64C2_Plot752	1	1	752	64	2	test		1			13.5			171			663			11.4			12			3.4			2.9			84.61538462			152
2012	IITA	International Institute of Tropical Agriculture	2012 GBS Training Population field 1 Sendusu	Training population for GBS field 1 sendusus	RCBD			Sendusu	29114S-14			plot	12-29114S-14_R69C4_Plot789	1	1	789	69	4	test			2			8.5			88			733			8.7			15			2.5			2.1			50			140
2012	IITA	International Institute of Tropical Agriculture	2012 GBS Training Population field 1 Sendusu	Training population for GBS field 1 sendusus	RCBD			Sendusu	29114S-14			plot	12-29114S-14_R83C4_Plot911	1	1	911	83	4	test	3		1	0.5		26			130			753	3.7		12.3	4.5		18	1		3.6	0.8		3.1			81.81818182	140		167
2012	IITA	International Institute of Tropical Agriculture	2012 GBS Training Population field 1 Sendusu	Training population for GBS field 1 sendusus	RCBD			Sendusu	29114S-19			plot	12-29114S-19_R67C4_Plot775	1	1	775	67	4	test	2	1		5	9.5		177	167		468	744		9.3	10		8	8		2.5	2.9		2.3	2.5		80	60		142	206
2012	IITA	International Institute of Tropical Agriculture	2012 GBS Training Population field 1 Sendusu	Training population for GBS field 1 sendusus	RCBD			Sendusu	29114S-19			plot	12-29114S-19_R80C2_Plot864	1	1	864	80	2	test	2	2	2	7	8	2.5	165	165	150	363	578	873	10.3	9.2	9.9	11.2	8	10	2.7	2.4	2.5	2.3	2.2	2.3	70	77.77777778	27.27272727	118	250	72
2012	IITA	International Institute of Tropical Agriculture	2012 GBS Training Population field 1 Sendusu	Training population for GBS field 1 sendusus	RCBD			Sendusu	29114S-19			plot	12-29114S-19_R82C3_Plot895	1	1	895	82	3	test			2			8.5			133			687			11			11.5			3.4			3			60			125
2012	IITA	International Institute of Tropical Agriculture	2012 GBS Training Population field 1 Sendusu	Training population for GBS field 1 sendusus	RCBD			Sendusu	29114S-1			plot	12-29114S-1_R73C2_Plot815	1	1	815	73	2	test	2	3	2	5	5.5	8	238	222	131	458	619	955	9.5	8.5	13.5	9.5	9	11.5	2.6	2.1	3.9	2.1	1.8	3.5	54.54545455	81.81818182	71.42857143	126	144	102
2012	IITA	International Institute of Tropical Agriculture	2012 GBS Training Population field 1 Sendusu	Training population for GBS field 1 sendusus	RCBD			Sendusu	29114S-1			plot	12-29114S-1_R75C3_Plot830	1	1	830	75	3	test			2			7			166			780			10.6			12.5			2.9			2.3			75			160
2012	IITA	International Institute of Tropical Agriculture	2012 GBS Training Population field 1 Sendusu	Training population for GBS field 1 sendusus	RCBD			Sendusu	29114S-1			plot	12-29114S-1_R83C10_Plot917	1	1	917	83	10	test	1	2		4	4.5		223	168		408	687		8.1	6		8.5	8		2.2	1.8		1.7	1.3		80	80		127	150
2012	IITA	International Institute of Tropical Agriculture	2012 GBS Training Population field 1 Sendusu	Training population for GBS field 1 sendusus	RCBD			Sendusu	29114S-24			plot	12-29114S-24_R69C1_Plot786	1	1	786	69	1	test			2			5			178			894			7.2			8.3			2.1			1.6			100			178
2012	IITA	International Institute of Tropical Agriculture	2012 GBS Training Population field 1 Sendusu	Training population for GBS field 1 sendusus	RCBD			Sendusu	29114S-24			plot	12-29114S-24_R81C13_Plot890	1	1	890	81	13	test	2	1		7	10		167	177	71	338	532	924	9.3	9.9		11.4	9		2.5	2.6		2.1	2.4		80	54.54545455	71.42857143	151	174
2012	IITA	International Institute of Tropical Agriculture	2012 GBS Training Population field 1 Sendusu	Training population for GBS field 1 sendusus	RCBD			Sendusu	29114S-24			plot	12-29114S-24_R85C10_Plot947	1	1	947	85	10	test			2			2			177			601			6.7			8			1.6			1.4			33.33333333			87
2012	IITA	International Institute of Tropical Agriculture	2012 GBS Training Population field 1 Sendusu	Training population for GBS field 1 sendusus	RCBD			Sendusu	29165S-5			plot	12-29165S-5_R63C1_Plot744	1	1	744	63	1	test	2	3	2	2	1.5	2	189	163	141	346	608	887	7	6.7	6.4	8.2	6	9	1.8	1.7	1.8	1.6	1.4	1.5	77.77777778	71.42857143	40	70	66	105
2012	IITA	International Institute of Tropical Agriculture	2012 GBS Training Population field 1 Sendusu	Training population for GBS field 1 sendusus	RCBD			Sendusu	29165S-5			plot	12-29165S-5_R83C12_Plot919	1	1	919	83	12	test			2			9			136			943			10.5			10			2.8			2.4			66.66666667			164
2012	IITA	International Institute of Tropical Agriculture	2012 GBS Training Population field 1 Sendusu	Training population for GBS field 1 sendusus	RCBD			Sendusu	29275S-1			plot	12-29275S-1_R65C6_Plot763	1	1	763	65	6	test			2			0.5			112			1065			2.8			5			0.5			0.2			62.5			220
2012	IITA	International Institute of Tropical Agriculture	2012 GBS Training Population field 1 Sendusu	Training population for GBS field 1 sendusus	RCBD			Sendusu	29275S-1			plot	12-29275S-1_R76C7_Plot841	1	1	841	76	7	test	2	3	3	6	1	0.5	123	108	78	704	1111	911	12.4	13.4	5	8	8	6	3.6	3.6	1	3.1	3.2	0.7	66.66666667	100	71.42857143	73	22	72
2012	IITA	International Institute of Tropical Agriculture	2012 GBS Training Population field 1 Sendusu	Training population for GBS field 1 sendusus	RCBD			Sendusu	29275S-4			plot	12-29275S-4_R66C2_Plot766	1	1	766	66	2	test	1	2		5	9		106	126		450	729		12	13.1		12	12		3.3	3.8		2.8	3.8		77.77777778	62.5		60	74
2012	IITA	International Institute of Tropical Agriculture	2012 GBS Training Population field 1 Sendusu	Training population for GBS field 1 sendusus	RCBD			Sendusu	29275S-4			plot	12-29275S-4_R83C8_Plot915	1	1	915	83	8	test	2	2	2	4.5	3.5	5	124	133	143	339	576	916	13	13.4	10	14.2	10.5	10.5	3.5	3.8	2.9	3.2	3.4	2.5	80	87.5	57.14285714	53	92	72
2012	IITA	International Institute of Tropical Agriculture	2012 GBS Training Population field 1 Sendusu	Training population for GBS field 1 sendusus	RCBD			Sendusu	29275S-5			plot	12-29275S-5_R72C4_Plot810	1	1	810	72	4	test	2	2	1	3.5	4	0.5	133	137	289	437	669	937	11.8	11.7	5.1	9	10	6.5	3.2	3.2	0.8	2.8	2.7	0.4	80	33.33333333	75	56	51
2012	IITA	International Institute of Tropical Agriculture	2012 GBS Training Population field 1 Sendusu	Training population for GBS field 1 sendusus	RCBD			Sendusu	29275S-5			plot	12-29275S-5_R82C8_Plot900	1	1	900	82	8	test	2		2	2.5		1.5	131		124	439	1079	640	11.5		10.1	9		9.8	3.2		3.6	2.8		2.7	80	83.33333333	38.46153846	60		30
2012	IITA	International Institute of Tropical Agriculture	2012 GBS Training Population field 1 Sendusu	Training population for GBS field 1 sendusus	RCBD			Sendusu	29275S-5			plot	12-29275S-5_R83C7_Plot914	1	1	914	83	7	test	2	2		3	2		103	132		318	646		9.6	11.6		11	8.5		2.4	3.2		2.3	2.6		58.33333333	90.90909091		53	36
2012	IITA	International Institute of Tropical Agriculture	2012 GBS Training Population field 1 Sendusu	Training population for GBS field 1 sendusus	RCBD			Sendusu	29285S-20			plot	12-29285s-20_R79C5_Plot860	1	1	860	79	5	test	1	1		13.5	17		145	147		339	667		11.7	11.5		15.7	16		3.1	3.6		2.7	3.2		77.77777778	69.23076923		135	156
2012	IITA	International Institute of Tropical Agriculture	2012 GBS Training Population field 1 Sendusu	Training population for GBS field 1 sendusus	RCBD			Sendusu	29364S-2			plot	12-29364S-2_R73C1_Plot814	1	1	814	73	1	test	1			6			135			608	797		14.7			13.5			4.1			3.7			75	60		50
2012	IITA	International Institute of Tropical Agriculture	2012 GBS Training Population field 1 Sendusu	Training population for GBS field 1 sendusus	RCBD			Sendusu	29364S-2			plot	12-29364S-2_R82C11_Plot903	1	1	903	82	11	test	1	2	1	10	4	8.5	133	120	132	370	735	667	13.8	11.5	10.5	15.3	12	11.5	4	3.3	3	3.5	2.9	2.3	87.5	57.14285714	92.85714286	72	54	151
2012	IITA	International Institute of Tropical Agriculture	2012 GBS Training Population field 1 Sendusu	Training population for GBS field 1 sendusus	RCBD			Sendusu	29586S-4			plot	12-29586S-4_R81C5_Plot882	1	1	882	81	5	test	2	1	3	2	11.5	0.5	108	170	123	339	475	907	7	3.5	4.8	9.5	12.5	7	1.6	2.4	1	1.2	2.1	0.6	72.72727273	61.53846154	63.63636364	111	126	164
2012	IITA	International Institute of Tropical Agriculture	2012 GBS Training Population field 1 Sendusu	Training population for GBS field 1 sendusus	RCBD			Sendusu	29586S-4			plot	12-29586S-4_R83C1_Plot908	1	1	908	83	1	test	2	1		6	15		123	142		640	797		11.7	12		15	13		3.4	3.4		2.9	2.9		70	63.63636364		47	139
2012	IITA	International Institute of Tropical Agriculture	2012 GBS Training Population field 1 Sendusu	Training population for GBS field 1 sendusus	RCBD			Sendusu	29586S-4			plot	12-29586S-4_R84C5_Plot927	1	1	927	84	5	test	1	3	2	13	8	9	162	156	157	378	594	719	12	12.5	10	14	13.5	12	3.4	3.4	2.9	3.1	3.1	2.6	83.33333333	44.44444444	58.33333333	114	129	129
2012	IITA	International Institute of Tropical Agriculture	2012 GBS Training Population field 1 Sendusu	Training population for GBS field 1 sendusus	RCBD			Sendusu	29636S-1			plot	12-29636S-1_R72C5_Plot811	1	1	811	72	5	test			2			5			143			733			10.4			9.5			3			2.7			66.66666667			82
2012	IITA	International Institute of Tropical Agriculture	2012 GBS Training Population field 1 Sendusu	Training population for GBS field 1 sendusus	RCBD			Sendusu	29636S-1			plot	12-29636S-1_R81C10_Plot887	1	1	887	81	10	test	1	2	2	6	6	0.5	138	118	156	428	828	1098	11.1	12.5	5	11.3	13.5	6.5	3.3	3.7	1.1	3	3.4	0.8	50	60	71.42857143	58	59	149
2012	IITA	International Institute of Tropical Agriculture	2012 GBS Training Population field 1 Sendusu	Training population for GBS field 1 sendusus	RCBD			Sendusu	29636S-1			plot	12-29636S-1_R85C15_Plot952	1	1	952	85	15	test	2	2	1	5	2	12	102	122	162	674	1217	897	10.6	10.6	11.7	12	14.5	10	2.9	2.9	3.3	2.6	2.6	2.9	45.45454545	62.5	66.66666667	59	37	178
2012	IITA	International Institute of Tropical Agriculture	2012 GBS Training Population field 1 Sendusu	Training population for GBS field 1 sendusus	RCBD			Sendusu	365K-1			plot	12-365K-1_R10C10_Plot118	1	1	118	10	10	test	2	2		4.5	12		138	146		542	793	1064	10.7	10.5		8.5	12		3	2.8		2.5	2.6		66.66666667	50	57.14285714	82	183
2012	IITA	International Institute of Tropical Agriculture	2012 GBS Training Population field 1 Sendusu	Training population for GBS field 1 sendusus	RCBD			Sendusu	365K-1			plot	12-365K-1_R5C5_Plot53	1	1	53	5	5	test	1	1		3.5	12		126	124		603	927		11.6	13		10	11		3.1	3.5		2.8	3.2		85.71428571	71.42857143		66	138
2012	IITA	International Institute of Tropical Agriculture	2012 GBS Training Population field 1 Sendusu	Training population for GBS field 1 sendusus	RCBD			Sendusu	376K-7			plot	12-376K-7_R2C9_Plot21	1	1	21	2	9	test	1			8.5	8		148	133		366	645	697	12.4	12.7		13	14		3.6	3.5		3.2	3		75	80	75	76	69
2012	IITA	International Institute of Tropical Agriculture	2012 GBS Training Population field 1 Sendusu	Training population for GBS field 1 sendusus	RCBD			Sendusu	376K-7			plot	12-376K-7_R60C9_Plot726	1	1	726	60	9	test	2	1		6.5	7		133	109		475	1131		11.1	13		11	11.5		3.2	3.4		2.7	3		75	77.77777778		97	80
2012	IITA	International Institute of Tropical Agriculture	2012 GBS Training Population field 1 Sendusu	Training population for GBS field 1 sendusus	RCBD			Sendusu	401K-1			plot	12-401K-1_R12C7_Plot139	1	1	139	12	7	test	1	1	2	8	8	4.5	148	149	139	366	650	695	12.2	12.9	11.5	13.1	10	11	3.4	3.7	3.3	3	3.1	3	75	81.81818182	75	72	63	77
2012	IITA	International Institute of Tropical Agriculture	2012 GBS Training Population field 1 Sendusu	Training population for GBS field 1 sendusus	RCBD			Sendusu	5610S-1			plot	12-5610S-1_R15C1_Plot169	1	1	169	15	1	test	1	2		15	8		156	98		356	723		11.2	8.2		10.1	11		2.9	2.7		2.4	2.4		66.66666667	66.66666667		121	238
2012	IITA	International Institute of Tropical Agriculture	2012 GBS Training Population field 1 Sendusu	Training population for GBS field 1 sendusus	RCBD			Sendusu	660K-1			plot	12-660K-1_R10C7_Plot115	1	1	115	10	7	test	1	1		8	12		109	137		834	1099		13.6	13.5		14	14		3.5	3.8		3.1	3.3		41.66666667	77.77777778		94	104
2012	IITA	International Institute of Tropical Agriculture	2012 GBS Training Population field 1 Sendusu	Training population for GBS field 1 sendusus	RCBD			Sendusu	660K-1			plot	12-660K-1_R59C1_Plot706	1	1	706	59	1	test	1	2		7	1.5		134	182		903	1100		11	4.5		10.5	7		3.4	0.8		2	0.4		70	70		86	99
2012	IITA	International Institute of Tropical Agriculture	2012 GBS Training Population field 1 Sendusu	Training population for GBS field 1 sendusus	RCBD			Sendusu	660K-1			plot	12-660K-1_R7C2_Plot74	1	1	74	7	2	test	2	2		8.5	7.5		148	152		693	943		13	12.8		15	13.5		5	3.3		4.6	2.9		61.53846154	75		82	128
2012	IITA	International Institute of Tropical Agriculture	2012 GBS Training Population field 1 Sendusu	Training population for GBS field 1 sendusus	RCBD			Sendusu	7197-2			plot	12-7197-2_R40C1_Plot471	1	1	471	40	1	test	1	1	1	6.5	6	10	237	210	174	391	541	930	8.5	8.5	9.2	13	11	12.5	2.1	1.9	2.2	1.6	1.5	1.6	81.81818182	76.92307692	100	119	168	170
2012	IITA	International Institute of Tropical Agriculture	2012 GBS Training Population field 1 Sendusu	Training population for GBS field 1 sendusus	RCBD			Sendusu	7197-2			plot	12-7197-2_R41C1_Plot484	1	1	484	41	1	test	1	2	1	6	1	10.5	222	93	208	443	684	856	9.2	5.4	9	13.3	6.5	11.5	2.6	1.1	2.4	2	0.9	1.9	84.61538462	100	72.72727273	96	153	213
2012	IITA	International Institute of Tropical Agriculture	2012 GBS Training Population field 1 Sendusu	Training population for GBS field 1 sendusus	RCBD			Sendusu	7197-2			plot	12-7197-2_R42C1_Plot497	1	1	497	42	1	test	2	3	3	2	5.5	7.5	96	153	216	294	479	771	6	10.1	7.5	10.3	11.5	9.5	1.8	2.7	2	1.2	2.4	1.7	83.33333333	100	100	115	75	209
2012	IITA	International Institute of Tropical Agriculture	2012 GBS Training Population field 1 Sendusu	Training population for GBS field 1 sendusus	RCBD			Sendusu	8075-7			plot	12-8075-7_R31C1_Plot361	1	1	361	31	1	test	2			2			32			432			6.7			14			2			1.5			76.92307692			102
2012	IITA	International Institute of Tropical Agriculture	2012 GBS Training Population field 1 Sendusu	Training population for GBS field 1 sendusus	RCBD			Sendusu	8075-7			plot	12-8075-7_R32C1_Plot373	1	1	373	32	1	test	2	1	1	6	11	5.5	245	245	63	301	567	826	9.5	10.3	8	14.7	15.5	13.2	2.5	2.5	1.6	2.2	2.1	1.2	81.81818182	76.92307692	100	102	130	134
2012	IITA	International Institute of Tropical Agriculture	2012 GBS Training Population field 1 Sendusu	Training population for GBS field 1 sendusus	RCBD			Sendusu	8075-7			plot	12-8075-7_R33C1_Plot385	1	1	385	33	1	test	1	1		7	8		235	215		250	494	726	9.5	9.2		15	16		2.5	2.5		2	2		84.61538462	100	100	104	133
2012	IITA	International Institute of Tropical Agriculture	2012 GBS Training Population field 1 Sendusu	Training population for GBS field 1 sendusus	RCBD			Sendusu	861S-1			plot	12-861S-1_R46C13_Plot561	1	1	561	46	13	test	2	3	3	0.5	1	0.5	119	169	213	216	452	697	5.1	4.7	4	8.7	7.5	6.7	1.5	1	1.8	0.9	0.7	0.7	100	100	75	100	122	143
2012	IITA	International Institute of Tropical Agriculture	2012 GBS Training Population field 1 Sendusu	Training population for GBS field 1 sendusus	RCBD			Sendusu	861S-1			plot	12-861S-1_R47C12_Plot573	1	1	573	47	12	test	2	2	3	1	0.5	1.5	124	139	187	189	314	543	5.5	5	5	8.5	8	7		1.2	1		0.9	0.8	81.81818182	84.61538462	75	69	100	134
2012	IITA	International Institute of Tropical Agriculture	2012 GBS Training Population field 1 Sendusu	Training population for GBS field 1 sendusus	RCBD			Sendusu	861S-1			plot	12-861S-1_R48C12_Plot585	1	1	585	48	12	test	1	3	3	1	0.5	0.5	157	207	228	298	485	682	5	5	2	8.5	5.5	4.5	1.4	1	0.4	1	0.8	0.2	81.81818182	81.81818182	75	104	111	128
2012	IITA	International Institute of Tropical Agriculture	2012 GBS Training Population field 1 Sendusu	Training population for GBS field 1 sendusus	RCBD			Sendusu	9128-3			plot	12-9128-3_R25C1_Plot289	1	1	289	25	1	test												937															69.23076923
2012	IITA	International Institute of Tropical Agriculture	2012 GBS Training Population field 1 Sendusu	Training population for GBS field 1 sendusus	RCBD			Sendusu	9128-3			plot	12-9128-3_R26C1_Plot301	1	1	301	26	1	test	1			7.5			147			502			9.4			11.5			2.4			2.2			66.66666667			99
2012	IITA	International Institute of Tropical Agriculture	2012 GBS Training Population field 1 Sendusu	Training population for GBS field 1 sendusus	RCBD			Sendusu	9128-3			plot	12-9128-3_R27C1_Plot313	1	1	313	27	1	test	1			10			140			530	975		9			18.5			2.4			1.9			77.77777778	72.72727273		153
2012	IITA	International Institute of Tropical Agriculture	2012 GBS Training Population field 1 Sendusu	Training population for GBS field 1 sendusus	RCBD			Sendusu	917K-2			plot	12-917K-2_R11C8_Plot128	1	1	128	11	8	test	2	1	2	7.5	11.5	8.5	147	142	147	498	678	764	12.3	12	12	11.5	11.5	10.5	3.5	3.5	3.4	3.1	3.1	2.9	62.5	35.71428571	70	79	124	128
2012	IITA	International Institute of Tropical Agriculture	2012 GBS Training Population field 1 Sendusu	Training population for GBS field 1 sendusus	RCBD			Sendusu	917K-2			plot	12-917K-2_R60C5_Plot722	1	1	722	60	5	test	2	2	1	4	8	13	149	136	114	524	787	974	11.3	12.4	12.6	10	12	12.5	3.5	3.5	3.4	3	3.2	3	66.66666667	72.72727273	70	68	96	162
2012	IITA	International Institute of Tropical Agriculture	2012 GBS Training Population field 1 Sendusu	Training population for GBS field 1 sendusus	RCBD			Sendusu	ITC0249-Calcutta 4			plot	12-Calcutta4_R34C1_Plot397	1	1	397	34	1	test	1	2	3	0.5	1	0.5	84	159	154	334	618	882	3.6	4.4	3.2	4.5	4.5	4.5	0.7	0.9	0.8	0.5	0.7	0.5	100	100	100	70	86	102
2012	IITA	International Institute of Tropical Agriculture	2012 GBS Training Population field 1 Sendusu	Training population for GBS field 1 sendusus	RCBD			Sendusu	ITC0249-Calcutta 4			plot	12-Calcutta4_R36C1_Plot421	1	1	421	36	1	test		3	2	0.5	0.5	1.5	116	118	154	320	601	623		4.1	5.5		5	6.5		0.9	1.2	0	0.6	0.9	100	100	100		77	118
2012	IITA	International Institute of Tropical Agriculture	2012 GBS Training Population field 1 Sendusu	Training population for GBS field 1 sendusus	RCBD			Sendusu	Entukura			plot	12-Entukura_R28C1_Plot325	1	1	325	28	1	test	2	1		5	5		87	94		594	795	1067	11.3	12.2		15.3	14		3.2	3.6		2.5	3.1		57.14285714	40	71.42857143	38	43
2012	IITA	International Institute of Tropical Agriculture	2012 GBS Training Population field 1 Sendusu	Training population for GBS field 1 sendusus	RCBD			Sendusu	Entukura			plot	12-Entukura_R30C1_Plot349	1	1	349	30	1	test	2	2		5	5		105	45		832	1076		11.8	10.5		14	13		3.4	3.5		2.9	3.1		57.14285714	0		51	54
2012	IITA	International Institute of Tropical Agriculture	2012 GBS Training Population field 1 Sendusu	Training population for GBS field 1 sendusus	RCBD			Sendusu	ENYERU			plot	12-Enyeru_R20C12_Plot240	1	1	240	20	12	test	2	1		6	10		98	98		551	696		11	11		14	13		3.2	3		2.7	2.5		70	62.5		53	132
2012	IITA	International Institute of Tropical Agriculture	2012 GBS Training Population field 1 Sendusu	Training population for GBS field 1 sendusus	RCBD			Sendusu	ENYERU			plot	12-Enyeru_R21C12_Plot252	1	1	252	21	12	test	1	1	1	8	7	11	91	83	94	390	567	632	13.3	12	12.3	17	16.5	14.5	3.5	3.4	3.4	3	3	3	81.81818182	80	71.42857143	70	89	94
2012	IITA	International Institute of Tropical Agriculture	2012 GBS Training Population field 1 Sendusu	Training population for GBS field 1 sendusus	RCBD			Sendusu	ITC1354-Enzirabahima			plot	12-Enzirabahima_R16C1_Plot181	1	1	181	16	1	test	3			5			107			854			11.1			12.5			3.5			2.8			71.42857143			60
2012	IITA	International Institute of Tropical Agriculture	2012 GBS Training Population field 1 Sendusu	Training population for GBS field 1 sendusus	RCBD			Sendusu	ITC1354-Enzirabahima			plot	12-Enzirabahima_R17C1_Plot193	1	1	193	17	1	test	1	1		5	6		100	95		550	913		11.6	12		15	16		3.4	3.4		2.7	2.9		88.88888889	71.42857143		74	59
2012	IITA	International Institute of Tropical Agriculture	2012 GBS Training Population field 1 Sendusu	Training population for GBS field 1 sendusus	RCBD			Sendusu	ITC1354-Enzirabahima			plot	12-Enzirabahima_R18C1_Plot205	1	1	205	18	1	test	2	2		6.5	6		98	100		583	712		11.5	11.3		16	11		3.3	3.1		2.7	2.7		44.44444444	62.5		100	106
2012	IITA	International Institute of Tropical Agriculture	2012 GBS Training Population field 1 Sendusu	Training population for GBS field 1 sendusus	RCBD			Sendusu	Kabucuragye			plot	12-Kabucuragye_R37C1_Plot433	1	1	433	37	1	test		1	1		3	7		99	86	730	790	1015		12	12		14	13.5		3.4	3.1		2.8	2.9	33.33333333	50	0		35	104
2012	IITA	International Institute of Tropical Agriculture	2012 GBS Training Population field 1 Sendusu	Training population for GBS field 1 sendusus	RCBD			Sendusu	Kabucuragye			plot	12-Kabucuragye_R38C1_Plot445	1	1	445	38	1	test		2	1		6	10		104	115		841	1250		12.2	14		14.5	14		3.5	3.8		2.9	3.4		71.42857143	75		78	100
2012	IITA	International Institute of Tropical Agriculture	2012 GBS Training Population field 1 Sendusu	Training population for GBS field 1 sendusus	RCBD			Sendusu	Kabucuragye			plot	12-Kabucuragye_R39C1_Plot458	1	1	458	39	1	test	2	1	1	6.5	7	11	74	84	131	523	625	970	12	10	12	17	12	15	3.8	2.9	3.5	3.1	2.3	3	88.88888889	71.42857143	62.5	93	196	107
2012	IITA	International Institute of Tropical Agriculture	2012 GBS Training Population field 1 Sendusu	Training population for GBS field 1 sendusus	RCBD			Sendusu	ITC1355-Kazirakwe			plot	12-Kazirakwe_R12C2_Plot134	1	1	134	12	2	test	1	3	2	6	0.5	7	112	119	105	416	687	905	13.5	10	15.1	11.5	8.5	14	3.8	2.9	4.6	3.4	2.4	4.3	55.55555556	40	85.71428571	43	35	128
2012	IITA	International Institute of Tropical Agriculture	2012 GBS Training Population field 1 Sendusu	Training population for GBS field 1 sendusus	RCBD			Sendusu	ITC1355-Kazirakwe			plot	12-Kazirakwe_R8C8_Plot92	1	1	92	8	8	test	2	1		3	7.5		84	42		584	901		12	13.1		8.5	13.5		3.5	3.5		3	3.1		100	70		41	98
2012	IITA	International Institute of Tropical Agriculture	2012 GBS Training Population field 1 Sendusu	Training population for GBS field 1 sendusus	RCBD			Sendusu	ITC1243-Kokopo_1			plot	12-Kokopo_R49C1_Plot586	1	1	586	49	1	test	3	2	3	2	5	1	59	72	43	303	553	1042	8.2	13	11.5	12.2	17.5	10	2.6	3.7	3	2	3.3	2.6	63.63636364	75	30	53	51	20
2012	IITA	International Institute of Tropical Agriculture	2012 GBS Training Population field 1 Sendusu	Training population for GBS field 1 sendusus	RCBD			Sendusu	ITC1243-Kokopo_1			plot	12-Kokopo_R50C1_Plot598	1	1	598	50	1	test	2	2		2.5	4.5		82			310	477		11.1	10.8		12.5	14		3.7	2.8		2.8	2.5		80	72.72727273		39	52
2012	IITA	International Institute of Tropical Agriculture	2012 GBS Training Population field 1 Sendusu	Training population for GBS field 1 sendusus	RCBD			Sendusu	ITC1243-Kokopo_1			plot	12-Kokopo_R51C1_Plot610	1	1	610	51	1	test	2	3		1.5	1		54	88		547	1010		8.6	10		11.5	12.5		2.6	3		2.4	2.6		70	50		33	27
2012	IITA	International Institute of Tropical Agriculture	2012 GBS Training Population field 1 Sendusu	Training population for GBS field 1 sendusus	RCBD			Sendusu	ITC0283-Long_Tavoy			plot	12-LongTavoy_R31C12_Plot372	1	1	372	31	12	test	3		3	0.5		0.5	76	93	125	421	817	904	5.2		5.9	6.4		3.5	1.1		1.7	0.8		1.2	100	100	85.71428571	71		65
2012	IITA	International Institute of Tropical Agriculture	2012 GBS Training Population field 1 Sendusu	Training population for GBS field 1 sendusus	RCBD			Sendusu	ITC0283-Long_Tavoy			plot	12-LongTavoy_R32C12_Plot384	1	1	384	32	12	test	2	3		1	1		59	161		282	520		5	6.4		5.5	6.2		1.3	1.5		0.9	1.1		83.33333333	100		87	118
2012	IITA	International Institute of Tropical Agriculture	2012 GBS Training Population field 1 Sendusu	Training population for GBS field 1 sendusus	RCBD			Sendusu	ITC0283-Long_Tavoy			plot	12-LongTavoy_R33C12_Plot396	1	1	396	33	12	test	3	3	3	0.5	0.5	0.5	67	183	212	432	720	880	4.5	3.8	2.9	5.1	3.5	2.5	1	0.9	0.6	0.8	0.5	0.3	100	100	88.88888889	62	75	74
2012	IITA	International Institute of Tropical Agriculture	2012 GBS Training Population field 1 Sendusu	Training population for GBS field 1 sendusus	RCBD			Sendusu	ITC0250-Malaccensis			plot	12-Malaccensis_R25C12_Plot300	1	1	300	25	12	test	3	3	2	1	0.5	12	222	234	80	357	837	971	4	3.5	12.9	5.2	5	15	0.9	0.8	3.7	0.6	0.5	3.1	78.57142857	100	63.63636364	129	166	91
2012	IITA	International Institute of Tropical Agriculture	2012 GBS Training Population field 1 Sendusu	Training population for GBS field 1 sendusus	RCBD			Sendusu	ITC0250-Malaccensis			plot	12-Malaccensis_R26C12_Plot312	1	1	312	26	12	test	3			0.5			232			449	817														100	100		159
2012	IITA	International Institute of Tropical Agriculture	2012 GBS Training Population field 1 Sendusu	Training population for GBS field 1 sendusus	RCBD			Sendusu	ITC0250-Malaccensis			plot	12-Malaccensis_R27C12_Plot324	1	1	324	27	12	test	1	3	2	1	0.5	1	161	228	129	266	453	648	4	0	3.3	6.1	0	4.5	0.9		0.9	0.5		0.5	78.57142857	100	100	126	150	231
2012	IITA	International Institute of Tropical Agriculture	2012 GBS Training Population field 1 Sendusu	Training population for GBS field 1 sendusus	RCBD			Sendusu	Nakasabira			plot	12-Nakasabira_R22C1_Plot253	1	1	253	22	1	test										1026															71.42857143
2012	IITA	International Institute of Tropical Agriculture	2012 GBS Training Population field 1 Sendusu	Training population for GBS field 1 sendusus	RCBD			Sendusu	Nakasabira			plot	12-Nakasabira_R23C1_Plot265	1	1	265	23	1	test	2		2	6	3.5	9	88	90	98	555	871	1121	12.8	12	11.8	15.3	12	11	3.5	3.6	3.5	3	3	2.7	62.5	57.14285714	22.22222222	59	15	100
2012	IITA	International Institute of Tropical Agriculture	2012 GBS Training Population field 1 Sendusu	Training population for GBS field 1 sendusus	RCBD			Sendusu	Nakawere			plot	12-Nakawere_R61C2_Plot731	1	1	731	61	2	test	1	1	1	9	12	10	100	104	122	440	786	1195	12.4	13	13.6	16.5	13	15	3.4	3.8	4	2.9	3.3	3.5	66.66666667	100	66.66666667	80	105	81
2012	IITA	International Institute of Tropical Agriculture	2012 GBS Training Population field 1 Sendusu	Training population for GBS field 1 sendusus	RCBD			Sendusu	Nakawere			plot	12-Nakawere_R74C4_Plot824	1	1	824	74	4	test	2	1		6.5	10		109	126		837	1093		12.1	14.4		13.5	13		3.5	3.8		3	3.3		55.55555556	70		59	96
2012	IITA	International Institute of Tropical Agriculture	2012 GBS Training Population field 1 Sendusu	Training population for GBS field 1 sendusus	RCBD			Sendusu	Nakawere			plot	12-Nakawere_R85C8_Plot945	1	1	945	85	8	test	2	1	1	6.5	7	29	95	86	135	683	811	741	11.3	31	14.3	14.5	14.5	19	3	4	4	2.7	3.5	3.5	70	60	66.66666667	82	51	184
2012	IITA	International Institute of Tropical Agriculture	2012 GBS Training Population field 1 Sendusu	Training population for GBS field 1 sendusus	RCBD			Sendusu	Namwezi			plot	12-Namwezi_R34C12_Plot408	1	1	408	34	12	test	1	3	2	7	6	2.5	115	108	93	468	704	1090	11.5	12.3	9.5	13.3	11.5	10	2.9	3.5	2.8	2.5	3.1	2.3	50	66.66666667	71.42857143	95	72	41
2012	IITA	International Institute of Tropical Agriculture	2012 GBS Training Population field 1 Sendusu	Training population for GBS field 1 sendusus	RCBD			Sendusu	Namwezi			plot	12-Namwezi_R35C12_Plot420	1	1	420	35	12	test	2		3	2		1.5	112		72	658	705	1032	8.9		10	8.5		9.5	2.2		3.2	2.1		2.6	57.14285714	83.33333333	60	51		21
2012	IITA	International Institute of Tropical Agriculture	2012 GBS Training Population field 1 Sendusu	Training population for GBS field 1 sendusus	RCBD			Sendusu	Namwezi			plot	12-Namwezi_R36C12_Plot432	1	1	432	36	12	test	1	2		2	4		113	94		855	1089		10	10.3		7.5	11			3.2			2.7		57.14285714	75		30	72
2012	IITA	International Institute of Tropical Agriculture	2012 GBS Training Population field 1 Sendusu	Training population for GBS field 1 sendusus	RCBD			Sendusu	ITC1353-Nante			plot	12-Nante_R64C7_Plot757	1	1	757	64	7	test	2			7			86			728			11.2			13			3.5			3			55.55555556			58
2012	IITA	International Institute of Tropical Agriculture	2012 GBS Training Population field 1 Sendusu	Training population for GBS field 1 sendusus	RCBD			Sendusu	ITC1353-Nante			plot	12-Nante_R84C7_Plot929	1	1	929	84	7	test		1			5			196			764			7.8			8			2.2			1.9			70			143
2012	IITA	International Institute of Tropical Agriculture	2012 GBS Training Population field 1 Sendusu	Training population for GBS field 1 sendusus	RCBD			Sendusu	Nfuuka			plot	12-Nfuuka_R13C2_Plot146	1	1	146	13	2	test	1	2		8	12		97	101		487	911		12.5	12.8		12	12.5		3.1	3.8		2.7	3.3		71.42857143	75		98	100
2012	IITA	International Institute of Tropical Agriculture	2012 GBS Training Population field 1 Sendusu	Training population for GBS field 1 sendusus	RCBD			Sendusu	Nfuuka			plot	12-Nfuuka_R15C6_Plot174	1	1	174	15	6	test	1			12.5			111			534	884		12.5			14.5			3.5			3			75	62.5		146
2012	IITA	International Institute of Tropical Agriculture	2012 GBS Training Population field 1 Sendusu	Training population for GBS field 1 sendusus	RCBD			Sendusu	ITC0425-SH-3142			plot	12-SH3142_R37C12_Plot444	1	1	444	37	12	test		3	1		18.5	16		140	145	374	541	898		10.4	10.2		18.7	14.5		3.3	3		2.5	2.5	75	90.90909091	62.5		216	206
2012	IITA	International Institute of Tropical Agriculture	2012 GBS Training Population field 1 Sendusu	Training population for GBS field 1 sendusus	RCBD			Sendusu	ITC0425-SH-3142			plot	12-SH3142_R38C13_Plot457	1	1	457	38	13	test	1	1	1	12	16.5	10	146	146	138	302	484	919	9.8	10	9.5	16.8	18	12	2.7	2.8	2.7	2.1	2.4	2.2	81.81818182	77.77777778	72.72727273	205	219	179
2012	IITA	International Institute of Tropical Agriculture	2012 GBS Training Population field 1 Sendusu	Training population for GBS field 1 sendusus	RCBD			Sendusu	ITC0425-SH-3142			plot	12-SH3142_R39C13_Plot470	1	1	470	39	13	test	1	1		12	17.5		147	152		301	506		9.6	10.6		16.7	19.5		2.7	2.9		2.1	2.6		90.90909091	100		196	213
2012	IITA	International Institute of Tropical Agriculture	2012 GBS Training Population field 1 Sendusu	Training population for GBS field 1 sendusus	RCBD			Sendusu	SH3362			plot	12-SH3362_R44C1_Plot523	1	1	523	44	1	test	1			17			130			584			11			17			3.2			2.7			80			174
2012	IITA	International Institute of Tropical Agriculture	2012 GBS Training Population field 1 Sendusu	Training population for GBS field 1 sendusus	RCBD			Sendusu	Tereza			plot	12-Tereza_R47C1_Plot562	1	1	562	47	1	test	1	1		6.5	6		91	95		499	794	1279	11.8	11.9		15.5	13.5		3.2	3.4		2.8	2.9		85.71428571	66.66666667	77.77777778	90	59
2012	IITA	International Institute of Tropical Agriculture	2012 GBS Training Population field 1 Sendusu	Training population for GBS field 1 sendusus	RCBD			Sendusu	Tereza			plot	12-Tereza_R48C1_Plot574	1	1	574	48	1	test	2	2		7	7.5		96	88		441	836		12	11.8		14.7	14		3.3	3.2		2.9	2.7		45.45454545	66.66666667		86	82
2014	IITA	International Institute of Tropical Agriculture	2014 GBS Training Population field 2 Sendusu	Training population for GBS	RCBD			Sendusu	1201K-1			plot	14-1201K-1_R2C8_Plot38	1	1	38	2	8	test	1	3	1	6	16	16	102	137	135	279	456	673	8.9	12.7	11	10	13.5	11.5	2.2	3.6	3	1.8	3.2	2.5	57.14285714	75	70	135	145	198
2014	IITA	International Institute of Tropical Agriculture	2014 GBS Training Population field 2 Sendusu	Training population for GBS	RCBD			Sendusu	1201K-1			plot	14-1201K-1_R5C8_Plot128	1	1	128	5	8	test	2	1	2	4	15	9.5	140	128	130	346	502	699	10.4	13	11.6	7.5	13	12	2.6	3.8	2.9	2.1	3.4	2.1	77.77777778	77.77777778	0	66	125
2014	IITA	International Institute of Tropical Agriculture	2014 GBS Training Population field 2 Sendusu	Training population for GBS	RCBD			Sendusu	1201K-1			plot	14-1201K-1_R6C20_Plot170	1	1	170	6	20	test	1	1	1	11	15	15	127	126	154	510	546	773	14	14.4	14.1	12.5	16	13	4.2	4.1	4	3.5	3.6	3.5	75	66.66666667	63.63636364	109	94	104
2014	IITA	International Institute of Tropical Agriculture	2014 GBS Training Population field 2 Sendusu	Training population for GBS	RCBD			Sendusu	13522S-5			plot	14-13522S-5_R13C7_Plot367	1	1	367	13	7	test	2	1	1	3	10	20	157	139	177	371	484	957	6	10.2	12.5	7	18	21	1.5	2.9	3.4	1.2	2.5	2.9	85.71428571	66.66666667	69.23076923	94	106	176
2014	IITA	International Institute of Tropical Agriculture	2014 GBS Training Population field 2 Sendusu	Training population for GBS	RCBD			Sendusu	13522S-5			plot	14-13522S-5_R14C13_Plot403	1	1	403	14	13	test	1	2	1	11	12	15	147	131	129	381	868	934	11.5	11.1	10.2	17	19.3	16.5	3.2	3.1	2.8	2.8	2.7	2.4	60	75	72.72727273	75	113	152
2014	IITA	International Institute of Tropical Agriculture	2014 GBS Training Population field 2 Sendusu	Training population for GBS	RCBD			Sendusu	13522S-5			plot	14-13522S-5_R25C20_Plot740	1	1	740	25	20	test	2	1	1	2	20	22	126	147	136	416	637	886	7	11.6	11.1	12	18.5	18	2	3.3	3.2	1.7	2.9	2.7	66.66666667	62.5	75	56	172	178
2014	IITA	International Institute of Tropical Agriculture	2014 GBS Training Population field 2 Sendusu	Training population for GBS	RCBD			Sendusu	1438K-1			plot	14-1438K-1_R18C8_Plot518	1	1	518	18	8	test	2	1	2	6	8	7	140	130	137	402	615	941	11	10.5	12.5	11.5	9.5	12.3	3.3	3.3	3.3	2.9	2.9	2.9	71.42857143	66.66666667	66.66666667	72	132	83
2014	IITA	International Institute of Tropical Agriculture	2014 GBS Training Population field 2 Sendusu	Training population for GBS	RCBD			Sendusu	1438K-1			plot	14-1438K-1_R29C28_Plot868	1	1	868	29	28	test	2	1	2	5	11	7	133	121	126	360	565	759	14	12.2	9.1	14.6	13.5	9.5	4.2	3.4	3	3.5	2.9	2.5	80	54.54545455	44.44444444	39	126	100
2014	IITA	International Institute of Tropical Agriculture	2014 GBS Training Population field 2 Sendusu	Training population for GBS	RCBD			Sendusu	1438K-1			plot	14-1438K-1_R5C25_Plot145	1	1	145	5	25	test										392	448														63.63636364	85.71428571
2014	IITA	International Institute of Tropical Agriculture	2014 GBS Training Population field 2 Sendusu	Training population for GBS	RCBD			Sendusu	16285S-6			plot	14-16285S-6_R10C8_Plot278	1	1	278	10	8	test	2			5									10			11.2			2.5			2.2						95
2014	IITA	International Institute of Tropical Agriculture	2014 GBS Training Population field 2 Sendusu	Training population for GBS	RCBD			Sendusu	1968-2			plot	14-1968-2_R10C14_Plot284	1	1	284	10	14	test	1	2	2	0.5	5	0.5	56	105	53	250	455	745	4.3	11	5.6	5.5	13.5	5.5	0.6	2.9	1.3	0.4	2.5	0.9	66.66666667	63.63636364	70	120	71	70
2014	IITA	International Institute of Tropical Agriculture	2014 GBS Training Population field 2 Sendusu	Training population for GBS	RCBD			Sendusu	1968-2			plot	14-1968-2_R19C30_Plot570	1	1	570	19	30	test	3	1	1	1	11	16	54	104	97	252	421	578	5.5	11.5	11.4	6	14	17.5	0.7	2.9	3.1	0.6	2.5	2.7	60	88.23529412	81.25	114	107	179
2014	IITA	International Institute of Tropical Agriculture	2014 GBS Training Population field 2 Sendusu	Training population for GBS	RCBD			Sendusu	2180K-6			plot	14-2180K-6_R10C25_Plot295	1	1	295	10	25	test	2			4.5			160			246	457		10.5			9.5			2.9			2.6			70	75		76
2014	IITA	International Institute of Tropical Agriculture	2014 GBS Training Population field 2 Sendusu	Training population for GBS	RCBD			Sendusu	2180K-6			plot	14-2180K-6_R16C21_Plot471	1	1	471	16	21	test	2	2		2.5	2		163	197		236	664	1004	10	11		7.5	5		2.8	3		2.5	2.7		70	83.33333333	55.55555556	78	46
2014	IITA	International Institute of Tropical Agriculture	2014 GBS Training Population field 2 Sendusu	Training population for GBS	RCBD			Sendusu	2180K-6			plot	14-2180K-6_R32C21_Plot951	1	1	951	32	21	test	2	2	2	3	3.5	5	172	142	160	220	526	746	9.4	11.3	10.5	7.5	9	10	3.5	3.3	3.2	3.2	2.9	2.6	70	70	41.66666667	76	60	96
2014	IITA	International Institute of Tropical Agriculture	2014 GBS Training Population field 2 Sendusu	Training population for GBS	RCBD			Sendusu	222K-1			plot	14-222K-1_R14C25_Plot415	1	1	415	14	25	test	2	2	2	3	3	9	157	155	132	273	419	652	9.4	11.5	10.5	11	10.5	14	2.5	3.3	2.9	2.1	3	2.7	71.42857143	71.42857143	71.42857143	70	71	98
2014	IITA	International Institute of Tropical Agriculture	2014 GBS Training Population field 2 Sendusu	Training population for GBS	RCBD			Sendusu	222K-1			plot	14-222K-1_R15C21_Plot441	1	1	441	15	21	test	2	2	2	3	9	8	148	96	138	282	471	688	8.7	11	11.3	9	14	13.5	2.3	3.5	3.4	2.2	3	3	75	85.71428571	75	76	118	112
2014	IITA	International Institute of Tropical Agriculture	2014 GBS Training Population field 2 Sendusu	Training population for GBS	RCBD			Sendusu	222K-1			plot	14-222K-1_R22C24_Plot654	1	1	654	22	24	test	2	2	2	7	12	7	147	126	125	392	584	802	12	12.8	10.2	15	14.5	12.5	3.7	3.8	3.2	3.3	3.4	2.7	50	80	57.14285714	56	114	107
2014	IITA	International Institute of Tropical Agriculture	2014 GBS Training Population field 2 Sendusu	Training population for GBS	RCBD			Sendusu	24434S-3			plot	14-24434S-3_R18C3_Plot513	1	1	513	18	3	test	2	3	1	1	1	2	172	179	133	241	458	626	7	5.8	6	8.5	7.5	7.5	1.6	1.4	1.5	1.4	1.1	1.1	69.23076923	63.63636364	58.33333333	115	147	135
2014	IITA	International Institute of Tropical Agriculture	2014 GBS Training Population field 2 Sendusu	Training population for GBS	RCBD			Sendusu	24434S-3			plot	14-24434S-3_R1C21_Plot21	1	1	21	1	21	test	2		3	0.5		2.5	100		222	292	473	635	4.5		5.2	5.5		5.5	1		1.2	0.8		0.8	50	11.11111111	54.54545455	156		148
2014	IITA	International Institute of Tropical Agriculture	2014 GBS Training Population field 2 Sendusu	Training population for GBS	RCBD			Sendusu	24434S-3			plot	14-24434S-3_R32C9_Plot939	1	1	939	32	9	test	3	1	2	0.5	2	2	137	171	188	349	491	648	5.5	5.8	6.3	6.5	8.5	7	1.1	1.5	1.5	0.7	1.2	1.2	57.14285714	60	66.66666667	127	170	178
2014	IITA	International Institute of Tropical Agriculture	2014 GBS Training Population field 2 Sendusu	Training population for GBS	RCBD			Sendusu	24583S-2			plot	14-24583S-2_R26C17_Plot767	1	1	767	26	17	test	1	2	3	1	2	2	177	121	166	278	491	621	5.6	6.3	5.7	6.5	8	7.5	1.2	1.3	1.1	0.7	0.9	0.7	85.71428571	80	63.63636364	84	126	145
2014	IITA	International Institute of Tropical Agriculture	2014 GBS Training Population field 2 Sendusu	Training population for GBS	RCBD			Sendusu	24583S-2			plot	14-24583S-2_R2C15_Plot45	1	1	45	2	15	test	1	2	2	1	1	3	83	151	211	223	304	407	5.2	6.6	6.7	7	7	8.5	1.5	1.5	1.6	0.8	1.2	1.2	84.61538462	37.5	85.71428571	95	73	138
2014	IITA	International Institute of Tropical Agriculture	2014 GBS Training Population field 2 Sendusu	Training population for GBS	RCBD			Sendusu	24583S-2			plot	14-24583S-2_R5C30_Plot150	1	1	150	5	30	test	2	3	2	0.5	0.5	2.5	68	123	117	238	346	390	4.5	6	7	4.5	6.5	9.5	0.7	1.8	1.4	0.4	1.2	1	72.72727273	100	100	95	98	120
2014	IITA	International Institute of Tropical Agriculture	2014 GBS Training Population field 2 Sendusu	Training population for GBS	RCBD			Sendusu	24948S-10			plot	14-24948S-10_R11C2_Plot302	1	1	302	11	2	test	2	2		8.5	8		142	139		631	1026	1278	12	11.2		13	12.5		3	2.9		2.6	2.6		70	71.42857143	77.77777778	167	150
2014	IITA	International Institute of Tropical Agriculture	2014 GBS Training Population field 2 Sendusu	Training population for GBS	RCBD			Sendusu	24948S-10			plot	14-24948S-10_R3C4_Plot64	1	1	64	3	4	test	2	1	1	6.5	20.5	27	141	139	144	314	454	612	10.7	12	12.9	12	18.8	14	2.7	3.4	3.6	2.1	2.7	2.9	37.5	66.66666667	58.33333333	158	170	162
2014	IITA	International Institute of Tropical Agriculture	2014 GBS Training Population field 2 Sendusu	Training population for GBS	RCBD			Sendusu	24948S-10			plot	14-24948S-10_R7C17_Plot197	1	1	197	7	17	test	1	3	1	10	17	20	151	133	138	332	444	632	11.3	12	12.2	14.5	15	15	3.1	3.3	3.8	2.3	2.8	3.3	57.14285714	50	83.33333333	172	216	180
2014	IITA	International Institute of Tropical Agriculture	2014 GBS Training Population field 2 Sendusu	Training population for GBS	RCBD			Sendusu	24948S-12			plot	14-24948S-12_R14C24_Plot414	1	1	414	14	24	test	1	2	2	2	1	1	143	181	52	470	686	1117	7	6.1	6.7	9	8	8	1.6	1.3	1.4	1.1	0.9	1.1	81.81818182	66.66666667	72.72727273	100	89	86
2014	IITA	International Institute of Tropical Agriculture	2014 GBS Training Population field 2 Sendusu	Training population for GBS	RCBD			Sendusu	24948S-12			plot	14-24948S-12_R24C4_Plot694	1	1	694	24	4	test	2	1	1	2	1	3.5	169	184	195	335	456	1031	6.1	4.6	7.2	7	6.2	10.5	1.5	1	1.7	1.2	0.6	1.3	62.5	66.66666667	77.77777778	110	154	162
2014	IITA	International Institute of Tropical Agriculture	2014 GBS Training Population field 2 Sendusu	Training population for GBS	RCBD			Sendusu	24948S-12			plot	14-24948S-12_R32C13_Plot943	1	1	943	32	13	test	3	2	2	1	1	0.5	183	160	120	447	659	961	5	5	5.8	6	5	7	1	1.1	1.9	0.7	0.8	1.5	83.33333333	77.77777778	66.66666667	91	163	134
2014	IITA	International Institute of Tropical Agriculture	2014 GBS Training Population field 2 Sendusu	Training population for GBS	RCBD			Sendusu	24948S-13			plot	14-24948S-13_R12C3_Plot333	1	1	333	12	3	test	2	1		8	13		142	131		264	439	649	11	11.5		12.5	13.5		3.4	3.5		3	2.9		100	70	70	104	95
2014	IITA	International Institute of Tropical Agriculture	2014 GBS Training Population field 2 Sendusu	Training population for GBS	RCBD			Sendusu	24948S-13			plot	14-24948S-13_R13C16_Plot376	1	1	376	13	16	test	2	1	1	6	18	20	161	127	148	213	606	985	11.5	12.2	14	13	14	16.5	3.2	3.5	3.5	2.8	3	3	81.81818182	57.14285714	60	83	190	178
2014	IITA	International Institute of Tropical Agriculture	2014 GBS Training Population field 2 Sendusu	Training population for GBS	RCBD			Sendusu	24948S-13			plot	14-24948S-13_R25C6_Plot726	1	1	726	25	6	test	3	1	1	7	15.5	20	131	141	107	289	433	640	10	12.5	12.2	10.5	15	15	2.8	3.5	3.5	2.6	3	3.1	50	62.5	42.85714286	101	191	198
2014	IITA	International Institute of Tropical Agriculture	2014 GBS Training Population field 2 Sendusu	Training population for GBS	RCBD			Sendusu	24948S-21			plot	14-24948S-21_R14C11_Plot401	1	1	401	14	11	test		2	1		0.5	1		382	169	773	437	912		5	6		6	8		1.1	1.2		0.8	0.9	70	70	72.72727273		158	137
2014	IITA	International Institute of Tropical Agriculture	2014 GBS Training Population field 2 Sendusu	Training population for GBS	RCBD			Sendusu	24948S-21			plot	14-24948S-21_R16C2_Plot452	1	1	452	16	2	test	2	1		3	15		202	114		421	619		8.3	11.5		9.5	18.5		2.2	3.2		1.8	2.8		64.28571429	50		94	144
2014	IITA	International Institute of Tropical Agriculture	2014 GBS Training Population field 2 Sendusu	Training population for GBS	RCBD			Sendusu	24948S-21			plot	14-24948S-21_R7C5_Plot185	1	1	185	7	5	test	2	1		0.5	2	1	160	179	117	270	367	649	4.3	6	6	5.5	7	7.5	0.9	1.3	1	0.7	0.9	0.8	85.71428571	80	42.85714286	143	114	154
2014	IITA	International Institute of Tropical Agriculture	2014 GBS Training Population field 2 Sendusu	Training population for GBS	RCBD			Sendusu	24948S-24			plot	14-24948S-24_R1C27_Plot27	1	1	27	1	27	test	2	2	2	1.5	2.5	3	144	177	88	381	556	811	6.2	7	6.8	7	8	7	1.6	1.9	2	1.3	1.5	1.5	90	75	77.77777778	92	79	156
2014	IITA	International Institute of Tropical Agriculture	2014 GBS Training Population field 2 Sendusu	Training population for GBS	RCBD			Sendusu	24948S-24			plot	14-24948S-24_R3C29_Plot89	1	1	89	3	29	test	2	1	1	1.5	4	6	125	133	202	393	529	764	7	7	9.2	9	8.2	9	1.5	1.9	2.4	1.2	1.5	2	72.72727273	66.66666667	45.45454545	92	158	149
2014	IITA	International Institute of Tropical Agriculture	2014 GBS Training Population field 2 Sendusu	Training population for GBS	RCBD			Sendusu	24948S-27			plot	14-24948S-27_R1C13_Plot13	1	1	13	1	13	test	2	2	2	4	8	10	117	142	76	313	425	710	8.6	10	10	8.5	10.5	12	2.2	2.8	2.7	1.9	2.4	2.3	57.14285714	60	75	112	141	135
2014	IITA	International Institute of Tropical Agriculture	2014 GBS Training Population field 2 Sendusu	Training population for GBS	RCBD			Sendusu	24948S-27			plot	14-24948S-27_R3C17_Plot77	1	1	77	3	17	test	1	2	1	4	7	7	130	165	131	374	416	649	9.7	9.3	8.2	10	12.5	9.5	2.7	2.7	2.3	2.3	2.2	2	80	76.47058824	75	50	116	168
2014	IITA	International Institute of Tropical Agriculture	2014 GBS Training Population field 2 Sendusu	Training population for GBS	RCBD			Sendusu	24948S-29			plot	14-24948S-29_R14C19_Plot409	1	1	409	14	19	test	3	2		0.5	0.5		182	184		423	610		5.1	5.5		6	7		1.4	1.2		1.1	0.7		70	70		43	96
2014	IITA	International Institute of Tropical Agriculture	2014 GBS Training Population field 2 Sendusu	Training population for GBS	RCBD			Sendusu	24948S-29			plot	14-24948S-29_R1C28_Plot28	1	1	28	1	28	test	3	2		0.5	0.5		185	97		431	725		3	5		5.5	5		1	1.3		0.7	1		62.5	50		57	93
2014	IITA	International Institute of Tropical Agriculture	2014 GBS Training Population field 2 Sendusu	Training population for GBS	RCBD			Sendusu	24948S-29			plot	14-24948S-29_R28C2_Plot812	1	1	812	28	2	test	1			1			145			471	761		6.4			5			1.7			1.3			75	62.5		108
2014	IITA	International Institute of Tropical Agriculture	2014 GBS Training Population field 2 Sendusu	Training population for GBS	RCBD			Sendusu	24948S-2			plot	14-24948S-2_R27C6_Plot786	1	1	786	27	6	test	2	3	2	7.5	8	3.5	143	133	137	406	675	1009	11.8	12.6	13.2	11	9.5	11.6	3.7	3.7	3.5	3.2	3.2	3		70	71.42857143	87	178	48
2014	IITA	International Institute of Tropical Agriculture	2014 GBS Training Population field 2 Sendusu	Training population for GBS	RCBD			Sendusu	24948S-9			plot	14-24948S-9_R22C17_Plot647	1	1	647	22	17	test	2	1	1	9	23	14	144	148	143	279	471	543	10	13	14	13	17	15	2.7	3.5	4	2.4	2.9	3.2	57.14285714	100	63.63636364	144	214	130
2014	IITA	International Institute of Tropical Agriculture	2014 GBS Training Population field 2 Sendusu	Training population for GBS	RCBD			Sendusu	24948S-9			plot	14-24948S-9_R23C21_Plot681	1	1	681	23	21	test	1	1	1	8.5	25	22	139	145	140	358	467	514	10.3	13.1	12.5	14	19	19.5	2.7	3.7	4.5	2.2	3	3.3	70	77.77777778	61.53846154	150	183	160
2014	IITA	International Institute of Tropical Agriculture	2014 GBS Training Population field 2 Sendusu	Training population for GBS	RCBD			Sendusu	24948S-9			plot	14-24948S-9_R26C13_Plot763	1	1	763	26	13	test	2	2		9	17		142	150		292	476	749	10.4	12.5		11.5	15.5		2.9	3.5		2.5	3		71.42857143	77.77777778	36.36363636	159	167
2014	IITA	International Institute of Tropical Agriculture	2014 GBS Training Population field 2 Sendusu	Training population for GBS	RCBD			Sendusu	25031S-15			plot	14-25031S-15_R29C1_Plot841	1	1	841	29	1	test	3	1	1	3	12.5	12	200	216	234	325	473	683	8	9.7	9.5	8	12.5	14.5	2.3	2.4	2.6	1.6	1.9	2.2	100	62.5	62.5	69	172	240
2014	IITA	International Institute of Tropical Agriculture	2014 GBS Training Population field 2 Sendusu	Training population for GBS	RCBD			Sendusu	25031S-16			plot	14-25031S-16_R11C7_Plot307	1	1	307	11	7	test	2	2		5	8	14	228	205	200	213	362	465	9.2	10	10.5	9.5	12	13	2.3	2.9	2.7	2	2.4	2.2	84.61538462	71.42857143	72.72727273	141	112	232
2014	IITA	International Institute of Tropical Agriculture	2014 GBS Training Population field 2 Sendusu	Training population for GBS	RCBD			Sendusu	25031S-16			plot	14-25031S-16_R3C6_Plot66	1	1	66	3	6	test	2	1	1	5	8.5	10	189	192	192	210	357	623	8.8	10	9.6	10	12	10.3	2.2	2.4	2.4	1.6	2	1.9	78.57142857	100	84.61538462	128	133	204
2014	IITA	International Institute of Tropical Agriculture	2014 GBS Training Population field 2 Sendusu	Training population for GBS	RCBD			Sendusu	25031S-17			plot	14-25031S-17_R17C16_Plot496	1	1	496	17	16	test	3	3	2	0.5	1	1.5	139	185	239	232	406	597	3	5.8	6	4.5	7	7.5	0.6	1.6	1.5	0.4	1.3	1	50	57.14285714	53.33333333	60	123	278
2014	IITA	International Institute of Tropical Agriculture	2014 GBS Training Population field 2 Sendusu	Training population for GBS	RCBD			Sendusu	25031S-17			plot	14-25031S-17_R28C9_Plot819	1	1	819	28	9	test	2	1	2	1	14	2.5	184	176	196	208	423	578	6	10.5	6.1	6.5	17	8	1.5	2.9	1.4	1	2.6	0.9	80	75	75	113	133	265
2014	IITA	International Institute of Tropical Agriculture	2014 GBS Training Population field 2 Sendusu	Training population for GBS	RCBD			Sendusu	25031S-19			plot	14-25031S-19_R15C6_Plot426	1	1	426	15	6	test	3	1	2	1	6	1	90	154	191	302	455	656	4	5	4.6	5	5	6	0.9	1.2	1	0.6	0.9	0.7	62.5	81.81818182	61.53846154	192	306	418
2014	IITA	International Institute of Tropical Agriculture	2014 GBS Training Population field 2 Sendusu	Training population for GBS	RCBD			Sendusu	25031S-19			plot	14-25031S-19_R9C21_Plot261	1	1	261	9	21	test	2	1	1	1	5	6	79	151	158	227	582	765	4.7	5.4	5.3	6	7.5	6.8	0.9	1.2	1.1	0.8	0.9	0.8	71.42857143	75	100	187	291	414
2014	IITA	International Institute of Tropical Agriculture	2014 GBS Training Population field 2 Sendusu	Training population for GBS	RCBD			Sendusu	25031S-1			plot	14-25031S-1_R13C2_Plot362	1	1	362	13	2	test	1	2		0.5	1	1.5	106	112	140	226	392	532	4.1	5.5	5.3	3.8	5.5	5.5	1	1.2	1.2	0.7	0.9	0.7	72.72727273	75	75	180	102	171
2014	IITA	International Institute of Tropical Agriculture	2014 GBS Training Population field 2 Sendusu	Training population for GBS	RCBD			Sendusu	25031S-1			plot	14-25031S-1_R27C25_Plot805	1	1	805	27	25	test	3	2	2	0.5	1	1	224	243	190	375	586	972	5	5.3	6	5	5	6	1.3	1.2	1	0.9	0.7	0.6	100	78.57142857	64.28571429	69	188	220
2014	IITA	International Institute of Tropical Agriculture	2014 GBS Training Population field 2 Sendusu	Training population for GBS	RCBD			Sendusu	25031S-27			plot	14-25031S-27_R20C10_Plot580	1	1	580	20	10	test	2	2	2	0.5	1	2	65	147	196	241	357	406	4.2	5.6	5.1	6	9.5	8	0.9	1.3	1.3	0.6	1	1	60	78.57142857	68.75	116	74	177
2014	IITA	International Institute of Tropical Agriculture	2014 GBS Training Population field 2 Sendusu	Training population for GBS	RCBD			Sendusu	25031S-27			plot	14-25031S-27_R21C10_Plot610	1	1	610	21	10	test	3	2	2	0.5	2.5	3.5	114	178	139	299	421	606	4.5	5	4.1	4.5	7.5	7	1.6	1.2	1.3	1.4	0.8	0.8	100	64.28571429	80	104	153	237
2014	IITA	International Institute of Tropical Agriculture	2014 GBS Training Population field 2 Sendusu	Training population for GBS	RCBD			Sendusu	25031S-27			plot	14-25031S-27_R31C5_Plot905	1	1	905	31	5	test	3	2	1	0.5	2	0.5	183	105	115	223	398	547	5.8	5.5	4.9	8	9.5	8.5	1.5	1.2	1.2	1.3	0.9	0.8	66.66666667	80	81.25	77	130	181
2014	IITA	International Institute of Tropical Agriculture	2014 GBS Training Population field 2 Sendusu	Training population for GBS	RCBD			Sendusu	25031S-33			plot	14-25031S-33_R19C15_Plot555	1	1	555	19	15	test	3	2	2	2	1	4	271	167	128	236	334	449	5.8	5.6	9	7	8.5	8	1.4	1.4	1.5	1.1	1.1	1.2	81.81818182	100	80	118	95	135
2014	IITA	International Institute of Tropical Agriculture	2014 GBS Training Population field 2 Sendusu	Training population for GBS	RCBD			Sendusu	25031S-33			plot	14-25031S-33_R28C28_Plot838	1	1	838	28	28	test	2	1	1	0.5	8	9	170	252	223	292	399	503	4.3	8.3	8.5	4.7	12	10	1	2.2	2.2	0.6	1.8	1.8	50	100	72.72727273	164	175	206
2014	IITA	International Institute of Tropical Agriculture	2014 GBS Training Population field 2 Sendusu	Training population for GBS	RCBD			Sendusu	25031S-33			plot	14-25031S-33_R2C11_Plot41	1	1	41	2	11	test	2	3	2	1.5	0.5	10	117	204	264	229	321	436	4.6	4.8	9.2	6	5.5	12	1	1.2	2	0.8	0.9	1.7	81.81818182	75	75	134	160	226
2014	IITA	International Institute of Tropical Agriculture	2014 GBS Training Population field 2 Sendusu	Training population for GBS	RCBD			Sendusu	25031S-34			plot	14-25031S-34_R20C7_Plot577	1	1	577	20	7	test	2	3		4.5	3	8	275	186	258	222	395	613	8.5	8.2	8.4	8.5	11.5	9.5	2.5	2.1	2.2	1.8	1.6	1.7	77.77777778	85.71428571	66.66666667	102	70	150
2014	IITA	International Institute of Tropical Agriculture	2014 GBS Training Population field 2 Sendusu	Training population for GBS	RCBD			Sendusu	25031S-34			plot	14-25031S-34_R31C4_Plot904	1	1	904	31	4	test	3	3	3	2.5	3.5	6	277	261	264	220	428	625	8	7.7	7.8	10.5	7.5	8	2.4	2.1	2.3	1.8	1.6	1.8	77.77777778	75	90	89	82	164
2014	IITA	International Institute of Tropical Agriculture	2014 GBS Training Population field 2 Sendusu	Training population for GBS	RCBD			Sendusu	25031S-34			plot	14-25031S-34_R9C15_Plot255	1	1	255	9	15	test	2	3	2	2	7	7	309	219	202	284	449	551	6.8	8.4	9	5.5	12.5	12.4	1.7	2.1	2.3	1.4	1.8	1.9	87.5	60	80	85	178	98
2014	IITA	International Institute of Tropical Agriculture	2014 GBS Training Population field 2 Sendusu	Training population for GBS	RCBD			Sendusu	25031S-7			plot	14-25031S-7_R10C23_Plot293	1	1	293	10	23	test	1	3	1	8	7	18	215	207	183	198	386	520	10.5	10.9	10.9	12.3	15	14	2.9	3.1	2.8	2.5	2.6	2.3	81.81818182	75	78.57142857	116	87	186
2014	IITA	International Institute of Tropical Agriculture	2014 GBS Training Population field 2 Sendusu	Training population for GBS	RCBD			Sendusu	25031S-7			plot	14-25031S-7_R10C24_Plot294	1	1	294	10	24	test	2	2	1	9	10	22	205	205	159	208	365	503	10.5	11	11.4	14.5	14	15.5	2.8	3.2	3	2.4	2.7	2.5	90	66.66666667	60	108	94	186
2014	IITA	International Institute of Tropical Agriculture	2014 GBS Training Population field 2 Sendusu	Training population for GBS	RCBD			Sendusu	25031S-7			plot	14-25031S-7_R9C2_Plot242	1	1	242	9	2	test	2	2	1	9	15	22.5	191	182	195	222	343	488	10.6	10.7	12	11.5	14	16.5	2.7	2.4	3.4	2.2	2.3	2.7	66.66666667	37.5	66.66666667	124	147	188
2014	IITA	International Institute of Tropical Agriculture	2014 GBS Training Population field 2 Sendusu	Training population for GBS	RCBD			Sendusu	25066S-1			plot	14-25066S-1_R22C11_Plot641	1	1	641	22	11	test	2	2	2	5	6	5	97	95	89	410	517	688	11.5	11.7	11.5	14	14	13.5	3.2	3.4	3.5	2.9	3	3.1	44.44444444	66.66666667	63.63636364	55	52	94
2014	IITA	International Institute of Tropical Agriculture	2014 GBS Training Population field 2 Sendusu	Training population for GBS	RCBD			Sendusu	25066S-1			plot	14-25066S-1_R22C5_Plot635	1	1	635	22	5	test	3	2	2	4	7	6	101	92	56	270	447	606	10.5	11.4	11	11	14	11.5	2.9	3.4	3	2.7	3.1	2.7	70	70	57.14285714	47	66	78
2014	IITA	International Institute of Tropical Agriculture	2014 GBS Training Population field 2 Sendusu	Training population for GBS	RCBD			Sendusu	25066S-1			plot	14-25066S-1_R5C1_Plot121	1	1	121	5	1	test	2	2	1	2.5	2	8	100	95	91	264	388	514	7.4	11	12.2	10	13	15.5	2	3.4	3.5	1.6	2.8	3.2	81.81818182	85.71428571	69.23076923	56	30	73
2014	IITA	International Institute of Tropical Agriculture	2014 GBS Training Population field 2 Sendusu	Training population for GBS	RCBD			Sendusu	25066S-2			plot	14-25066S-2_R11C29_Plot329	1	1	329	11	29	test	2	2	2	4	7	5	90	90	98	333	473	612	11	12.5	11.2	11	14	11	3.1	3.4	3.3	2.9	3.1	3	70	60	53.84615385	46	64	72
2014	IITA	International Institute of Tropical Agriculture	2014 GBS Training Population field 2 Sendusu	Training population for GBS	RCBD			Sendusu	25066S-2			plot	14-25066S-2_R16C11_Plot461	1	1	461	16	11	test	2	2	2	1	6	5	98	92	95	353	510	696	12	12	12.5	13	14.5	13	3.5	3.4	3.6	3.2	3.1	3.3	84.61538462	81.81818182	76.92307692	47	65	60
2014	IITA	International Institute of Tropical Agriculture	2014 GBS Training Population field 2 Sendusu	Training population for GBS	RCBD			Sendusu	25066S-2			plot	14-25066S-2_R26C20_Plot770	1	1	770	26	20	test	2	3		2	3		102	82		381	981		10.3	12		12.5	12		3.1	3.2		2.7	3		85.71428571	72.72727273		31	35
2014	IITA	International Institute of Tropical Agriculture	2014 GBS Training Population field 2 Sendusu	Training population for GBS	RCBD			Sendusu	25089S-4			plot	14-25089S-4_R13C11_Plot371	1	1	371	13	11	test	3	2	3	0.5	0.5	0.5	209	262	258	469	578	760	4.5	5	4.9	5	6	5	1.7	1.3	1	0.9	1	0.6	66.66666667	70	33.33333333	46	67	70
2014	IITA	International Institute of Tropical Agriculture	2014 GBS Training Population field 2 Sendusu	Training population for GBS	RCBD			Sendusu	25089S-4			plot	14-25089S-4_R1C23_Plot23	1	1	23	1	23	test	2	2	2	0.5	0.5	1	120	189	132	349	637	831	5	4.5	6.6	4.3	5.5	6	1.5	1	1.3	0.8	0.6	0.9	75	62.5	75	40	77	70
2014	IITA	International Institute of Tropical Agriculture	2014 GBS Training Population field 2 Sendusu	Training population for GBS	RCBD			Sendusu	25089S-4			plot	14-25089S-4_R23C26_Plot686	1	1	686	23	26	test	3	3	1	0.5	1	3	176	184	188	321	481	557	4	5	6.7	4.5	6	6.7	1	1.2	2.1	0.7	0.8	1.6	88.88888889	45.45454545	81.81818182	67	81	105
2014	IITA	International Institute of Tropical Agriculture	2014 GBS Training Population field 2 Sendusu	Training population for GBS	RCBD			Sendusu	25102S-1			plot	14-25102S-1_R31C9_Plot909	1	1	909	31	9	test		3	2		0.5	1		107	149	292	502	799		7	6.8		7	7		1.8	1.4		1.5	1	75	45.45454545	66.66666667		30	52
2014	IITA	International Institute of Tropical Agriculture	2014 GBS Training Population field 2 Sendusu	Training population for GBS	RCBD			Sendusu	25102S-1			plot	14-25102S-1_R32C6_Plot936	1	1	936	32	6	test	2	1	3	0.5	1	0.5	50	161	156	256	430	607	4.5	7.5	4.5	6	8	5	1	1.7	1	0.8	1.4	0.6	55.55555556	45.45454545	44.44444444	61	51	68
2014	IITA	International Institute of Tropical Agriculture	2014 GBS Training Population field 2 Sendusu	Training population for GBS	RCBD			Sendusu	25117S-1			plot	14-25117S-1_R16C17_Plot467	1	1	467	16	17	test	1	1	1	12	20	18	181	168	173	344	609	775	10.5	11.3	10.5	11.5	15	11	2.9	3.4	3	2.7	3.1	2.7	81.81818182	57.14285714	45.45454545	143	218	196
2014	IITA	International Institute of Tropical Agriculture	2014 GBS Training Population field 2 Sendusu	Training population for GBS	RCBD			Sendusu	25117S-1			plot	14-25117S-1_R24C28_Plot718	1	1	718	24	28	test	2		1	8		17	168	194	171	385	453	504	10		12.6	11		14.5	3		3.5	2.6		3	66.66666667	66.66666667	66.66666667	89		136
2014	IITA	International Institute of Tropical Agriculture	2014 GBS Training Population field 2 Sendusu	Training population for GBS	RCBD			Sendusu	25117S-1			plot	14-25117S-1_R9C30_Plot270	1	1	270	9	30	test	1	1	1	10	14	14	210	181	158	353	412	626	11.5	11.6	10.4	11	13.5	11.5	3	3.4	3	2.5	3.1	2.6	62.5	50	57.14285714	127	131	185
2014	IITA	International Institute of Tropical Agriculture	2014 GBS Training Population field 2 Sendusu	Training population for GBS	RCBD			Sendusu	25117S-2			plot	14-25117S-2_R14C15_Plot405	1	1	405	14	15	test	2	1		4	14		143	130		406	545	739	10.2	11.8		9	11		3.2	3.1		2.7	2.7		54.54545455	57.14285714	53.84615385	71	167
2014	IITA	International Institute of Tropical Agriculture	2014 GBS Training Population field 2 Sendusu	Training population for GBS	RCBD			Sendusu	25117S-2			plot	14-25117S-2_R19C14_Plot554	1	1	554	19	14	test	2	1	1	16	15	22	138	140	138	464	637	819	12	11.8	12.2	12	9.5	14	3.5	3.5	3.3	3	3	2.7	50	60	90	139	198	245
2014	IITA	International Institute of Tropical Agriculture	2014 GBS Training Population field 2 Sendusu	Training population for GBS	RCBD			Sendusu	25117S-2			plot	14-25117S-2_R19C20_Plot560	1	1	560	19	20	test	2	1		7	13	16	137	92	139	349	570	645	11.3	11	11	10	12	11.5	3.3	3.4	3.1	2.8	2.9	2.7	81.81818182	76.92307692	70	122	140	198
2014	IITA	International Institute of Tropical Agriculture	2014 GBS Training Population field 2 Sendusu	Training population for GBS	RCBD			Sendusu	25117S-3			plot	14-25117S-3_R11C18_Plot318	1	1	318	11	18	test	3	2		2	2.5	1	125	168	245	298	504	626	5.8	6.2	5.3	5.2	8	6.5	1.3	1.4	1	1	1.1	0.6	57.14285714	70	62.5	123	158	180
2014	IITA	International Institute of Tropical Agriculture	2014 GBS Training Population field 2 Sendusu	Training population for GBS	RCBD			Sendusu	25117S-3			plot	14-25117S-3_R20C4_Plot574	1	1	574	20	4	test	3	2	2	1	2	1.5	123	170	191	283	453	631	4.6	5.7	5.7	6	7.8	7	0.9	1.4	1.3	0.6	1	1	57.14285714	85.71428571	66.66666667	129	180	223
2014	IITA	International Institute of Tropical Agriculture	2014 GBS Training Population field 2 Sendusu	Training population for GBS	RCBD			Sendusu	25117S-3			plot	14-25117S-3_R32C2_Plot932	1	1	932	32	2	test	2	2	1	1.5	2.5	1	121	104	220	386	724	1169	6.8	6.4	7.4	9	9	8.3	1.4	1.8	1.6	1.2	1.4	1.2	54.54545455	63.63636364	72.72727273	69	164	214
2014	IITA	International Institute of Tropical Agriculture	2014 GBS Training Population field 2 Sendusu	Training population for GBS	RCBD			Sendusu	25328S-3			plot	14-25328S-3_R12C15_Plot345	1	1	345	12	15	test	2	2	2	4.5	13	13	162	166	157	264	433	637	9.5	11	11.2	10.5	13	12.5	2.5	2.9	2.8	2	2.5	2.2	62.5	62.5	71.42857143	101	116	205
2014	IITA	International Institute of Tropical Agriculture	2014 GBS Training Population field 2 Sendusu	Training population for GBS	RCBD			Sendusu	25328S-3			plot	14-25328S-3_R19C25_Plot565	1	1	565	19	25	test	2	2	1	4	10	14	173	185	166	390	548	817	9.4	11	12.3	11	12	14	2.7	3	2.7	2.2	2.6	2.2	81.81818182	70	62.5	72	95	161
2014	IITA	International Institute of Tropical Agriculture	2014 GBS Training Population field 2 Sendusu	Training population for GBS	RCBD			Sendusu	25328S-3			plot	14-25328S-3_R26C15_Plot765	1	1	765	26	15	test	2	1	2	2.5	20	12	157	167	174	298	516	771	10.8	12.8	11	9.5	17.5	13	3.3	3.3	3.1	2.7	3	2.5	60	72.72727273	60	90	148	167
2014	IITA	International Institute of Tropical Agriculture	2014 GBS Training Population field 2 Sendusu	Training population for GBS	RCBD			Sendusu	25356S-1			plot	14-25356S-1_R16C5_Plot455	1	1	455	16	5	test	2	1		8	24	27	125	148	132	295	433	620	11	14.5	14.3	14	16.5	17.5	3	4.1	4.1	2.5	3.4	3.5	75	75	66.66666667	110	160	229
2014	IITA	International Institute of Tropical Agriculture	2014 GBS Training Population field 2 Sendusu	Training population for GBS	RCBD			Sendusu	25356S-1			plot	14-25356S-1_R22C2_Plot632	1	1	632	22	2	test	2	1	1	9.5	17	18	146	141	135	438	597	834	12.8	13.8	13.5	14.5	16.5	15.5	3.7	4	3.9	3.1	3.5	3.3	66.66666667	50	100	92	130	144
2014	IITA	International Institute of Tropical Agriculture	2014 GBS Training Population field 2 Sendusu	Training population for GBS	RCBD			Sendusu	25356S-1			plot	14-25356S-1_R7C27_Plot207	1	1	207	7	27	test	1	1	1	11	17	30	146	144	105	260	412	627	11.7	12.7	13.5	13.5	18	16	3.1	3.7	4	2.7	3.2	3.4	57.14285714	53.84615385	62.5	125	169	186
2014	IITA	International Institute of Tropical Agriculture	2014 GBS Training Population field 2 Sendusu	Training population for GBS	RCBD			Sendusu	25371S-2			plot	14-25371S-2_R24C20_Plot710	1	1	710	24	20	test	1	1	1	1	13	9	131	125	128	625	932	1272	11.3	12.2	13.8	10.5	11	13.3	3.3	3.5	3.7	2.8	3	3.1	62.5	41.66666667	33.33333333	165	178	122
2014	IITA	International Institute of Tropical Agriculture	2014 GBS Training Population field 2 Sendusu	Training population for GBS	RCBD			Sendusu	25371S-2			plot	14-25371S-2_R31C8_Plot908	1	1	908	31	8	test	2	1		8	16		153	189		400	588		11	11		12	10.5		3.4	3.1		2.8	2.6		35.71428571	75		94	166
2014	IITA	International Institute of Tropical Agriculture	2014 GBS Training Population field 2 Sendusu	Training population for GBS	RCBD			Sendusu	25371S-2			plot	14-25371S-2_R9C8_Plot248	1	1	248	9	8	test	2	1	1	3.6	10.5	10	149	137	159	358	552	695	9.7	12	11.4	11	11.5	10.4	3.7	3.5	3.2	2.9	2.8	2.7	80	55.55555556	12.5	45	132	164
2014	IITA	International Institute of Tropical Agriculture	2014 GBS Training Population field 2 Sendusu	Training population for GBS	RCBD			Sendusu	25435S-4			plot	14-25435S-4_R26C7_Plot757	1	1	757	26	7	test	2	1	1	7	14.5	18	145	154	185	327	500	745	9.3	11.5	11.1	10	14	14	2.6	3.6	3.2	2.1	3.2	2.7	100	80	44.44444444	157	147	204
2014	IITA	International Institute of Tropical Agriculture	2014 GBS Training Population field 2 Sendusu	Training population for GBS	RCBD			Sendusu	25435S-4			plot	14-25435S-4_R28C7_Plot817	1	1	817	28	7	test	2	1	1	2.5	12	11	127	175	170	345	558	873	7.5	11	12	9	14	16	1.9	3.1	3.6	1.6	2.7	3.2	62.5	81.81818182	66.66666667	127	124	144
2014	IITA	International Institute of Tropical Agriculture	2014 GBS Training Population field 2 Sendusu	Training population for GBS	RCBD			Sendusu	25435S-4			plot	14-25435S-4_R8C23_Plot233	1	1	233	8	23	test	2	1	1	0.5	11.5	10	136	146	153	238	428	620	5.4	11	9	9.6	14.5	12	1.4	3.2	2.6	1.2	2.6	2.3	66.66666667	75	71.42857143	115	133	205
2014	IITA	International Institute of Tropical Agriculture	2014 GBS Training Population field 2 Sendusu	Training population for GBS	RCBD			Sendusu	25457S-1			plot	14-25457S-1_R19C21_Plot561	1	1	561	19	21	test	2	2	2	6	7	10	136	157	139	287	420	662	10.4	12.3	12	11.5	14	15.5	2.9	3.5	3.3	2.7	3.2	3	71.42857143	62.5	62.5	98	72	68
2014	IITA	International Institute of Tropical Agriculture	2014 GBS Training Population field 2 Sendusu	Training population for GBS	RCBD			Sendusu	25457S-1			plot	14-25457S-1_R4C21_Plot111	1	1	111	4	21	test	2	2	1	7	0.5	4	136	26	154	536	697	1095	12.5	9.5	12.1	15.5	13.5	14.5	3.6	3.2	3.3	3.3	2.8	2.8	66.66666667	75	50	60	54	60
2014	IITA	International Institute of Tropical Agriculture	2014 GBS Training Population field 2 Sendusu	Training population for GBS	RCBD			Sendusu	25474S-5			plot	14-25474S-5_R27C20_Plot800	1	1	800	27	20	test	2	2	2	2.5	5	9	140	151	149	312	496	705	10.5	10.3	11.2	9.5	11	9.5	3	2.8	3.2	2.5	2.4	2.8	57.14285714	66.66666667	50	56	90	134
2014	IITA	International Institute of Tropical Agriculture	2014 GBS Training Population field 2 Sendusu	Training population for GBS	RCBD			Sendusu	25474S-5			plot	14-25474S-5_R6C29_Plot179	1	1	179	6	29	test	2	2	2	4	5	4	140	153	156	458	620	831	10.6	10.2	9.5	11	9	9	3	2.9	3	2.5	2.5	2.5	77.77777778	44.44444444	100	54	100	88
2014	IITA	International Institute of Tropical Agriculture	2014 GBS Training Population field 2 Sendusu	Training population for GBS	RCBD			Sendusu	25499S-7			plot	14-25499S-7_R16C3_Plot453	1	1	453	16	3	test	2	2	1	5	14	20	91	141	110	364	426	573	8.5	11	11.9	11.5	16	17.5	3.5	3.2	3.3	2.9	2.6	2.9	55.55555556	55.55555556	70	107	106	167
2014	IITA	International Institute of Tropical Agriculture	2014 GBS Training Population field 2 Sendusu	Training population for GBS	RCBD			Sendusu	25499S-7			plot	14-25499S-7_R31C11_Plot911	1	1	911	31	11	test	1	2	1	8	11	20	146	136	142	351	588	814	11	12.6	12.3	13.5	14	16	3	3.7	3	2.4	3.2	2.5	81.81818182	36.36363636	50	93	109	184
2014	IITA	International Institute of Tropical Agriculture	2014 GBS Training Population field 2 Sendusu	Training population for GBS	RCBD			Sendusu	25499S-7			plot	14-25499S-7_R3C21_Plot81	1	1	81	3	21	test	2	2	1	1	9	11	141	143	133	275	434	630	8.5	10.7	10	11	15.5	12	3.1	3	2.8	3	2.4	2.4	50	57.14285714	75	104	105	144
2014	IITA	International Institute of Tropical Agriculture	2014 GBS Training Population field 2 Sendusu	Training population for GBS	RCBD			Sendusu	25508S-1			plot	14-25508S-1_R12C13_Plot343	1	1	343	12	13	test	2	2	1	11	8	12	138	153	162	478	627	881	11.5	10.5	13.2	10.5	9	12	3.2	2.7	3.1	2.5	2.4	2.5	87.5	66.66666667	100	147	156	148
2014	IITA	International Institute of Tropical Agriculture	2014 GBS Training Population field 2 Sendusu	Training population for GBS	RCBD			Sendusu	25508S-1			plot	14-25508S-1_R2C25_Plot55	1	1	55	2	25	test	2	2		7	9		184	175		264	416		10	11.2		10	11		2.4	3.7		2.3	3.2		66.66666667	83.33333333		159	135
2014	IITA	International Institute of Tropical Agriculture	2014 GBS Training Population field 2 Sendusu	Training population for GBS	RCBD			Sendusu	25583S-2			plot	14-25583S-2_R12C18_Plot348	1	1	348	12	18	test	1	1	1	23	34	29	140	138	138	367	516	789	12.2	14	13.5	13	16	13	3.4	4.1	3.6	3	3.5	3.2	75	70	58.33333333	228	271	216
2014	IITA	International Institute of Tropical Agriculture	2014 GBS Training Population field 2 Sendusu	Training population for GBS	RCBD			Sendusu	25583S-2			plot	14-25583S-2_R13C24_Plot384	1	1	384	13	24	test	1	1	1	13.5	27	30	136	134	151	403	592	720	13	14	10.8	13.5	13.5	11.5	3.7	4	2.8	3.3	3.5	2.2	50	54.54545455	70	143	211	230
2014	IITA	International Institute of Tropical Agriculture	2014 GBS Training Population field 2 Sendusu	Training population for GBS	RCBD			Sendusu	25583S-2			plot	14-25583S-2_R32C27_Plot957	1	1	957	32	27	test	1	1	1	21	48	21	133	129	135	377	554	848	14	14.5	12.1	13	16	14	3.8	3.8	2.6	3.5	3.3	2.2	80	78.57142857	70	170	300	125
2014	IITA	International Institute of Tropical Agriculture	2014 GBS Training Population field 2 Sendusu	Training population for GBS	RCBD			Sendusu	25623S-11			plot	14-25623S-11_R10C30_Plot300	1	1	300	10	30	test	1	1		29	19		166	175		646	759		13.6	12.5		17.4	16.5		3.9	3.7		3.2	3		66.66666667	70		166	140
2014	IITA	International Institute of Tropical Agriculture	2014 GBS Training Population field 2 Sendusu	Training population for GBS	RCBD			Sendusu	25623S-11			plot	14-25623S-11_R26C11_Plot761	1	1	761	26	11	test	1	1	1	27	38	40.5	178	180	171	332	453	648	15	15	13.8	18	18	18.8	4.5	4.3	3.9	4	3.5	3.3	100	75	80	175	191	248
2014	IITA	International Institute of Tropical Agriculture	2014 GBS Training Population field 2 Sendusu	Training population for GBS	RCBD			Sendusu	25623S-11			plot	14-25623S-11_R31C16_Plot916	1	1	916	31	16	test			1			34	164	164	155	427	462	667			13			15.5			3.7			3	66.66666667	55.55555556	70			211
2014	IITA	International Institute of Tropical Agriculture	2014 GBS Training Population field 2 Sendusu	Training population for GBS	RCBD			Sendusu	25628S-11			plot	14-25628S-11_R18C19_Plot529	1	1	529	18	19	test	1	1		19	32		182	162		339	475		14.2	14		14.5	18		3.9	3.8		3.4	3.3		100	72.72727273		163	202
2014	IITA	International Institute of Tropical Agriculture	2014 GBS Training Population field 2 Sendusu	Training population for GBS	RCBD			Sendusu	25628S-11			plot	14-25628S-11_R23C9_Plot669	1	1	669	23	9	test	1	2		17.5	7		179	102		367	489		13	11		13	14		3.7	2.9		3.3	2.3		80	75		172	154
2014	IITA	International Institute of Tropical Agriculture	2014 GBS Training Population field 2 Sendusu	Training population for GBS	RCBD			Sendusu	25628S-11			plot	14-25628S-11_R27C17_Plot797	1	1	797	27	17	test	1	1	1	24	32	20	168	177	184	469	670	939	14.2	13.1	14.5	17	14.5	16	4	3.8	3.8	3.4	3.2	3.4	60	60	60	146	262	170
2014	IITA	International Institute of Tropical Agriculture	2014 GBS Training Population field 2 Sendusu	Training population for GBS	RCBD			Sendusu	25653S-3			plot	14-25653S-3_R13C28_Plot388	1	1	388	13	28	test	1	1	1	5	13	11.5	178	116	159	690	822	891	8	11	9.2	11	14.5	14	2	3	2.4	1.4	2.5	1.8	60	100	80	144	125	184
2014	IITA	International Institute of Tropical Agriculture	2014 GBS Training Population field 2 Sendusu	Training population for GBS	RCBD			Sendusu	25653S-3			plot	14-25653S-3_R15C10_Plot430	1	1	430	15	10	test	1	1	1	11.5	13	6	157	114	188	497	562	1005	10.4	11	11	15.5	18.5	13	3.1	2.9	2.8	2.7	2.3	2.3	75	66.66666667	46.15384615	249	92	86
2014	IITA	International Institute of Tropical Agriculture	2014 GBS Training Population field 2 Sendusu	Training population for GBS	RCBD			Sendusu	25680S-11			plot	14-25680S-11_R12C26_Plot356	1	1	356	12	26	test	2	2	2	1.5	4	3	162	205	174	293	481	746	5.5	6	6.4	6	6	6.6	1.4	1.5	1.4	1	1	1	66.66666667	100	81.81818182	117	168	138
2014	IITA	International Institute of Tropical Agriculture	2014 GBS Training Population field 2 Sendusu	Training population for GBS	RCBD			Sendusu	25680S-11			plot	14-25680S-11_R19C23_Plot563	1	1	563	19	23	test	2	2	2	1	2	6	39	180	230	288	478	669	5	6.6	6.5	6	7.5	6.5	1.2	1.9	1.8	0.9	1.5	1.3	100	54.54545455	80	185	92	204
2014	IITA	International Institute of Tropical Agriculture	2014 GBS Training Population field 2 Sendusu	Training population for GBS	RCBD			Sendusu	25680S-13			plot	14-25680S-13_R27C13_Plot793	1	1	793	27	13	test	3	2		0.5	1		98	124		479	677	871	5	5.5		5	5.5		1.1	1.1		0.8	0.7		72.72727273	80	75	82	140
2014	IITA	International Institute of Tropical Agriculture	2014 GBS Training Population field 2 Sendusu	Training population for GBS	RCBD			Sendusu	25680S-13			plot	14-25680S-13_R7C13_Plot193	1	1	193	7	13	test	2	3		0.5	0.5		160	148		361	471	625	5.5	4		5.5	4.5		2.2	1		1.2	0.6		76.92307692	80	60	51	169
2014	IITA	International Institute of Tropical Agriculture	2014 GBS Training Population field 2 Sendusu	Training population for GBS	RCBD			Sendusu	25737S-1			plot	14-25737S-1_R15C5_Plot425	1	1	425	15	5	test	1	2	1	7.5	7	22	132	73	145	214	372	593	9.9	11.3	14	14.5	15	17	2.6	3	4.5	2	2.4	3.8	75	70	55.55555556	103	70	175
2014	IITA	International Institute of Tropical Agriculture	2014 GBS Training Population field 2 Sendusu	Training population for GBS	RCBD			Sendusu	25737S-1			plot	14-25737S-1_R24C8_Plot698	1	1	698	24	8	test	1	1	1	6.5	4	15	145	124	133	345	373	647	11	12.2	13	14	16.5	18.5	2.9	3	3.7	2.4	2.5	3.2	66.66666667	62.5	87.5	102	65	137
2014	IITA	International Institute of Tropical Agriculture	2014 GBS Training Population field 2 Sendusu	Training population for GBS	RCBD			Sendusu	25737S-1			plot	14-25737S-1_R30C29_Plot899	1	1	899	30	29	test	1		1	9	12	16	134	91	124	258	416	602	10.6	10.4	12	15.5	17.5	16.5	2.8	2.6	3.4	2.4	2.1	2.8	42.85714286	61.53846154	60	157	138	174
2014	IITA	International Institute of Tropical Agriculture	2014 GBS Training Population field 2 Sendusu	Training population for GBS	RCBD			Sendusu	25909S-3			plot	14-25909S-3_R19C8_Plot548	1	1	548	19	8	test	1	1		9	13.5		180	180		317	457	691	10.4	11.5		13	15		2.6	3.1		2.2	2.6		62.5	55.55555556	77.77777778	116	149
2014	IITA	International Institute of Tropical Agriculture	2014 GBS Training Population field 2 Sendusu	Training population for GBS	RCBD			Sendusu	25909S-3			plot	14-25909S-3_R30C11_Plot881	1	1	881	30	11	test		1	1		10	8		161	153	346	584	837		10.4	11.7		14	12.5		3	3.2		2.5	2.6	70	84.61538462	70		135	150
2014	IITA	International Institute of Tropical Agriculture	2014 GBS Training Population field 2 Sendusu	Training population for GBS	RCBD			Sendusu	25909S-3			plot	14-25909S-3_R31C30_Plot930	1	1	930	31	30	test	1	1	1	9	17	16.5	175	140	192	430	612	764	11.5	12	13	12.5	15	15	3.3	3.1	3.4	2.8	2.5	2.9	100	70	66.66666667	92	170	176
2014	IITA	International Institute of Tropical Agriculture	2014 GBS Training Population field 2 Sendusu	Training population for GBS	RCBD			Sendusu	25974S-11			plot	14-25974S-11_R11C11_Plot311	1	1	311	11	11	test	1	1	1	8.5	14.5	13	120	122	138	321	506	789	11.1	13	13.6	12.5	17	13	3	3.6	4	2.6	3.2	3.6	71.42857143	66.66666667	62.5	107	100	103
2014	IITA	International Institute of Tropical Agriculture	2014 GBS Training Population field 2 Sendusu	Training population for GBS	RCBD			Sendusu	25974S-11			plot	14-25974S-11_R20C1_Plot571	1	1	571	20	1	test	3	1	1	15	20	15	131	115	117	446	658	898	12.8	12.7	13.5	16.5	16.5	14.5	3.5	3.5	3.9	3.1	3.1	3.4	72.72727273	62.5	63.63636364	103	190	126
2014	IITA	International Institute of Tropical Agriculture	2014 GBS Training Population field 2 Sendusu	Training population for GBS	RCBD			Sendusu	25974S-11			plot	14-25974S-11_R8C9_Plot219	1	1	219	8	9	test	2	1	1	4	10	20	35	118	137	311	365	573	7.2	13	13.1	8.5	13.4	14.5	1.5	4.5	3.8	1.1	3.4	3.3	57.14285714	100	76.92307692	128	96	149
2014	IITA	International Institute of Tropical Agriculture	2014 GBS Training Population field 2 Sendusu	Training population for GBS	RCBD			Sendusu	25974S-13			plot	14-25974S-13_R2C10_Plot40	1	1	40	2	10	test	2	3	1	1	0.5	0.5	97	178	87	340	591	935	5	6.1	2.7	7.5	4.9	4.4	1.1	1.4	0.3	0.7	1.2	0.1	100	50	33.33333333	95	60	39
2014	IITA	International Institute of Tropical Agriculture	2014 GBS Training Population field 2 Sendusu	Training population for GBS	RCBD			Sendusu	25974S-13			plot	14-25974S-13_R4C27_Plot117	1	1	117	4	27	test	3	2	1	0.5	5	0.5	88	161	150	374	504	833	5.1	9.2	5.5	7.5	14.5	10.5	1.2	2.7	1.3	0.8	2.3	1	50	60	75	59	141	113
2014	IITA	International Institute of Tropical Agriculture	2014 GBS Training Population field 2 Sendusu	Training population for GBS	RCBD			Sendusu	25974S-15			plot	14-25974S-15_R4C23_Plot113	1	1	113	4	23	test	1	1		12	20		178	162		382	611	822	12.1	10.5		15.5	12.5		3.6	3		3.1	2.5		81.81818182	55.55555556	70	197	188
2014	IITA	International Institute of Tropical Agriculture	2014 GBS Training Population field 2 Sendusu	Training population for GBS	RCBD			Sendusu	25974S-15			plot	14-25974S-15_R7C24_Plot204	1	1	204	7	24	test	2	1	1	11	12	19	188	156	151	459	621	703	10.5	10.5	12.5	14	15	16.5	2.8	2.8	3.5	2.4	2.5	3	87.5	75	80	151	174	175
2014	IITA	International Institute of Tropical Agriculture	2014 GBS Training Population field 2 Sendusu	Training population for GBS	RCBD			Sendusu	25974S-17			plot	14-25974S-17_R2C30_Plot60	1	1	60	2	30	test	2	1	1	7.5	13.5	11	151	150	134	257	441	619	10.6	11.5	11.7	12.5	18	19.5	3	3.2	3.3	2.4	2.7	2.6	100	87.5	70	115	123	118
2014	IITA	International Institute of Tropical Agriculture	2014 GBS Training Population field 2 Sendusu	Training population for GBS	RCBD			Sendusu	25974S-17			plot	14-25974S-17_R30C24_Plot894	1	1	894	30	24	test	3	2	1	7	15	13	135	161	131	281	476	685	10.3	13	11.3	12.6	18.5	16.5	3.2	3.2	2.9	2.9	2.8	2.4	66.66666667	91.66666667	72.72727273	106	138	140
2014	IITA	International Institute of Tropical Agriculture	2014 GBS Training Population field 2 Sendusu	Training population for GBS	RCBD			Sendusu	25974S-17			plot	14-25974S-17_R8C6_Plot216	1	1	216	8	6	test	2	1		6	17		150	158		301	482	679	10.2	12.7		13.5	19		2.7	3.3		2.4	2.6		77.77777778	66.66666667	77.77777778	104	115
2014	IITA	International Institute of Tropical Agriculture	2014 GBS Training Population field 2 Sendusu	Training population for GBS	RCBD			Sendusu	25974S-18			plot	14-25974S-18_R16C28_Plot478	1	1	478	16	28	test	2	1	1	4	4	5	183	150	203	356	583	840	6.5	6	8.5	9	9	9.5	1.5	1.4	2.1	1.2	1	1.9	66.66666667	60	64.28571429	189	149	279
2014	IITA	International Institute of Tropical Agriculture	2014 GBS Training Population field 2 Sendusu	Training population for GBS	RCBD			Sendusu	25974S-18			plot	14-25974S-18_R21C23_Plot623	1	1	623	21	23	test	3	1	1	2.5	3	10	220	149	216	595	929	1173	6	6.2	9.5	8.5	9	11.2	1.4	1.3	2.2	1.1	0.9	2	80	73.33333333	66.66666667	139	222	283
2014	IITA	International Institute of Tropical Agriculture	2014 GBS Training Population field 2 Sendusu	Training population for GBS	RCBD			Sendusu	25974S-18			plot	14-25974S-18_R24C13_Plot703	1	1	703	24	13	test	2	3		1	0.5		158	163		367	453	673	5.8	5.7		5.5	7		1.5	1.3		1.2	1		100	75	62.5	119	61
2014	IITA	International Institute of Tropical Agriculture	2014 GBS Training Population field 2 Sendusu	Training population for GBS	RCBD			Sendusu	25974S-19			plot	14-25974S-19_R10C3_Plot273	1	1	273	10	3	test	3	1	1	8	19	23.5	122	145	153	385	624	1142	10	11.1	10.9	14	16	18.2	2.5	3.1	2.9	2.1	2.8	2.4	76.92307692	75	63.63636364	107	226	213
2014	IITA	International Institute of Tropical Agriculture	2014 GBS Training Population field 2 Sendusu	Training population for GBS	RCBD			Sendusu	25974S-19			plot	14-25974S-19_R2C1_Plot31	1	1	31	2	1	test	2	1	1	7	11	12	151	140	140	442	605	790	9.2	10.5	9.2	15	14	14.5	2.5	2.7	2.5	2	2.4	2	66.66666667	54.54545455	50	101	200	174
2014	IITA	International Institute of Tropical Agriculture	2014 GBS Training Population field 2 Sendusu	Training population for GBS	RCBD			Sendusu	25974S-30			plot	14-25974S-30_R15C13_Plot433	1	1	433	15	13	test	2	2	2	5	7	6	211	211	185	251	382	963	8.5	10.5	10.7	11	15.5	13.7	2.2	2.8	2.8	1.8	2.4	2.2	55.55555556	80	71.42857143	122	74	126
2014	IITA	International Institute of Tropical Agriculture	2014 GBS Training Population field 2 Sendusu	Training population for GBS	RCBD			Sendusu	25974S-30			plot	14-25974S-30_R8C19_Plot229	1	1	229	8	19	test	2	1	2	4.5	12	18	149	201	171	257	446	609	7.4	10.4	12.4	10.5	15	16	1.8	3	3.3	1.4	2.4	2.7	77.77777778	87.5	66.66666667	194	171	188
2014	IITA	International Institute of Tropical Agriculture	2014 GBS Training Population field 2 Sendusu	Training population for GBS	RCBD			Sendusu	25974S-31			plot	14-25974S-31_R15C22_Plot442	1	1	442	15	22	test	2	1	1	5.5	15	15	147	145	135	322	814	824	9.8	11.5	11.5	11.5	13.5	13.5	2.7	3.2	3.2	2.2	2.8	2.8	75	62.5	66.66666667	116	144	144
2014	IITA	International Institute of Tropical Agriculture	2014 GBS Training Population field 2 Sendusu	Training population for GBS	RCBD			Sendusu	25974S-31			plot	14-25974S-31_R19C26_Plot566	1	1	566	19	26	test	1	1	1	8	13	20	144	150	153	318	417	580	10.3	12	12.5	11	14	13	2.7	3.5	3.4	2.4	3	3	57.14285714	66.66666667	50	128	137	176
2014	IITA	International Institute of Tropical Agriculture	2014 GBS Training Population field 2 Sendusu	Training population for GBS	RCBD			Sendusu	25974S-31			plot	14-25974S-31_R21C17_Plot617	1	1	617	21	17	test	2	2	1	5.8	13.5	21	143	148	106	329	454	626	11.5	11	10.2	11	12.5	11	3.1	3.2	2.9	2.6	2.8	2.6	77.77777778	57.14285714	50	117	173	164
2014	IITA	International Institute of Tropical Agriculture	2014 GBS Training Population field 2 Sendusu	Training population for GBS	RCBD			Sendusu	25974S-35			plot	14-25974S-35_R20C9_Plot579	1	1	579	20	9	test	3			0.5			132			470			4.9			3			1.4			1			40			45
2014	IITA	International Institute of Tropical Agriculture	2014 GBS Training Population field 2 Sendusu	Training population for GBS	RCBD			Sendusu	25974S-35			plot	14-25974S-35_R31C29_Plot929	1	1	929	31	29	test		2			0.5			80		883	883			6			5.5			1.6			1.3		42.85714286	50			32
2014	IITA	International Institute of Tropical Agriculture	2014 GBS Training Population field 2 Sendusu	Training population for GBS	RCBD			Sendusu	25974S-?			plot	14-25974S-?_R20C29_Plot599	1	1	599	20	29	test	2	2	1	7.5	8.5	9	190	197	170	223	359	631	10.5	10	10.1	11.5	11	10	3	3	2.9	2.7	2.7	2.6	100	75	75	136	117	150
2014	IITA	International Institute of Tropical Agriculture	2014 GBS Training Population field 2 Sendusu	Training population for GBS	RCBD			Sendusu	25974S-?			plot	14-25974S-?_R4C4_Plot94	1	1	94	4	4	test	2	2	1	5	4	7	180	193	181	230	468	552	8.6	2.7	12.5	9	9.5	13.5	2.3	2.7	3.5	2.1	2.4	3.2	58.33333333	55.55555556	71.42857143	111	113	79
2014	IITA	International Institute of Tropical Agriculture	2014 GBS Training Population field 2 Sendusu	Training population for GBS	RCBD			Sendusu	26039S-2			plot	14-26039S-2_R23C19_Plot679	1	1	679	23	19	test	3	3	3	1	1.5	2	93	100	156	213	362	460	5.5	6.1	5.6	5.5	7	6.5	1	1.3	1.2	0.7	0.9	0.9	83.33333333	60	80	95	92	185
2014	IITA	International Institute of Tropical Agriculture	2014 GBS Training Population field 2 Sendusu	Training population for GBS	RCBD			Sendusu	26039S-2			plot	14-26039S-2_R23C20_Plot680	1	1	680	23	20	test	2	2	2	0.5	1	3	98	178	164	287	434	616	2.5	5.2	5.4	4	5.5	5.5	0.5	1.1	1.3	0.3	0.7	0.8	100	66.66666667	84.61538462	60	152	251
2014	IITA	International Institute of Tropical Agriculture	2014 GBS Training Population field 2 Sendusu	Training population for GBS	RCBD			Sendusu	26039S-2			plot	14-26039S-2_R32C14_Plot944	1	1	944	32	14	test	2	2	2	5	7	6	143	123	136	466	538	753	10.5	10.4	9.5	13	13	11.5	3.2	2.9	2.8	2.7	2.5	2.3	87.5	41.66666667	58.33333333	78	76	72
2014	IITA	International Institute of Tropical Agriculture	2014 GBS Training Population field 2 Sendusu	Training population for GBS	RCBD			Sendusu	26060S-1			plot	14-26060S-1_R7C16_Plot196	1	1	196	7	16	test	2	1	1	3.5	16	12	144	161	133	363	560	770	9	8.8	10	12	12.5	13	2.7	2.8	2.8	2.4	2.5	2.3	60	75	77.77777778	82	178	163
2014	IITA	International Institute of Tropical Agriculture	2014 GBS Training Population field 2 Sendusu	Training population for GBS	RCBD			Sendusu	26060S-1			plot	14-26060S-1_R9C19_Plot259	1	1	259	9	19	test	2	1	1	5	5	5	119	501	80	357	183	921	8	11.8	9.4	12	13	12	2.2	3.3	2.3	1.8	2.8	1.7	50	55.55555556	71.42857143	105	136	132
2014	IITA	International Institute of Tropical Agriculture	2014 GBS Training Population field 2 Sendusu	Training population for GBS	RCBD			Sendusu	26075S-6			plot	14-26075S-6_R27C22_Plot802	1	1	802	27	22	test	2	3	1	1.5	2.5	2.5	102	108	174	311	483	638	6.5	6.9	5.7	5	6.5	5.5	1.4	1.4	1.2	1.1	1	0.7	77.77777778	75	60	94	126	297
2014	IITA	International Institute of Tropical Agriculture	2014 GBS Training Population field 2 Sendusu	Training population for GBS	RCBD			Sendusu	26075S-6			plot	14-26075S-6_R4C17_Plot107	1	1	107	4	17	test	1	2	2	1	2	2	97	195	169	375	624	870	6.3	6	6	6	6	5	1.4	1.4	1.2	0.9	0.9	0.8	57.14285714	58.33333333	66.66666667	142	216	189
2014	IITA	International Institute of Tropical Agriculture	2014 GBS Training Population field 2 Sendusu	Training population for GBS	RCBD			Sendusu	26075S-6			plot	14-26075S-6_R5C12_Plot132	1	1	132	5	12	test	1	2	2	1	3.5	3	100	112	121	206	370	498	5.9	6.8	6.5	5.7	7	5.5	2.5	1.6	1.7	2.1	1.2	1.2	83.33333333	75	75	151	119	151
2014	IITA	International Institute of Tropical Agriculture	2014 GBS Training Population field 2 Sendusu	Training population for GBS	RCBD			Sendusu	26075S-7			plot	14-26075S-7_R18C29_Plot539	1	1	539	18	29	test	3	2	3	1	0.5	1.5	77	162	173	255	431	560	4	5.5	3.2	4.3	6	5	1	1.3	0.6	0.6	1	0.4	100	57.14285714	69.23076923	110	96	123
2014	IITA	International Institute of Tropical Agriculture	2014 GBS Training Population field 2 Sendusu	Training population for GBS	RCBD			Sendusu	26075S-7			plot	14-26075S-7_R27C19_Plot799	1	1	799	27	19	test	2	3	3	0.5	1	0.5	104	176	166	281	415	781	4.5	5.4	3.5	5	5.5	5	1	1.3	0.5	0.6	0.9	0.3	100	83.33333333	50	105	100	173
2014	IITA	International Institute of Tropical Agriculture	2014 GBS Training Population field 2 Sendusu	Training population for GBS	RCBD			Sendusu	26075S-7			plot	14-26075S-7_R30C18_Plot888	1	1	888	30	18	test	3	2	3	0.5	1	1	72	190	154	234	403	469	4.4	6.1	5.1	6	6.5	5.5	1.1	1.5	1.2	0.8	1	0.8	80	90.90909091	66.66666667	85	79	126
2014	IITA	International Institute of Tropical Agriculture	2014 GBS Training Population field 2 Sendusu	Training population for GBS	RCBD			Sendusu	26075S-8			plot	14-26075S-8_R18C5_Plot515	1	1	515	18	5	test	2	1	3	2	2	0.5	84	104	105	326	463	658	5.8	5.5	5	6.5	7	6	1.2	1.1	1	0.8	0.5	0.7	77.77777778	70	62.5	110	132	138
2014	IITA	International Institute of Tropical Agriculture	2014 GBS Training Population field 2 Sendusu	Training population for GBS	RCBD			Sendusu	26075S-8			plot	14-26075S-8_R19C9_Plot549	1	1	549	19	9	test	1	2	2	1	1.5	1	89	121	108	352	537	819	5.2	6.2	5.5	5.5	7.5	6.5	1.2	1.5	1	0.7	1.1	0.6	60	80	62.5	78	126	146
2014	IITA	International Institute of Tropical Agriculture	2014 GBS Training Population field 2 Sendusu	Training population for GBS	RCBD			Sendusu	26075S-8			plot	14-26075S-8_R32C19_Plot949	1	1	949	32	19	test	1	2	2	1.5	2	0.5	148	127	113	426	534	944	5	6.2	5	5	7.5	7	1.1	1.6	1	0.8	1.2	0.6	75	50	66.66666667	70	106	186
2014	IITA	International Institute of Tropical Agriculture	2014 GBS Training Population field 2 Sendusu	Training population for GBS	RCBD			Sendusu	26260S-3			plot	14-26260S-3_R25C19_Plot739	1	1	739	25	19	test	2	1	1	2.5	19.5	16	176	180	136	254	419	652	7.7	11.3	11.3	8.5	14	16	2.3	3.2	3.1	1.8	2.8	2.6	75	63.63636364	62.5	96	130	175
2014	IITA	International Institute of Tropical Agriculture	2014 GBS Training Population field 2 Sendusu	Training population for GBS	RCBD			Sendusu	26260S-3			plot	14-26260S-3_R2C19_Plot49	1	1	49	2	19	test	1	1	1	11	15	5	171	133	42	476	1012	1295	11.8	11.9	9	6.5	14.6	13.2	3.3	3	1.9	2.9	2.5	1.6	70	72.72727273	70	106	167	104
2014	IITA	International Institute of Tropical Agriculture	2014 GBS Training Population field 2 Sendusu	Training population for GBS	RCBD			Sendusu	26260S-3			plot	14-26260S-3_R31C12_Plot912	1	1	912	31	12	test	2	2	1	3	4	8	117	188	156	264	264	589	8.6	10	19.8	11	10	14	2.5	2.5	2.8	2.1	2.3	2.4	62.5	75	62.5	84	156	118
2014	IITA	International Institute of Tropical Agriculture	2014 GBS Training Population field 2 Sendusu	Training population for GBS	RCBD			Sendusu	26288S-4			plot	14-26288S-4_R31C28_Plot928	1	1	928	31	28	test	2	1	1	7	23	15	153	183	133	393	543	817	10	4.2	11.1	12	17.5	15.3	3	3.6	2.9	2.7	3.1	2.4	70	70	77.77777778	56	156	168
2014	IITA	International Institute of Tropical Agriculture	2014 GBS Training Population field 2 Sendusu	Training population for GBS	RCBD			Sendusu	26288S-4			plot	14-26288S-4_R32C16_Plot946	1	1	946	32	16	test	1	1	1	8.5	16	12	110	144	147	476	703	1011	9.2	10.8	12.3	14.5	15	15.3	2.5	3.3	3.5	2.2	2.8	3	62.5	55.55555556	62.5	146	184	187
2014	IITA	International Institute of Tropical Agriculture	2014 GBS Training Population field 2 Sendusu	Training population for GBS	RCBD			Sendusu	26288S-4			plot	14-26288S-4_R7C19_Plot199	1	1	199	7	19	test		1	1		23.5	23		151	143	385	532	690		11.8	10.2		17.5	15		3.3	3		2.8	2.5	60	71.42857143	75		183	294
2014	IITA	International Institute of Tropical Agriculture	2014 GBS Training Population field 2 Sendusu	Training population for GBS	RCBD			Sendusu	26315S-1			plot	14-26315S-1_R21C3_Plot603	1	1	603	21	3	test	2	1		1	15		115	144		315	717		7.9	11.4		9	11		2	3.5		1.8	3		62.5	70		158	141
2014	IITA	International Institute of Tropical Agriculture	2014 GBS Training Population field 2 Sendusu	Training population for GBS	RCBD			Sendusu	26315S-1			plot	14-26315S-1_R22C20_Plot650	1	1	650	22	20	test	1	1	1	10	17	15	142	136	143	320	441	658	9.8	12.6	12.4	11	12	13.5	2.5	3.6	3.3	2.3	3.4	3.1	50	75	66.66666667	162	161	150
2014	IITA	International Institute of Tropical Agriculture	2014 GBS Training Population field 2 Sendusu	Training population for GBS	RCBD			Sendusu	26315S-1			plot	14-26315S-1_R5C26_Plot146	1	1	146	5	26	test	2	3	1	9	9	13	137	140	148	248	437	734	10	11.7	11.4	10.5	10.5	12	2.6	3.3	3.5	2.3	3.1	3.2	57.14285714	66.66666667	80	159	102	114
2014	IITA	International Institute of Tropical Agriculture	2014 GBS Training Population field 2 Sendusu	Training population for GBS	RCBD			Sendusu	26315S-3			plot	14-26315S-3_R4C3_Plot93	1	1	93	4	3	test	2			4			136			802			10.9			9			2.9			2.4			57.14285714			99
2014	IITA	International Institute of Tropical Agriculture	2014 GBS Training Population field 2 Sendusu	Training population for GBS	RCBD			Sendusu	26316S-14			plot	14-26316S-14_R18C9_Plot519	1	1	519	18	9	test	2	2	1	1.5	7	6.5	145	133	152	366	630	1111	8	7	9.7	10	12.5	15	1.9	2.1	2.4	1.6	1.7	2	57.14285714	85.71428571	70	83	146	110
2014	IITA	International Institute of Tropical Agriculture	2014 GBS Training Population field 2 Sendusu	Training population for GBS	RCBD			Sendusu	26316S-14			plot	14-26316S-14_R5C23_Plot143	1	1	143	5	23	test	3	2	1	2	7	3.5	132	121	135	403	673	894	6.2	7.3	8	11	5.5	13.5	1.5	2.1	2.1	1.2	1.8	1.7	62.5	80	55.55555556	86	176	90
2014	IITA	International Institute of Tropical Agriculture	2014 GBS Training Population field 2 Sendusu	Training population for GBS	RCBD			Sendusu	26316S-7			plot	14-26316S-7_R15C14_Plot434	1	1	434	15	14	test	1	1	1	13	17	20	132	127	116	274	433	668	13.8	14	14.5	13.5	14.5	17	4	4	4.3	3.7	3.5	3.8	71.42857143	66.66666667	62.5	105	140	192
2014	IITA	International Institute of Tropical Agriculture	2014 GBS Training Population field 2 Sendusu	Training population for GBS	RCBD			Sendusu	26316S-7			plot	14-26316S-7_R22C10_Plot640	1	1	640	22	10	test	1	1	1	11	15.5	24	115	107	93	291	446	628	12.3	11.7	13.9	14	14	16	3.4	3.6	4	3.1	3.2	3.7	57.14285714	62.5	75	137	144	125
2014	IITA	International Institute of Tropical Agriculture	2014 GBS Training Population field 2 Sendusu	Training population for GBS	RCBD			Sendusu	26317S-1			plot	14-26317S-1_R16C18_Plot468	1	1	468	16	18	test	1	1		10	20		149	149		393	631	883	12	12		15	16.5		3.7	3.5		3.3	3		63.63636364	83.33333333	50	92	154
2014	IITA	International Institute of Tropical Agriculture	2014 GBS Training Population field 2 Sendusu	Training population for GBS	RCBD			Sendusu	26317S-1			plot	14-26317S-1_R19C4_Plot544	1	1	544	19	4	test										239															50
2014	IITA	International Institute of Tropical Agriculture	2014 GBS Training Population field 2 Sendusu	Training population for GBS	RCBD			Sendusu	26337S-11A			plot	14-26337S-11A_R25C8_Plot728	1	1	728	25	8	test	2	1	1	9	26	19	123	146	165	479	722	1105	12.2	14.6	16.4	13.5	16	18	3.3	4.3	4.5	2.9	3.8	4	66.66666667	88.88888889	50	113	186	97
2014	IITA	International Institute of Tropical Agriculture	2014 GBS Training Population field 2 Sendusu	Training population for GBS	RCBD			Sendusu	26337S-11A			plot	14-26337S-11A_R29C23_Plot863	1	1	863	29	23	test	1	1	1	9	26	29	135	119	142	414	658	810	10	14	15.5	14	15	17	3	4.1	4.6	2.7	3.6	4	54.54545455	55.55555556	50	127	182	106
2014	IITA	International Institute of Tropical Agriculture	2014 GBS Training Population field 2 Sendusu	Training population for GBS	RCBD			Sendusu	26337S-11A			plot	14-26337S-11A_R31C20_Plot920	1	1	920	31	20	test	1	1	1	14	15	29	146	115	127	400	632	884	15	12.5	14	16	17	16	4.5	4	4	4.2	3.6	3.6	54.54545455	62.5	38.46153846	83	180	200
2014	IITA	International Institute of Tropical Agriculture	2014 GBS Training Population field 2 Sendusu	Training population for GBS	RCBD			Sendusu	26337S-11B			plot	14-26337S-11B_R12C29_Plot359	1	1	359	12	29	test	1	1	1	10	33	22	118	236	121	438	555	841	12	14.8	13.5	13	16	15.5	3.5	4.3	4	3.2	3.8	3.5	57.14285714	66.66666667	66.66666667	117	160	174
2014	IITA	International Institute of Tropical Agriculture	2014 GBS Training Population field 2 Sendusu	Training population for GBS	RCBD			Sendusu	26337S-11B			plot	14-26337S-11B_R19C12_Plot552	1	1	552	19	12	test	1	1	1	20	31	14	133	137	114	434	731	873	14.5	15.1	15.3	16	18	15	4.4	4.4	4.3	3.8	3.9	3.8	62.5	70	70	136	169	99
2014	IITA	International Institute of Tropical Agriculture	2014 GBS Training Population field 2 Sendusu	Training population for GBS	RCBD			Sendusu	26337S-11B			plot	14-26337S-11B_R4C11_Plot101	1	1	101	4	11	test	1	1	1	13	23	26	133	127	135	430	625	761	14	14.5	15.7	13.5	17.5	17	4	4.3	4.8	3.6	3.8	4.2	75	57.14285714	55.55555556	100	98	160
2014	IITA	International Institute of Tropical Agriculture	2014 GBS Training Population field 2 Sendusu	Training population for GBS	RCBD			Sendusu	26337S-22A			plot	14-26337S-22A_R11C26_Plot326	1	1	326	11	26	test	2	1	1	3	17.5	22	123	139	133	293	447	593	9.5	12.2	12	10	17.5	18.5	3.1	3.5	3.4	2.8	3.1	3	70	75	64.28571429	128	130	191
2014	IITA	International Institute of Tropical Agriculture	2014 GBS Training Population field 2 Sendusu	Training population for GBS	RCBD			Sendusu	26337S-22A			plot	14-26337S-22A_R5C16_Plot136	1	1	136	5	16	test	2	1	1	1	15	11	68	140	130	303	602	832	5	12.3	10.7	8	15	14.5	1.1	3.4	3	0.8	2.9	2.5	100	70	77.77777778	111	160	150
2014	IITA	International Institute of Tropical Agriculture	2014 GBS Training Population field 2 Sendusu	Training population for GBS	RCBD			Sendusu	26337S-22A			plot	14-26337S-22A_R7C29_Plot209	1	1	209	7	29	test	2	1	1	5	15	17	147	143	208	357	473	635	9.6	11.5	11.1	14	16.5	15	2.5	3.3	3.2	2.3	2.9	2.8	83.33333333	100	60	96	130	182
2014	IITA	International Institute of Tropical Agriculture	2014 GBS Training Population field 2 Sendusu	Training population for GBS	RCBD			Sendusu	26337S-22B			plot	14-26337S-22B_R15C30_Plot450	1	1	450	15	30	test	2	1	1	6	15	17	144	132	134	357	484	1007	11.9	11.5	12.5	18	18.5	15	3.3	3.2	3.3	2.9	2.8	2.8	77.77777778	62.5	75	62	144	159
2014	IITA	International Institute of Tropical Agriculture	2014 GBS Training Population field 2 Sendusu	Training population for GBS	RCBD			Sendusu	26337S-22B			plot	14-26337S-22B_R28C19_Plot829	1	1	829	28	19	test	2	2		2	8		81	144		360	1126		7.2	11.5		10	16.6		2.2	3.1		2	2.6		77.77777778	58.33333333		94	106
2014	IITA	International Institute of Tropical Agriculture	2014 GBS Training Population field 2 Sendusu	Training population for GBS	RCBD			Sendusu	26337S-22B			plot	14-26337S-22B_R30C9_Plot879	1	1	879	30	9	test	2		1	6		15	144	184	130	342	484	668	10.5		11.5	14		15.5	2.8		3.1	2.5		2.8	100	81.81818182	83.33333333	125		168
2014	IITA	International Institute of Tropical Agriculture	2014 GBS Training Population field 2 Sendusu	Training population for GBS	RCBD			Sendusu	26337S-28			plot	14-26337S-28_R2C27_Plot57	1	1	57	2	27	test	2		2	2.5		3	114		164	883		980	7.9		10.4	9.7		7.5	1.8		2.7	1.3		2.2	55.55555556		50	110		62
2014	IITA	International Institute of Tropical Agriculture	2014 GBS Training Population field 2 Sendusu	Training population for GBS	RCBD			Sendusu	26337S-28			plot	14-26337S-28_R4C10_Plot100	1	1	100	4	10	test											1240															72.72727273
2014	IITA	International Institute of Tropical Agriculture	2014 GBS Training Population field 2 Sendusu	Training population for GBS	RCBD			Sendusu	26337S-2			plot	14-26337S-2_R13C19_Plot379	1	1	379	13	19	test	2	1	1	6	20.5	17	147	130	114	374	623	1121	10.2	11.5	12.8	16	16	17.2	2.7	3.4	3.5	2.3	2.8	3.1	80	66.66666667	61.53846154	69	180	137
2014	IITA	International Institute of Tropical Agriculture	2014 GBS Training Population field 2 Sendusu	Training population for GBS	RCBD			Sendusu	26337S-2			plot	14-26337S-2_R25C16_Plot736	1	1	736	25	16	test	2			7			133			339	499	630	10.3			13			2.9			2.4			100	77.77777778	77.77777778	122
2014	IITA	International Institute of Tropical Agriculture	2014 GBS Training Population field 2 Sendusu	Training population for GBS	RCBD			Sendusu	26337S-32			plot	14-26337S-32_R1C10_Plot10	1	1	10	1	10	test	2	1	1	3.5	7	5	129	145	111	452	648	921	6.8	10.5	7.3	12	12	11	2.4	2.4	2.1	2.2	2	1.9	75	71.42857143	72.72727273	88	154	148
2014	IITA	International Institute of Tropical Agriculture	2014 GBS Training Population field 2 Sendusu	Training population for GBS	RCBD			Sendusu	26337S-32			plot	14-26337S-32_R20C14_Plot584	1	1	584	20	14	test	1	1	2	8	6	6	123	121	122	437	733	1078	9	9.7	10.9	12.5	13	14.5	2.5	2.9	2.9	2.2	2.5	2.5	57.14285714	55.55555556	72.72727273	163	102	52
2014	IITA	International Institute of Tropical Agriculture	2014 GBS Training Population field 2 Sendusu	Training population for GBS	RCBD			Sendusu	26337S-34			plot	14-26337S-34_R13C6_Plot366	1	1	366	13	6	test	1	1	1	10	12	15	140	491	132	346	758	1182	12	12	12.6	15.5	12.5	13.5	3.3	3	3.2	2.8	2.7	2.7	100	60	70	138	147	236
2014	IITA	International Institute of Tropical Agriculture	2014 GBS Training Population field 2 Sendusu	Training population for GBS	RCBD			Sendusu	26337S-34			plot	14-26337S-34_R6C13_Plot163	1	1	163	6	13	test	2	1		8.5	12		118	151		333	661	1094	9.3	10.7		12.5	13.7		2.6	3.1		2.3	2.6		100	75	60	1.81	145
2014	IITA	International Institute of Tropical Agriculture	2014 GBS Training Population field 2 Sendusu	Training population for GBS	RCBD			Sendusu	26337S-37			plot	14-26337S-37_R15C9_Plot429	1	1	429	15	9	test	2	1	1	7.5	15	14	139	125	135	375	503	939	13.8	12	12.5	15.5	15.5	12.5	3.8	3.4	3.5	3.4	3	3.1	80	77.77777778	50	57	139	168
2014	IITA	International Institute of Tropical Agriculture	2014 GBS Training Population field 2 Sendusu	Training population for GBS	RCBD			Sendusu	26337S-37			plot	14-26337S-37_R18C27_Plot537	1	1	537	18	27	test	2	1	1	8.5	16	15	159	135	147	404	628	809	11	12.6	12.7	12	14.5	12.5	3	3.8	3.5	2.7	3.2	3	100	85.71428571	66.66666667	118	148	236
2014	IITA	International Institute of Tropical Agriculture	2014 GBS Training Population field 2 Sendusu	Training population for GBS	RCBD			Sendusu	26337S-37			plot	14-26337S-37_R24C18_Plot708	1	1	708	24	18	test	2	2	1	7	4	15	143	125	128	406	456	649	12	10.4	11	12	11.5	13	3.5	3.2	3.2	3.1	2.5	2.7	63.63636364	69.23076923	62.5	80	88	206
2014	IITA	International Institute of Tropical Agriculture	2014 GBS Training Population field 2 Sendusu	Training population for GBS	RCBD			Sendusu	26337S-39			plot	14-26337S-39_R2C9_Plot39	1	1	39	2	9	test	3	3	2	1.5	0.5	1.5	110	119	177	385	571	631	6	5	5.5	15.5	16.5	6	1.5	1.2	1.4	1.1	0.6	1	12.5	28.57142857	66.66666667	97	50	82
2014	IITA	International Institute of Tropical Agriculture	2014 GBS Training Population field 2 Sendusu	Training population for GBS	RCBD			Sendusu	26337S-39			plot	14-26337S-39_R30C20_Plot890	1	1	890	30	20	test	2	2	1	1	4	4	109	130	129	307	664	886	5.5	9	8.8	6	8.9	11	2.1	2.7	2.4	1.9	2.2	2	100	62.5	100	98	98	103
2014	IITA	International Institute of Tropical Agriculture	2014 GBS Training Population field 2 Sendusu	Training population for GBS	RCBD			Sendusu	26337S-39			plot	14-26337S-39_R31C25_Plot925	1	1	925	31	25	test	2	2	1	3	1.5	1	123	82	117	241	428	870	7.8	7.4	6.8	8	9.5	12	2	2.3	1.5	1.5	1.8	1.3	75	66.66666667	60	112	65	33
2014	IITA	International Institute of Tropical Agriculture	2014 GBS Training Population field 2 Sendusu	Training population for GBS	RCBD			Sendusu	26337S-40			plot	14-26337S-40_R12C1_Plot331	1	1	331	12	1	test	2	1	1	2	8.5	13	104	162	181	277	478	683	5.5	7.1	8.4	7	8	10.3	1.1	2.8	2.2	0.8	2.5	1.9	71.42857143	75	77.77777778	167	263	164
2014	IITA	International Institute of Tropical Agriculture	2014 GBS Training Population field 2 Sendusu	Training population for GBS	RCBD			Sendusu	26337S-40			plot	14-26337S-40_R15C17_Plot437	1	1	437	15	17	test	3	1	1	1.5	11	12	146	177	186	414	600	819	9	7	9	8.5	9	10	2.4	2.5	2.6	2	2.1	2.2	57.14285714	71.42857143	62.5	137	260	300
2014	IITA	International Institute of Tropical Agriculture	2014 GBS Training Population field 2 Sendusu	Training population for GBS	RCBD			Sendusu	26337S-40			plot	14-26337S-40_R27C18_Plot798	1	1	798	27	18	test	2	2	1	4	5	7	148	171	192	296	487	771	6.5	7	7.5	8.5	8	9.5	1.7	1.8	2	1.4	1.5	1.7	57.14285714	75	77.77777778	174	205	250
2014	IITA	International Institute of Tropical Agriculture	2014 GBS Training Population field 2 Sendusu	Training population for GBS	RCBD			Sendusu	26337S-43			plot	14-26337S-43_R20C2_Plot572	1	1	572	20	2	test	3	1	1	17	18	26	161	149	135	416	596	806	14	12.7	13.5	18	15	17	4.1	4.1	3.6	3.8	3.6	3.1	50	75	87.5	105	170	202
2014	IITA	International Institute of Tropical Agriculture	2014 GBS Training Population field 2 Sendusu	Training population for GBS	RCBD			Sendusu	26337S-43			plot	14-26337S-43_R28C10_Plot820	1	1	820	28	10	test	2	2	1	7	13	13	146	147	152	309	458	649	9	10.5	10	8.5	13	11.5	2.4	3	2.8	2.1	2.7	2.4	57.14285714	80	81.81818182	143	183	182
2014	IITA	International Institute of Tropical Agriculture	2014 GBS Training Population field 2 Sendusu	Training population for GBS	RCBD			Sendusu	26337S-43			plot	14-26337S-43_R28C20_Plot830	1	1	830	28	20	test		1	1	14	22	27	160	160	135	347	578	827	11.3	13.1	13.1	15.5	18	19.5	3.3	4	3.7	3	3.5	3.2	80	66.66666667	88.88888889	147	150	205
2014	IITA	International Institute of Tropical Agriculture	2014 GBS Training Population field 2 Sendusu	Training population for GBS	RCBD			Sendusu	26363S-1			plot	14-26363S-1_R10C22_Plot292	1	1	292	10	22	test	2	3	2	0.5	0.5	0.5	137	168	137	311	458	675	4.8	5.3	5.1	5.5	8	6.5	1	0.7	1	0.7	0.4	0.7	33.33333333	62.5	62.5	102	137	212
2014	IITA	International Institute of Tropical Agriculture	2014 GBS Training Population field 2 Sendusu	Training population for GBS	RCBD			Sendusu	26363S-1			plot	14-26363S-1_R10C26_Plot296	1	1	296	10	26	test	2	2	1	1.5	1.5	2	146	188	195	337	477	662	5.3	5.2	5.2	6.5	7	7.7	1.1	1	1.1	0.7	0.6	0.7	75	100	70	130	164	201
2014	IITA	International Institute of Tropical Agriculture	2014 GBS Training Population field 2 Sendusu	Training population for GBS	RCBD			Sendusu	26363S-1			plot	14-26363S-1_R22C13_Plot643	1	1	643	22	13	test		2	1	2	1	0.5	122	169	142	336	424	621	5.5	4.7	5	7	7.5	6	1.5	0.9	1.4	0.8	0.6	1	100	75	66.66666667	107	90	216
2014	IITA	International Institute of Tropical Agriculture	2014 GBS Training Population field 2 Sendusu	Training population for GBS	RCBD			Sendusu	26369S-4			plot	14-26369S-4_R11C15_Plot315	1	1	315	11	15	test	2	2	1	0.5	1	2	180	77	101	264	409	575	4.6	6	5.8	6	8	8	1.1	1.4	1.2	0.8	1	0.9	75	61.53846154	86.66666667	149	70	180
2014	IITA	International Institute of Tropical Agriculture	2014 GBS Training Population field 2 Sendusu	Training population for GBS	RCBD			Sendusu	26369S-4			plot	14-26369S-4_R30C14_Plot884	1	1	884	30	14	test	3	2		1	1		147	195		476	690		5.1	3.8		6	5		1.3	1.1		0.9	0.7		78.57142857	70		112	196
2014	IITA	International Institute of Tropical Agriculture	2014 GBS Training Population field 2 Sendusu	Training population for GBS	RCBD			Sendusu	26369S-4			plot	14-26369S-4_R4C5_Plot95	1	1	95	4	5	test	2	2	2	0.5	1	0.5	114	116	151	351	486	668	4.4	5	4.1	5	6	5.5	0.9	1.1	0.9	0.5	0.8	0.5	71.42857143	100	81.81818182	123	164	191
2014	IITA	International Institute of Tropical Agriculture	2014 GBS Training Population field 2 Sendusu	Training population for GBS	RCBD			Sendusu	26369S-8			plot	14-26369S-8_R26C4_Plot754	1	1	754	26	4	test	2	2	2	2.5	7	3	212	190	144	250	401	755	8	10.5	6.5	8.5	11.5	7	2.1	2.9	2	1.6	2.5	1.6	100	81.81818182	54.54545455	102	64	114
2014	IITA	International Institute of Tropical Agriculture	2014 GBS Training Population field 2 Sendusu	Training population for GBS	RCBD			Sendusu	26369S-8			plot	14-26369S-8_R30C10_Plot880	1	1	880	30	10	test	2	2	2	3.5	8	1.5	187	186	152	265	416	754	8.8	11.1	7.8	8.5	11	7	2.8	3.2	2.2	2.4	2.8	1.6	71.42857143	80	70	112	122	62
2014	IITA	International Institute of Tropical Agriculture	2014 GBS Training Population field 2 Sendusu	Training population for GBS	RCBD			Sendusu	26466S-2			plot	14-26466S-2_R22C19_Plot649	1	1	649	22	19	test	3	3	3	0.5	1	1.5	185	193	180	427	584	730	5.1	5	5.7	6	7	5.5	1.5	1.3	1.6	1.1	1	1	62.5	70	70	38	86	86
2014	IITA	International Institute of Tropical Agriculture	2014 GBS Training Population field 2 Sendusu	Training population for GBS	RCBD			Sendusu	26466S-2			plot	14-26466S-2_R23C4_Plot664	1	1	664	23	4	test	3	2	3	0.5	1	1.5	167	178	182	351	473	679	6.2	5.5	5.2	7	7	4	1.6	1.5	1.5	1.4	1.2	1.1	75	77.77777778	77.77777778	36	69	82
2014	IITA	International Institute of Tropical Agriculture	2014 GBS Training Population field 2 Sendusu	Training population for GBS	RCBD			Sendusu	26466S-2			plot	14-26466S-2_R2C26_Plot56	1	1	56	2	26	test	3	3	1	0.5	0.5	0.5	196	173	141	238	418	591	4	6.2	5.2	5	6	5.5	0.9	1.6	1.5	0.6	1.3	1.1	50	50	71.42857143	50	48	40
2014	IITA	International Institute of Tropical Agriculture	2014 GBS Training Population field 2 Sendusu	Training population for GBS	RCBD			Sendusu	26466S-5			plot	14-26466S-5_R14C2_Plot392	1	1	392	14	2	test	2	1		9	10		182	169		332	564	813	10.3	11.5		14	17		2.5	2.6		2.2	2.4		62.5	100	72.72727273	109	119
2014	IITA	International Institute of Tropical Agriculture	2014 GBS Training Population field 2 Sendusu	Training population for GBS	RCBD			Sendusu	26466S-5			plot	14-26466S-5_R17C17_Plot497	1	1	497	17	17	test	1	1	1	10	18	17	175	171	138	367	620	825	15	10.5	10.5	15	11.5	14	3	2.4	2.3	2.6	2.2	1.8	58.33333333	87.5	66.66666667	98	238	219
2014	IITA	International Institute of Tropical Agriculture	2014 GBS Training Population field 2 Sendusu	Training population for GBS	RCBD			Sendusu	26466S-5			plot	14-26466S-5_R6C8_Plot158	1	1	158	6	8	test		1	1	9	19	18	175	221	186	367	573	885	10.3	10	10.7	16.5	16	17.5	2.8	2.5	2.6	2.4	2.2	2.3	83.33333333	77.77777778	75	81	244	213
2014	IITA	International Institute of Tropical Agriculture	2014 GBS Training Population field 2 Sendusu	Training population for GBS	RCBD			Sendusu	26530S-1			plot	14-26530S-1_R26C3_Plot753	1	1	753	26	3	test		2	1		5	11.5		152	182	264	422	651		8.5	8.6		10	10.5		2.3	2.3		1.9	1.9	66.66666667	72.72727273	77.77777778		136	264
2014	IITA	International Institute of Tropical Agriculture	2014 GBS Training Population field 2 Sendusu	Training population for GBS	RCBD			Sendusu	26530S-1			plot	14-26530S-1_R29C20_Plot860	1	1	860	29	20	test	2		2	0.5		3	75		158	203	422	633	4.8		7.1	5.8		9.5	1.2		2.1	0.8		1.8	62.5	85.71428571	57.14285714	64		112
2014	IITA	International Institute of Tropical Agriculture	2014 GBS Training Population field 2 Sendusu	Training population for GBS	RCBD			Sendusu	26530S-1			plot	14-26530S-1_R9C17_Plot257	1	1	257	9	17	test	2	2	1	1.5	1.5	10	70	153	141	262	403	594	4.7	5.5	7.2	5.5	18.5	10.5	1.1	1.4	1.9	0.9	1	1.5	100	58.33333333	50	124	89	242
2014	IITA	International Institute of Tropical Agriculture	2014 GBS Training Population field 2 Sendusu	Training population for GBS	RCBD			Sendusu	26540S-182			plot	14-26540S-182_R24C19_Plot709	1	1	709	24	19	test	2			4			125			456			10.4			11.5			3			2.5			69.23076923			88
2014	IITA	International Institute of Tropical Agriculture	2014 GBS Training Population field 2 Sendusu	Training population for GBS	RCBD			Sendusu	26540S-182			plot	14-26540S-182_R30C17_Plot887	1	1	887	30	17	test	3	2	3	0.5	1	1	54	89	119	252	408	455	2.5	4.7	5	4.5	5.6	5	0.3	1.1	1.1	0.2	0.8	0.8	66.66666667	58.33333333	75	101	102	110
2014	IITA	International Institute of Tropical Agriculture	2014 GBS Training Population field 2 Sendusu	Training population for GBS	RCBD			Sendusu	26660S-1			plot	14-26660S-1_R4C24_Plot114	1	1	114	4	24	test		2	1		4	10		141	162	367	585	867		10	10.8		9.5	17		3	3.1		2.6	2.4	77.77777778	66.66666667	80		79	125
2014	IITA	International Institute of Tropical Agriculture	2014 GBS Training Population field 2 Sendusu	Training population for GBS	RCBD			Sendusu	26666S-1			plot	14-26666S-1_R20C3_Plot573	1	1	573	20	3	test	1	1	1	10.5	24	26	155	142	141	363	603	874	11	10.5	13	13	16.5	16	3.2	3.3	3.4	2.7	2.8	3.1	63.63636364	69.23076923	63.63636364	132	244	301
2014	IITA	International Institute of Tropical Agriculture	2014 GBS Training Population field 2 Sendusu	Training population for GBS	RCBD			Sendusu	26666S-1			plot	14-26666S-1_R23C17_Plot677	1	1	677	23	17	test	2		1	12	30	40	163	149	138	428	628	870	11.8	12	11.7	15	14	16	3.3	3.7	3.2	3.1	3.3	2.9	66.66666667	66.66666667	83.33333333	130	308	341
2014	IITA	International Institute of Tropical Agriculture	2014 GBS Training Population field 2 Sendusu	Training population for GBS	RCBD			Sendusu	26666S-1			plot	14-26666S-1_R4C26_Plot116	1	1	116	4	26	test	1	1	1	12	20	32	153	141	184	431	632	939	10.4	11.5	12.1	15.5	15	16	2.9	3.4	3.3	2.6	3	3.1	62.5	77.77777778	70	126	242	293
2014	IITA	International Institute of Tropical Agriculture	2014 GBS Training Population field 2 Sendusu	Training population for GBS	RCBD			Sendusu	26709S-1			plot	14-26709S-1_R13C3_Plot363	1	1	363	13	3	test	2	2	2	0.5	0.5	1.5	116	177	222	314	519	786	4.9	3	4.8	5	5	5.5	1.2	1.6	1.1	0.8	0.9	0.7	44.44444444	72.72727273	45.45454545	112	157	222
2014	IITA	International Institute of Tropical Agriculture	2014 GBS Training Population field 2 Sendusu	Training population for GBS	RCBD			Sendusu	26709S-1			plot	14-26709S-1_R8C5_Plot215	1	1	215	8	5	test	1	2	1	0.5	0.5	1	135	178	248	275	462	728	4.6	4.5	4.6	5	4.5	5.5	0.9	0.9	1	0.6	0.5	0.5	100	54.54545455	54.54545455	80	160	159
2014	IITA	International Institute of Tropical Agriculture	2014 GBS Training Population field 2 Sendusu	Training population for GBS	RCBD			Sendusu	26725S-1			plot	14-26725S-1_R18C24_Plot534	1	1	534	18	24	test		1	1	8	16	6	153	136	122	368	590	921	9.8	9.5	10.2	15.5	17	17.9	2.7	2.3	2.5	2.2	2.1	2	70	75	72.72727273	126	145	118
2014	IITA	International Institute of Tropical Agriculture	2014 GBS Training Population field 2 Sendusu	Training population for GBS	RCBD			Sendusu	26725S-1			plot	14-26725S-1_R4C22_Plot112	1	1	112	4	22	test	1	1	1	9	12	12	130	138	101	339	595	1240	8	11	11.1	13	18	17.5	2.2	3.1	2.7	1.7	2.6	2.2	100	66.66666667	75	152	113	130
2014	IITA	International Institute of Tropical Agriculture	2014 GBS Training Population field 2 Sendusu	Training population for GBS	RCBD			Sendusu	26815S-3			plot	14-26815S-3_R21C20_Plot620	1	1	620	21	20	test	1	1	1	12.5	16	16	145	140	140	352	497	612	11.2	10.5	11.1	16	15	15	3	2.6	2.9	2.4	2.2	2.5	54.54545455	75	50	134	180	112
2014	IITA	International Institute of Tropical Agriculture	2014 GBS Training Population field 2 Sendusu	Training population for GBS	RCBD			Sendusu	26815S-3			plot	14-26815S-3_R6C18_Plot168	1	1	168	6	18	test	2	1	1	8.5	16.5	13	142	142	126	368	554	1172	10	11.5	11.1	14	16	14.2	2.8	3	2.6	2.1	2.5	2.1	70	72.72727273	58.33333333	151	144	197
2014	IITA	International Institute of Tropical Agriculture	2014 GBS Training Population field 2 Sendusu	Training population for GBS	RCBD			Sendusu	26815S-8			plot	14-26815S-8_R17C2_Plot482	1	1	482	17	2	test	2	2	2	0.5	4	5	115	179	163	311	437	582	5.5	10.3	10.5	6	13.5	12	1.3	3	3.3	1	2.6	2.9	57.14285714	66.66666667	76.92307692	86	68	148
2014	IITA	International Institute of Tropical Agriculture	2014 GBS Training Population field 2 Sendusu	Training population for GBS	RCBD			Sendusu	26815S-8			plot	14-26815S-8_R29C8_Plot848	1	1	848	29	8	test	2	2		1.5	5		169	167		345	487		9.5	10.5		7.3	10		2.6	2.8		2.2	2.5		66.66666667	66.66666667		53	77
2014	IITA	International Institute of Tropical Agriculture	2014 GBS Training Population field 2 Sendusu	Training population for GBS	RCBD			Sendusu	26815S-8			plot	14-26815S-8_R4C8_Plot98	1	1	98	4	8	test	2	2	2	1.5	0.5	4	161	156	165	294	365	591	7	6.5	10.2	8.5	6.5	10.5	2	2	2.8	1.4	1.2	2.4	57.14285714	70	83.33333333	58	26	70
2014	IITA	International Institute of Tropical Agriculture	2014 GBS Training Population field 2 Sendusu	Training population for GBS	RCBD			Sendusu	26815S-9			plot	14-26815S-9_R15C28_Plot448	1	1	448	15	28	test	1	3	1	1.5	1	1	123	373	206	349	519	886	5.9	5.5	5.5	6	6	5	1.5	1.3	1.2	1.1	0.8	0.8	66.66666667	72.72727273	75	101	208	139
2014	IITA	International Institute of Tropical Agriculture	2014 GBS Training Population field 2 Sendusu	Training population for GBS	RCBD			Sendusu	26815S-9			plot	14-26815S-9_R24C24_Plot714	1	1	714	24	24	test	3	2	2	1	1	0.5	132	126	91	333	465	703	4	5	5	5.5	5.5	6	1.2	1.3	1.1	0.8	1	0.8	80	76.92307692	50	102	125	230
2014	IITA	International Institute of Tropical Agriculture	2014 GBS Training Population field 2 Sendusu	Training population for GBS	RCBD			Sendusu	26815S-9			plot	14-26815S-9_R32C15_Plot945	1	1	945	32	15	test	3	2	2	1	2.5	1	217	184	147	388	939	1137	5.9	6.5	4.3	6	7	5.6	1.5	1.7	1	1	1.3	0.7	72.72727273	71.42857143	53.84615385	91	134	184
2014	IITA	International Institute of Tropical Agriculture	2014 GBS Training Population field 2 Sendusu	Training population for GBS	RCBD			Sendusu	26820S-1			plot	14-26820S-1_R16C13_Plot463	1	1	463	16	13	test	2	1		1.5	1		143	136		487	794	1068	6	6		8	7		1.7	1.6		1.5	1.2		66.66666667	40	85.71428571	84	65
2014	IITA	International Institute of Tropical Agriculture	2014 GBS Training Population field 2 Sendusu	Training population for GBS	RCBD			Sendusu	26820S-1			plot	14-26820S-1_R3C5_Plot65	1	1	65	3	5	test	3	3	2	1.5	2	3	154	176	85	504	1126	1248	5.7	6.2	6.5	7	8	10	1.6	1.8	1.2	1.2	1.5	0.8	57.14285714	60	70	57	89	92
2014	IITA	International Institute of Tropical Agriculture	2014 GBS Training Population field 2 Sendusu	Training population for GBS	RCBD			Sendusu	26840S-10			plot	14-26840S-10_R23C8_Plot668	1	1	668	23	8	test	1	1		7.5	17		167	161		298	476		9.5	10.5		9.5	13.5		2.9	3.1		2.3	2.7		62.5	54.54545455		200	212
2014	IITA	International Institute of Tropical Agriculture	2014 GBS Training Population field 2 Sendusu	Training population for GBS	RCBD			Sendusu	26840S-10			plot	14-26840S-10_R28C1_Plot811	1	1	811	28	1	test	2	2	2	2	1.5	6	176	18	119	258	465	624	5.9	6.5	12	7.5	9	13.5	1.2	2	4	0.9	1.6	3.5	55.55555556	75	81.81818182	203	84	83
2014	IITA	International Institute of Tropical Agriculture	2014 GBS Training Population field 2 Sendusu	Training population for GBS	RCBD			Sendusu	26840S-10			plot	14-26840S-10_R31C3_Plot903	1	1	903	31	3	test	2	2	1	2.5	17.5	26	190	167	141	236	424	622	6.1	11	13.5	8	12	14.5	1.3	3.2	3.8	0.8	2.8	3.2	75	64.28571429	75	218	160	192
2014	IITA	International Institute of Tropical Agriculture	2014 GBS Training Population field 2 Sendusu	Training population for GBS	RCBD			Sendusu	26840S-5			plot	14-26840S-5_R8C28_Plot238	1	1	238	8	28	test	3			0.5			158			526			2.5			3.5			0.5			0.3			83.33333333			55
2014	IITA	International Institute of Tropical Agriculture	2014 GBS Training Population field 2 Sendusu	Training population for GBS	RCBD			Sendusu	26840S-7			plot	14-26840S-7_R27C5_Plot785	1	1	785	27	5	test	3	3	2	0.5	2.5	2	114	213	238	292	403	581	4.2	6	4.8	4.5	6.7	6.5	1	1.8	1.1	0.7	1.4	0.7	100	83.33333333	70	126	131	198
2014	IITA	International Institute of Tropical Agriculture	2014 GBS Training Population field 2 Sendusu	Training population for GBS	RCBD			Sendusu	26840S-7			plot	14-26840S-7_R30C8_Plot878	1	1	878	30	8	test	2	3	2	1	2.5	0.5	153	187	186	239	422	944	4.5	7.1	4.6	4.2	7	6	1.1	1.8	1.1	0.7	1.4	0.7	70	88.23529412	63.63636364	121	149	147
2014	IITA	International Institute of Tropical Agriculture	2014 GBS Training Population field 2 Sendusu	Training population for GBS	RCBD			Sendusu	26840S-7			plot	14-26840S-7_R5C22_Plot142	1	1	142	5	22	test	3	3	2	1	1	2	137	178	213	234	406	581	4.4	5	4.7	5	6	6.5	0.9	1.2	1	0.6	0.7	0.7	100	81.25	58.82352941	110	123	160
2014	IITA	International Institute of Tropical Agriculture	2014 GBS Training Population field 2 Sendusu	Training population for GBS	RCBD			Sendusu	26840S-9			plot	14-26840S-9_R11C13_Plot313	1	1	313	11	13	test	2	2	1	0.5	1.5	1.5	54	148	138	252	405	713	4.6	7	6	5.5	9	7	1	3.5	1.4	0.6	3.1	0.9	55.55555556	62.5	62.5	140	130	225
2014	IITA	International Institute of Tropical Agriculture	2014 GBS Training Population field 2 Sendusu	Training population for GBS	RCBD			Sendusu	26840S-9			plot	14-26840S-9_R14C12_Plot402	1	1	402	14	12	test	2	2	3	1	2	0.5	104	110	131	337	471	632	6.1	6	3.1	6.5	7	4.5	1.3	1.5	0.7	0.9	1	0.5	71.42857143	50	75	146	203	142
2014	IITA	International Institute of Tropical Agriculture	2014 GBS Training Population field 2 Sendusu	Training population for GBS	RCBD			Sendusu	26840S-9			plot	14-26840S-9_R6C4_Plot154	1	1	154	6	4	test	1	1	1	1.5	2	3.5	102	116	144	339	546	703	6.2	6.5	0.5	6.5	8.7	7.5	1.5	1.5	1.3	1	1.2	0.9	66.66666667	72.72727273	70	150	217	284
2014	IITA	International Institute of Tropical Agriculture	2014 GBS Training Population field 2 Sendusu	Training population for GBS	RCBD			Sendusu	26874S-5			plot	14-26874S-5_R16C6_Plot456	1	1	456	16	6	test	2	1	1	12.5	28.5	25.5	140	147	160	446	591	1072	11	12	13	15.5	16	15.5	3	3.4	3.5	2.6	2.9	3.1	62.5	66.66666667	72.72727273	120	162	122
2014	IITA	International Institute of Tropical Agriculture	2014 GBS Training Population field 2 Sendusu	Training population for GBS	RCBD			Sendusu	26874S-5			plot	14-26874S-5_R2C3_Plot33	1	1	33	2	3	test	1	1	1	15	30	33	157	150	158	385	518	693	12	12.5	11	14	18	14	3.6	3.4	3.1	3.1	2.9	2.6	100	66.66666667	62.5	98	287	368
2014	IITA	International Institute of Tropical Agriculture	2014 GBS Training Population field 2 Sendusu	Training population for GBS	RCBD			Sendusu	26975S-1			plot	14-26975S-1_R10C12_Plot282	1	1	282	10	12	test	2	2	1	3	3	7.5	176	176	179	328	471	668	8.6	6	8.5	8	8	11	1.5	1.6	2.4	1.4	1.3	2.1	75	77.77777778	81.81818182	110	166	215
2014	IITA	International Institute of Tropical Agriculture	2014 GBS Training Population field 2 Sendusu	Training population for GBS	RCBD			Sendusu	26975S-1			plot	14-26975S-1_R6C5_Plot155	1	1	155	6	5	test	2	2	2	1.5	4	3	152	173	94	327	495	1253	6.7	7	8.4	8.5	9	11.5	1.5	1.7	1.9	1	1.3	1.4	66.66666667	44.44444444	70	117	150	123
2014	IITA	International Institute of Tropical Agriculture	2014 GBS Training Population field 2 Sendusu	Training population for GBS	RCBD			Sendusu	26975S-1			plot	14-26975S-1_R7C30_Plot210	1	1	210	7	30	test	1	1	1	0.8	2.5	4	183	194	153	282	478	729	4.5	5.3	7.2	6	9	9	0.9	1.3	2	0.6	1.1	1.4	77.77777778	44.44444444	100	127	156	154
2014	IITA	International Institute of Tropical Agriculture	2014 GBS Training Population field 2 Sendusu	Training population for GBS	RCBD			Sendusu	26975S-2			plot	14-26975S-2_R11C8_Plot308	1	1	308	11	8	test	2	1	1	10	15	21	145	138	137	387	509	714	10	11.1	11.2	10	12.5	10.5	3.3	3.2	3.2	2.6	2.6	2.6	72.72727273	60	55.55555556	115	180	280
2014	IITA	International Institute of Tropical Agriculture	2014 GBS Training Population field 2 Sendusu	Training population for GBS	RCBD			Sendusu	26975S-2			plot	14-26975S-2_R13C15_Plot375	1	1	375	13	15	test	3	1	1	7	14	13.5	147	124	133	354	425	577	10.6	12	12	11	15	15	2.8	3	3.1	2.5	2.6	2.8	77.77777778	57.14285714	54.54545455	123	119	109
2014	IITA	International Institute of Tropical Agriculture	2014 GBS Training Population field 2 Sendusu	Training population for GBS	RCBD			Sendusu	26975S-2			plot	14-26975S-2_R19C19_Plot559	1	1	559	19	19	test	2	1	2	5	12	6	131	133	156	372	619	1006	11.4	11.2	11	12.5	10.5	10.3	3.2	3.2	3	2.8	2.8	2.5	77.77777778	62.5	62.5	107	125	126
2014	IITA	International Institute of Tropical Agriculture	2014 GBS Training Population field 2 Sendusu	Training population for GBS	RCBD			Sendusu	26990S-10			plot	14-26990S-10_R22C12_Plot642	1	1	642	22	12	test	2	2	2	0.5	3	3.5	85	157	185	261	436	609	5.5	6.5	6.3	6.5	9.5	8.6	0.8	1.5	1.4	0.5	1.1	0.9	100	80	71.42857143	155	201	228
2014	IITA	International Institute of Tropical Agriculture	2014 GBS Training Population field 2 Sendusu	Training population for GBS	RCBD			Sendusu	26990S-10			plot	14-26990S-10_R22C16_Plot646	1	1	646	22	16	test	2	2	2	1.5	3	2	123	178	166	332	427	607	6.5	6.2	6.5	7.5	9	8.5	1.4	1.5	1.5	0.8	1.1	1	62.5	62.5	46.15384615	146	127	256
2014	IITA	International Institute of Tropical Agriculture	2014 GBS Training Population field 2 Sendusu	Training population for GBS	RCBD			Sendusu	26990S-10			plot	14-26990S-10_R29C30_Plot870	1	1	870	29	30	test	3	3	2	1	0.5	2	165	189	166	234	416	520	5.4	5.8	6.8	7	7.5	9	1.3	1.6	1.7	0.8	1.1	1.2	57.14285714	61.53846154	78.57142857	190	133	195
2014	IITA	International Institute of Tropical Agriculture	2014 GBS Training Population field 2 Sendusu	Training population for GBS	RCBD			Sendusu	26990S-11			plot	14-26990S-11_R23C10_Plot670	1	1	670	23	10	test	2	1		1	4.5		112	185		392	578		6.2	8.5		7	7		1.6	2.4		1	1.8		50	70		72	74
2014	IITA	International Institute of Tropical Agriculture	2014 GBS Training Population field 2 Sendusu	Training population for GBS	RCBD			Sendusu	26990S-4			plot	14-26990S-4_R12C2_Plot332	1	1	332	12	2	test	3	2	2	1	2.5	4	215	222	231	425	593	791	5.7	6	6.3	8	8.5	7.5	1.6	1.5	1.6	1.3	1.1	1.2	100	50	50	114	153	161
2014	IITA	International Institute of Tropical Agriculture	2014 GBS Training Population field 2 Sendusu	Training population for GBS	RCBD			Sendusu	26990S-4			plot	14-26990S-4_R13C8_Plot368	1	1	368	13	8	test	3	1	2	1	0.5	0.5	144	212	196	241	428	616	5	5.2	5.7	7	7	8.3	1	1.2	1.7	0.7	1	1.3	55.55555556	88.88888889	72.72727273	95	130	78
2014	IITA	International Institute of Tropical Agriculture	2014 GBS Training Population field 2 Sendusu	Training population for GBS	RCBD			Sendusu	26990S-4			plot	14-26990S-4_R21C13_Plot613	1	1	613	21	13	test	3	1	2	2	15	2.5	171	95	201	333	447	446	6.3	12	5.4	7.5	17	7	1.5	3.3	1.4	1.3	2.7	1	75	66.66666667	75	110	140	140
2014	IITA	International Institute of Tropical Agriculture	2014 GBS Training Population field 2 Sendusu	Training population for GBS	RCBD			Sendusu	26998S-1			plot	14-26998S-1_R10C5_Plot275	1	1	275	10	5	test	1	1	1	2	6	9	166	156	180	289	472	740	7	11.3	12.1	6.5	9	10.6	1.7	3.2	3.4	1.5	2.9	3	62.5	75	50	110	113	97
2014	IITA	International Institute of Tropical Agriculture	2014 GBS Training Population field 2 Sendusu	Training population for GBS	RCBD			Sendusu	26998S-1			plot	14-26998S-1_R19C2_Plot542	1	1	542	19	2	test	2	1	2	1.5	7	7	85	162	191	429	639	848	6.9	10	10.6	7.5	9	8.5	1.5	3	3	1.1	2.5	2.7	60	75	60	107	122	143
2014	IITA	International Institute of Tropical Agriculture	2014 GBS Training Population field 2 Sendusu	Training population for GBS	RCBD			Sendusu	26998S-1			plot	14-26998S-1_R8C26_Plot236	1	1	236	8	26	test	3	2	2	0.5	9	8	80	159	166	301	457	646	5.4	11.1	11.3	5.5	10	9.6	1.1	3.1	3.3	0.7	2.8	2.9	37.5	77.77777778	60	94	122	180
2014	IITA	International Institute of Tropical Agriculture	2014 GBS Training Population field 2 Sendusu	Training population for GBS	RCBD			Sendusu	27073S-1			plot	14-27073S-1_R16C14_Plot464	1	1	464	16	14	test	2	2	2	5	5	8	155	97	177	324	445	631	8.6	7	8.8	9.3	9.5	10	2.3	1.7	2.5	2.1	1.1	2.1	66.66666667	66.66666667	62.5	153	206	181
2014	IITA	International Institute of Tropical Agriculture	2014 GBS Training Population field 2 Sendusu	Training population for GBS	RCBD			Sendusu	27073S-1			plot	14-27073S-1_R32C22_Plot952	1	1	952	32	22	test		2	2		6	5		151	178	346	419	728		8	6.6		11	7.5		2.1	1.7		1.8	1.4	66.66666667	61.53846154	70		173	188
2014	IITA	International Institute of Tropical Agriculture	2014 GBS Training Population field 2 Sendusu	Training population for GBS	RCBD			Sendusu	27074S-1			plot	14-27074S-1_R27C3_Plot783	1	1	783	27	3	test	2	2	1	3.5	8	14	156	173	154	320	443	570	8.4	9.5	10.5	11	14	16	2.2	2.6	3	1.9	2.2	2.6	70	70	80	87	110	134
2014	IITA	International Institute of Tropical Agriculture	2014 GBS Training Population field 2 Sendusu	Training population for GBS	RCBD			Sendusu	27074S-1			plot	14-27074S-1_R32C28_Plot958	1	1	958	32	28	test	2	2	1	3.5	6	12	176	162	157	247	373	609	9.5	10.5	10	11	14	12	2.5	2.7	2.9	2.1	2.4	2.4	75	83.33333333	78.57142857	77	67	88
2014	IITA	International Institute of Tropical Agriculture	2014 GBS Training Population field 2 Sendusu	Training population for GBS	RCBD			Sendusu	27074S-1			plot	14-27074S-1_R3C18_Plot78	1	1	78	3	18	test	3	2	2	1	4.5	7	62	163	178	244	474	595	4.8	9.1	8	6	12	11	0.9	2.4	2.2	0.6	1.9	1.8	70	37.5	80	104	114	105
2014	IITA	International Institute of Tropical Agriculture	2014 GBS Training Population field 2 Sendusu	Training population for GBS	RCBD			Sendusu	27184S-4			plot	14-27184S-4_R12C14_Plot344	1	1	344	12	14	test	2	1	1	0.5	10	15	88	166	147	244	376	504	3	9	11.6	5.5	12.5	17	0.6	2.8	3.4	0.3	2.2	2.8	71.42857143	100	100	138	106	132
2014	IITA	International Institute of Tropical Agriculture	2014 GBS Training Population field 2 Sendusu	Training population for GBS	RCBD			Sendusu	27184S-4			plot	14-27184S-4_R13C4_Plot364	1	1	364	13	4	test	2	2	2	0.5	12	7	82	154	156	324	518	712	5.9	11.5	8.7	7	16.5	12.5	1.2	3.2	2.7	0.9	2.9	2.1	40	90.90909091	71.42857143	122	144	167
2014	IITA	International Institute of Tropical Agriculture	2014 GBS Training Population field 2 Sendusu	Training population for GBS	RCBD			Sendusu	27184S-4			plot	14-27184S-4_R8C3_Plot213	1	1	213	8	3	test	2	1		5.5	12		166	158		359	661		10.1	8		13	13		3	2.2		2.6	1.8		80	66.66666667		90	204
2014	IITA	International Institute of Tropical Agriculture	2014 GBS Training Population field 2 Sendusu	Training population for GBS	RCBD			Sendusu	27184S-6			plot	14-27184S-6_R16C22_Plot472	1	1	472	16	22	test	1	1	2	6	6	9	226	219	194	183	320	453	9.4	9.6	9.2	14.5	11.5	15	2.4	2.7	2.4	2.2	2.4	2.1	87.5	57.14285714	66.66666667	89	101	146
2014	IITA	International Institute of Tropical Agriculture	2014 GBS Training Population field 2 Sendusu	Training population for GBS	RCBD			Sendusu	27184S-6			plot	14-27184S-6_R20C28_Plot598	1	1	598	20	28	test	1	1	1	0.5	7	11.5	97	222	198	209	320	453	4	9	10.5	7	10	16	0.5	2.6	3.4	0.4	2.3	2.8	77.77777778	75	80	147	142	136
2014	IITA	International Institute of Tropical Agriculture	2014 GBS Training Population field 2 Sendusu	Training population for GBS	RCBD			Sendusu	27184S-6			plot	14-27184S-6_R32C25_Plot955	1	1	955	32	25	test	3	2	1	0.5	8	9.5	79	212	203	227	393	549	3	9.1	10.6	6	13	13.5	0.5	2.4	2.9	0.3	2.1	2.6	80	81.81818182	81.81818182	112	108	180
2014	IITA	International Institute of Tropical Agriculture	2014 GBS Training Population field 2 Sendusu	Training population for GBS	RCBD			Sendusu	27184S-8			plot	14-27184S-8_R17C10_Plot490	1	1	490	17	10	test	2	1	1	2	17	7	88	122	177	363	599	971	6.6	10.8	9.7	7.8	15.3	12.5	1.5	3	2.7	0.9	2.6	2.2	71.42857143	60	50	138	200	144
2014	IITA	International Institute of Tropical Agriculture	2014 GBS Training Population field 2 Sendusu	Training population for GBS	RCBD			Sendusu	27184S-8			plot	14-27184S-8_R25C17_Plot737	1	1	737	25	17	test		1		4	5.5		183	171		408	704		9.4	7		14.5	11		2.7	1.8		2.4	1.5		40	62.5		75	156
2014	IITA	International Institute of Tropical Agriculture	2014 GBS Training Population field 2 Sendusu	Training population for GBS	RCBD			Sendusu	27184S-8			plot	14-27184S-8_R2C23_Plot53	1	1	53	2	23	test	2	2	2	3	8	6	159	151	148	351	552	1021	8	10	8	11.8	12.5	13	2.3	2.8	2.1	1.9	2.4	1.8	66.66666667	77.77777778	62.5	118	118	196
2014	IITA	International Institute of Tropical Agriculture	2014 GBS Training Population field 2 Sendusu	Training population for GBS	RCBD			Sendusu	27261S-10			plot	14-27261S-10_R28C29_Plot839	1	1	839	28	29	test	3	3	2	2	1	2	106	131	151	328	383	511	5.5	5.9	6.6	5.5	6.5	8.5	1.3	1.5	1.7	1	1	1.2	100	80	69.23076923	97	91	119
2014	IITA	International Institute of Tropical Agriculture	2014 GBS Training Population field 2 Sendusu	Training population for GBS	RCBD			Sendusu	27261S-10			plot	14-27261S-10_R4C20_Plot110	1	1	110	4	20	test	3	2	2	0.5	1.5	1	113	246	243	349	513	638	4.5	6	4.8	4.2	8	6.2	1.1	1.5	1	0.9	1.1	0.6	100	81.81818182	60	109	176	206
2014	IITA	International Institute of Tropical Agriculture	2014 GBS Training Population field 2 Sendusu	Training population for GBS	RCBD			Sendusu	27261S-10			plot	14-27261S-10_R8C14_Plot224	1	1	224	8	14	test	3	2	2	0.5	1	1	131	225	236	359	534	786	3.5	7.5	5.4	5	6	6.8	0.7	1.6	1.5	0.5	1.1	1	80	75	66.66666667	11	15	115
2014	IITA	International Institute of Tropical Agriculture	2014 GBS Training Population field 2 Sendusu	Training population for GBS	RCBD			Sendusu	27261S-11			plot	14-27261S-11_R11C16_Plot316	1	1	316	11	16	test	2	3	1	0.5	1	2	136	159	109	273	432	962	4.9	5.7	5.6	6	7	8.5	1.1	1.4	1.1	0.8	1.1	0.8	55.55555556	50	75	89	87	227
2014	IITA	International Institute of Tropical Agriculture	2014 GBS Training Population field 2 Sendusu	Training population for GBS	RCBD			Sendusu	27261S-11			plot	14-27261S-11_R14C3_Plot393	1	1	393	14	3	test	2	3	3	0.5	1.5	2	55	126	138	251	402	516	4.4	5.5	5.9	6	6	8	0.6	1.3	1.3	0.4	0.9	1	66.66666667	53.84615385	66.66666667	96	111	266
2014	IITA	International Institute of Tropical Agriculture	2014 GBS Training Population field 2 Sendusu	Training population for GBS	RCBD			Sendusu	27261S-11			plot	14-27261S-11_R27C29_Plot809	1	1	809	27	29	test	2	2	2	3	1.5	1.5	64	165	131	346	428	541	5.6	5.3	5	6.5	7	7	1.3	1.4	1.1	1	1	0.8	100	66.66666667	71.42857143	130	108	170
2014	IITA	International Institute of Tropical Agriculture	2014 GBS Training Population field 2 Sendusu	Training population for GBS	RCBD			Sendusu	27261S-1			plot	14-27261S-1_R18C20_Plot530	1	1	530	18	20	test	3	2	2	0.5	2	1	112	117	104	469	616	970	4.5	5	6.3	4.5	6	7.4	1.2	1.2	1.3	0.9	0.8	0.8	75	64.28571429	85.71428571	102	149	134
2014	IITA	International Institute of Tropical Agriculture	2014 GBS Training Population field 2 Sendusu	Training population for GBS	RCBD			Sendusu	27261S-1			plot	14-27261S-1_R27C14_Plot794	1	1	794	27	14	test	3	1	1	1	0.5	0.5	132	146	149	417	522	774	4	6	5.3	4	7	5.4	1	1.8	0.8	0.8	1.4	0.5	100	76.92307692	54.54545455	123	115	100
2014	IITA	International Institute of Tropical Agriculture	2014 GBS Training Population field 2 Sendusu	Training population for GBS	RCBD			Sendusu	27262S-1			plot	14-27262S-1_R14C26_Plot416	1	1	416	14	26	test	2	1	2	6.5	16	15	509	136	140	26	574	790	10.4	11.8	11.5	14	16	15	2.9	3.6	3.4	2.6	3.1	2.9	57.14285714	80	57.14285714	81	134	162
2014	IITA	International Institute of Tropical Agriculture	2014 GBS Training Population field 2 Sendusu	Training population for GBS	RCBD			Sendusu	27262S-1			plot	14-27262S-1_R22C18_Plot648	1	1	648	22	18	test	1	1	1	10	12	24	137	137	141	346	500	720	11	10.5	12.1	11.5	11.5	15.5	3.2	3	3.8	2.7	2.6	3.5	77.77777778	57.14285714	88.88888889	134	164	169
2014	IITA	International Institute of Tropical Agriculture	2014 GBS Training Population field 2 Sendusu	Training population for GBS	RCBD			Sendusu	27262S-1			plot	14-27262S-1_R30C7_Plot877	1	1	877	30	7	test	2	1	1	10	10	15	136	131	98	340	436	649	10.8	10	10.4	13	15	15	2.8	2.9	3.1	2.4	2.4	2.9	70	57.14285714	62.5	126	133	178
2014	IITA	International Institute of Tropical Agriculture	2014 GBS Training Population field 2 Sendusu	Training population for GBS	RCBD			Sendusu	27262S-3			plot	14-27262S-3_R2C7_Plot37	1	1	37	2	7	test		1	1	10	14	26	131	136	135	324	441	652	11.5	11.4	11.6	15.5	16	14.5	3	3.2	3.2	2.3	2.7	2.8	60	75	75	136	152	210
2014	IITA	International Institute of Tropical Agriculture	2014 GBS Training Population field 2 Sendusu	Training population for GBS	RCBD			Sendusu	27262S-3			plot	14-27262S-3_R3C13_Plot73	1	1	73	3	13	test	2	1	1	8	17	14	141	136	138	415	648	852	11	11.6	12.2	11	16.5	16	3.1	3	3.3	2.7	2.7	2.7	66.66666667	62.5	77.77777778	102	188	104
2014	IITA	International Institute of Tropical Agriculture	2014 GBS Training Population field 2 Sendusu	Training population for GBS	RCBD			Sendusu	27262S-3			plot	14-27262S-3_R8C21_Plot231	1	1	231	8	21	test	2	1	1	9	23	24	136	125	103	287	671	1143	10.6	11.7	12.5	13.4	16	16	2.9	3.2	3.3	2.6	2.8	2.9	66.66666667	62.5	70	136	198	226
2014	IITA	International Institute of Tropical Agriculture	2014 GBS Training Population field 2 Sendusu	Training population for GBS	RCBD			Sendusu	27334S-5			plot	14-27334S-5_R14C5_Plot395	1	1	395	14	5	test	2	2	3	1	1	1	79	198	188	227	411	480	5.8	6.3	5	7	6.5	8.5	1.1	1.3	1.3	0.7	1	1	58.33333333	41.66666667	80	100	90	100
2014	IITA	International Institute of Tropical Agriculture	2014 GBS Training Population field 2 Sendusu	Training population for GBS	RCBD			Sendusu	27334S-5			plot	14-27334S-5_R15C18_Plot438	1	1	438	15	18	test	2	3	2	1	2.5	1	79	162	164	292	468	595	4.3	2.5	6	4.5	2.7	8	0.9	1.3	1.3	0.6	0.9	0.9	75	100	80	94	145	148
2014	IITA	International Institute of Tropical Agriculture	2014 GBS Training Population field 2 Sendusu	Training population for GBS	RCBD			Sendusu	27334S-5			plot	14-27334S-5_R15C3_Plot423	1	1	423	15	3	test	2	3	1	0.5	1.5	5	82	213	223	250	410	522	5	6.3	7	5.5	8	9.5	1.1	1.4	1.9	0.6	1	1.4	100	80	78.57142857	103	126	202
2014	IITA	International Institute of Tropical Agriculture	2014 GBS Training Population field 2 Sendusu	Training population for GBS	RCBD			Sendusu	27346S-2			plot	14-27346S-2_R16C26_Plot476	1	1	476	16	26	test	3	2	2	6	8.5	10	134	170	163	349	442	656	7.8	9.6	9.2	10	10	12	1.8	2.7	2.3	1.5	2.3	1.9	57.14285714	75	62.5	187	159	202
2014	IITA	International Institute of Tropical Agriculture	2014 GBS Training Population field 2 Sendusu	Training population for GBS	RCBD			Sendusu	27346S-2			plot	14-27346S-2_R1C2_Plot2	1	1	2	1	2	test	2	2	2	4	9	15	177	161	160	229	432	624	9.2	10.1	9.2	9.5	11.5	13	2.4	2.9	2.5	1.9	2.6	2.2	60	87.5	62.5	144	157	207
2014	IITA	International Institute of Tropical Agriculture	2014 GBS Training Population field 2 Sendusu	Training population for GBS	RCBD			Sendusu	27346S-2			plot	14-27346S-2_R3C16_Plot76	1	1	76	3	16	test	2	2	2	2	12	12	57	164	167	328	445	641	5.7	9.6	9.9	7	12	9.5	1.2	2.6	2.7	0.9	2.4	2.3	57.14285714	70	77.77777778	153	204	208
2014	IITA	International Institute of Tropical Agriculture	2014 GBS Training Population field 2 Sendusu	Training population for GBS	RCBD			Sendusu	27346S-4			plot	14-27346S-4_R14C18_Plot408	1	1	408	14	18	test	1	1	1	10	12	18	169	160	166	332	470	685	10.8	10.2	10	12	11.5	10.5	2.8	4.8	2.5	2.5	2.5	2.2	100	58.33333333	70	223	194	364
2014	IITA	International Institute of Tropical Agriculture	2014 GBS Training Population field 2 Sendusu	Training population for GBS	RCBD			Sendusu	27401S-1			plot	14-27401S-1_R12C24_Plot354	1	1	354	12	24	test	2	2	1	5	9	15	143	145	144	322	441	619	10.5	11	11.5	9.5	13	13.5	2.8	3	3.3	2.4	2.6	2.8	77.77777778	71.42857143	50	83	148	138
2014	IITA	International Institute of Tropical Agriculture	2014 GBS Training Population field 2 Sendusu	Training population for GBS	RCBD			Sendusu	27401S-1			plot	14-27401S-1_R1C25_Plot25	1	1	25	1	25	test	2	2	1	6	11	18	143	146	143	326	491	658	10	10.7	11.8	9	12.5	14.5	2.8	3.1	3.2	2.3	2.7	2.7	62.5	66.66666667	77.77777778	74	169	178
2014	IITA	International Institute of Tropical Agriculture	2014 GBS Training Population field 2 Sendusu	Training population for GBS	RCBD			Sendusu	27401S-1			plot	14-27401S-1_R28C6_Plot816	1	1	816	28	6	test	2	1	1	6	10	17	154	152	125	406	600	841	10.5	11.7	11.7	13	14	13.5	2.7	3.3	2.8	2.4	2.9	2.5	63.63636364	75	70	83	152	202
2014	IITA	International Institute of Tropical Agriculture	2014 GBS Training Population field 2 Sendusu	Training population for GBS	RCBD			Sendusu	27437S-1			plot	14-27437S-1_R2C17_Plot47	1	1	47	2	17	test	2	1	1	4	20	21	110	161	180	303	476	719	8	13	12	8	14	12.5	2.2	3.9	3.3	1.8	3.5	3	42.85714286	90.90909091	88.88888889	146	206	250
2014	IITA	International Institute of Tropical Agriculture	2014 GBS Training Population field 2 Sendusu	Training population for GBS	RCBD			Sendusu	27437S-1			plot	14-27437S-1_R31C10_Plot910	1	1	910	31	10	test	2	2	1	8	11	23	158	152	143	360	439	626	10.8	12.6	12.1	11	14	11	3	3.7	3.3	2.7	3.2	3	70	75	70	140	109	165
2014	IITA	International Institute of Tropical Agriculture	2014 GBS Training Population field 2 Sendusu	Training population for GBS	RCBD			Sendusu	27437S-1			plot	14-27437S-1_R8C12_Plot222	1	1	222	8	12	test	2	2	1	5	15	18	179	149	163	353	491	649	9.5	11.8	12.3	10.5	12.5	11.7	3.2	2.9	3.5	2.9	2.6	3.1	57.14285714	70	80	115	172	178
2014	IITA	International Institute of Tropical Agriculture	2014 GBS Training Population field 2 Sendusu	Training population for GBS	RCBD			Sendusu	27494S-12			plot	14-27494S-12_R26C25_Plot775	1	1	775	26	25	test	3	2	1	2.5	8	14	130	126	173	419	504	635	8	4.5	12.5	8	15	15	2.1	3.3	3.7	1.7	2.8	3.4	75	70	60	53	96	181
2014	IITA	International Institute of Tropical Agriculture	2014 GBS Training Population field 2 Sendusu	Training population for GBS	RCBD			Sendusu	27494S-12			plot	14-27494S-12_R4C9_Plot99	1	1	99	4	9	test	2	1	1	3	12	9.5	128	136	132	327	588	701	8.2	12.7	10	9	11.5	12	2.3	3.7	2.8	1.9	3.3	2.4	80	75	42.85714286		138	181
2014	IITA	International Institute of Tropical Agriculture	2014 GBS Training Population field 2 Sendusu	Training population for GBS	RCBD			Sendusu	27494S-12			plot	14-27494S-12_R6C14_Plot164	1	1	164	6	14	test	1.8	2	1	1.5	7.5	14	159	123	129	313	437	550	6.3	11	11.8	6	14.5	15.5	1.8	3.3	3.4	1.6	2.9	3.1	66.66666667	87.5	75	102	87	136
2014	IITA	International Institute of Tropical Agriculture	2014 GBS Training Population field 2 Sendusu	Training population for GBS	RCBD			Sendusu	27494S-5			plot	14-27494S-5_R15C20_Plot440	1	1	440	15	20	test		2	2		1.5	10		48	187	402	550	975		8.2	12		10	11		2.2	3		1.8	2.6	50	50	62.5		41	137
2014	IITA	International Institute of Tropical Agriculture	2014 GBS Training Population field 2 Sendusu	Training population for GBS	RCBD			Sendusu	27494S-5			plot	14-27494S-5_R28C24_Plot834	1	1	834	28	24	test	2	2	2	1.5	7	6	74	157	158	433	799	765	6.8	11.5	10.8	8	13	12	1.5	3.8	3.8	1.3	3.2	3	71.42857143	71.42857143	57.14285714	65	102	82
2014	IITA	International Institute of Tropical Agriculture	2014 GBS Training Population field 2 Sendusu	Training population for GBS	RCBD			Sendusu	27494S-5			plot	14-27494S-5_R4C2_Plot92	1	1	92	4	2	test	2	2	1	7	13	8	201	187	165	417	639	822	10.8	12.2	10.7	12.5	13	11.5	3	3.4	2.7	2.6	3	2.1	75	57.14285714	87.5	95	153	143
2014	IITA	International Institute of Tropical Agriculture	2014 GBS Training Population field 2 Sendusu	Training population for GBS	RCBD			Sendusu	27524S-12A			plot	14-27524S-12A_R1C4_Plot4	1	1	4	1	4	test	1	3	3	0.5	0.5	0	124	170	169	334	449	600	3.7	4	4	3.7	4.5	4.5	0.9	1	1.1	0.6	0.7	0.8	100	57.14285714	60	40	60	80
2014	IITA	International Institute of Tropical Agriculture	2014 GBS Training Population field 2 Sendusu	Training population for GBS	RCBD			Sendusu	27524S-12A			plot	14-27524S-12A_R23C29_Plot689	1	1	689	23	29	test	3	3	1	0.5	0.5	25	165	137	33	391	546	667	3	3.2	14.5	3	3.5	17	0.9	0.7	3.9	0.6	0.5	3.4	76.47058824	44.44444444	70	29	96	190
2014	IITA	International Institute of Tropical Agriculture	2014 GBS Training Population field 2 Sendusu	Training population for GBS	RCBD			Sendusu	27524S-12A			plot	14-27524S-12A_R28C25_Plot835	1	1	835	28	25	test		3	2		0.5	0.5		180	222	327	467	688		4	5		4	4		1	1.4		0.8	1.1	87.5	75	66.66666667		72	53
2014	IITA	International Institute of Tropical Agriculture	2014 GBS Training Population field 2 Sendusu	Training population for GBS	RCBD			Sendusu	27524S-12B			plot	14-27524S-12B_R22C26_Plot656	1	1	656	22	26	test	1	2	3	0.5	2	2.5	170	195	216	334	456	620	3.2	5.7	6.2	4.5	8.3	7.5	0.7	1.6	1.6	0.4	1.3	1.3	66.66666667	50	61.53846154	80	108	141
2014	IITA	International Institute of Tropical Agriculture	2014 GBS Training Population field 2 Sendusu	Training population for GBS	RCBD			Sendusu	27524S-12B			plot	14-27524S-12B_R29C15_Plot855	1	1	855	29	15	test	3	3		1	1		153	198		477	582		4.1	6		5.5	7		1	1.5		0.8	1.1		55.55555556	70.58823529		66	108
2014	IITA	International Institute of Tropical Agriculture	2014 GBS Training Population field 2 Sendusu	Training population for GBS	RCBD			Sendusu	27524S-12B			plot	14-27524S-12B_R6C7_Plot157	1	1	157	6	7	test	2	3	2	1	4	3	200	179	197	237	398	594	5.2	5	6.2	6	6	7	1.1	1.2	1.7	0.8	0.9	1.3	55.55555556	84.61538462	75	99	60	117
2014	IITA	International Institute of Tropical Agriculture	2014 GBS Training Population field 2 Sendusu	Training population for GBS	RCBD			Sendusu	27524S-22			plot	14-27524S-22_R13C14_Plot374	1	1	374	13	14	test	2	2	2	3	6.5	7	153	156	159	340	491	653	8	9	6.6	9	10	10.4	2.2	2.5	1.9	1.8	2.1	1.5	62.5	70	70	108	179	195
2014	IITA	International Institute of Tropical Agriculture	2014 GBS Training Population field 2 Sendusu	Training population for GBS	RCBD			Sendusu	27524S-22			plot	14-27524S-22_R26C16_Plot766	1	1	766	26	16	test	2	2	1	1	10	18	126	152	110	315	450	573	4.5	9	10.4	6.5	13.5	16	1	2.5	3.1	0.6	2.1	2.7	62.5	77.77777778	84.61538462	144	162	208
2014	IITA	International Institute of Tropical Agriculture	2014 GBS Training Population field 2 Sendusu	Training population for GBS	RCBD			Sendusu	27524S-22			plot	14-27524S-22_R30C5_Plot875	1	1	875	30	5	test	2	3	2	5	6	12	142	154	150	365	458	630	8.8	9.1	8.2	12	12	10	2.4	2.5	2.4	2.1	2	2	81.81818182	88.88888889	72.72727273	88	126	272
2014	IITA	International Institute of Tropical Agriculture	2014 GBS Training Population field 2 Sendusu	Training population for GBS	RCBD			Sendusu	27524S-30			plot	14-27524S-30_R26C22_Plot772	1	1	772	26	22	test	2	3	3	0.5	1	0.5	97	166	159	235	425	574	2	4.6	2.5	4.5	7.5	5.5	0.4	1.1	0.4	0.3	0.8	0.2	75	60	86.66666667	70	95	83
2014	IITA	International Institute of Tropical Agriculture	2014 GBS Training Population field 2 Sendusu	Training population for GBS	RCBD			Sendusu	27524S-30			plot	14-27524S-30_R26C23_Plot773	1	1	773	26	23	test	2	2	1	0.5	1	0.5	114	171	202	257	420	746	4.4	5	4.5	6.3	8.5	8	1	1.3	1.3	0.8	1	0.8	72.72727273	86.66666667	50	89	108	139
2014	IITA	International Institute of Tropical Agriculture	2014 GBS Training Population field 2 Sendusu	Training population for GBS	RCBD			Sendusu	27524S-30			plot	14-27524S-30_R6C24_Plot174	1	1	174	6	24	test	3	2	3	0.5	1	1	58	85	170	248	416	502	4	4.8	4	6.5	7	8	0.9	1	1	0.6	0.7	0.7	80	75	70	91	120	92
2014	IITA	International Institute of Tropical Agriculture	2014 GBS Training Population field 2 Sendusu	Training population for GBS	RCBD			Sendusu	27528S-1			plot	14-27528S-1_R10C28_Plot298	1	1	298	10	28	test	3	2	3	1.5	6	5.5	143	164	165	361	487	668	7	9	7.9	8	11	7	1.9	2.6	2.1	1.2	2	1.5	83.33333333	75	100	81	181	224
2014	IITA	International Institute of Tropical Agriculture	2014 GBS Training Population field 2 Sendusu	Training population for GBS	RCBD			Sendusu	27528S-1			plot	14-27528S-1_R17C9_Plot489	1	1	489	17	9	test	3	2	2	0.5	1	3	182	175	143	280	430	626	4.7	6.5	6.9	6	7	7	1.2	1.8	1.8	0.8	1.5	1.6	100	100	81.81818182	121	190	310
2014	IITA	International Institute of Tropical Agriculture	2014 GBS Training Population field 2 Sendusu	Training population for GBS	RCBD			Sendusu	27528S-1			plot	14-27528S-1_R2C6_Plot36	1	1	36	2	6	test	2	2		3	5		159	183		481	1154	1329	7.4	9		8	10.7		2	1.8		1.6	1.3		90.90909091	84.61538462	75	130	124
2014	IITA	International Institute of Tropical Agriculture	2014 GBS Training Population field 2 Sendusu	Training population for GBS	RCBD			Sendusu	27579S-3			plot	14-27579S-3_R12C10_Plot340	1	1	340	12	10	test	2	1	1	6	18	28	122	134	128	308	440	641	9.3	11	11.7	8.2	13	12.3	2.4	3.1	3.1	2.2	2.8	2.8	50	77.77777778	60	159	215	276
2014	IITA	International Institute of Tropical Agriculture	2014 GBS Training Population field 2 Sendusu	Training population for GBS	RCBD			Sendusu	27579S-3			plot	14-27579S-3_R14C21_Plot411	1	1	411	14	21	test	2	2	1	6	6	16	116	110	196	370	404	630	10	9.5	11.4	13	11	12.5	2.8	2.4	3.2	2.4	2.2	2.8	81.81818182	66.66666667	66.66666667	92	131	232
2014	IITA	International Institute of Tropical Agriculture	2014 GBS Training Population field 2 Sendusu	Training population for GBS	RCBD			Sendusu	27579S-3			plot	14-27579S-3_R17C23_Plot503	1	1	503	17	23	test	2		1	7		17.5	133		155	329	371	443	9.3		11.4	9.5		11	2.4		3.3	2.1		2.9	77.77777778	80	77.77777778	159		169
2014	IITA	International Institute of Tropical Agriculture	2014 GBS Training Population field 2 Sendusu	Training population for GBS	RCBD			Sendusu	27684S-5			plot	14-27684S-5_R15C26_Plot446	1	1	446	15	26	test	3	2		2	2.5		116	122		381	658		7.6	7.4		9	9.5		2.2	2		1.7	1.8		50	71.42857143		56	110
2014	IITA	International Institute of Tropical Agriculture	2014 GBS Training Population field 2 Sendusu	Training population for GBS	RCBD			Sendusu	27684S-5			plot	14-27684S-5_R21C1_Plot601	1	1	601	21	1	test	3			0.5			116			391			5.9			7.5			1.5			1.2			30			41
2014	IITA	International Institute of Tropical Agriculture	2014 GBS Training Population field 2 Sendusu	Training population for GBS	RCBD			Sendusu	27684S-5			plot	14-27684S-5_R9C28_Plot268	1	1	268	9	28	test			2		6	9		124	126	345	443	717		9.4	10		11.5	12		2.8	2.8		2.4	2.4	57.14285714	62.5	77.77777778		86	174
2014	IITA	International Institute of Tropical Agriculture	2014 GBS Training Population field 2 Sendusu	Training population for GBS	RCBD			Sendusu	27713S-1			plot	14-27713S-1_R28C21_Plot831	1	1	831	28	21	test	1	1	1	12	22	6	185	146	173	305	540	975	11	11	9.4	11	12	10.5	2.9	3	2.1	2.7	2.6	1.8	75	63.63636364	55.55555556	169	282	144
2014	IITA	International Institute of Tropical Agriculture	2014 GBS Training Population field 2 Sendusu	Training population for GBS	RCBD			Sendusu	27713S-1			plot	14-27713S-1_R31C27_Plot927	1	1	927	31	27	test	1	2	1	12	6.5	4	138	120	87	642	734	1131	8.3	7	9	10.5	7.5	10.5	2.4	1.7	2	2.1	1.3	1.4	77.77777778	75	57.14285714	273	235	128
2014	IITA	International Institute of Tropical Agriculture	2014 GBS Training Population field 2 Sendusu	Training population for GBS	RCBD			Sendusu	27713S-1			plot	14-27713S-1_R4C25_Plot115	1	1	115	4	25	test	1	2	1	8	2.5	6	171	122	88	403	613	822	9.5	6	6.5	9	8	7.5	2.7	1.5	1.7	2.3	1.2	1.2	66.66666667	81.81818182	70	192	200	360
2014	IITA	International Institute of Tropical Agriculture	2014 GBS Training Population field 2 Sendusu	Training population for GBS	RCBD			Sendusu	27744S-1			plot	14-27744S-1_R29C25_Plot865	1	1	865	29	25	test	2	2	2	3	3.5	10	156	153	143	379	431	456	9.4	9.6	10.7	11	9.5	15	2.5	2.8	3.1	2.2	2.4	2.8	42.85714286	83.33333333	66.66666667	83	60	86
2014	IITA	International Institute of Tropical Agriculture	2014 GBS Training Population field 2 Sendusu	Training population for GBS	RCBD			Sendusu	27744S-1			plot	14-27744S-1_R2C18_Plot48	1	1	48	2	18	test	2	2	1	2	6	13	157	125	139	382	459	599	10.2	10.6	11.3	10.5	11.5	13	3	3.1	3.3	2	2.8	2.9	70	80	66.66666667	53	96	134
2014	IITA	International Institute of Tropical Agriculture	2014 GBS Training Population field 2 Sendusu	Training population for GBS	RCBD			Sendusu	27744S-1			plot	14-27744S-1_R6C23_Plot173	1	1	173	6	23	test	2	2	1	6	8	10	171	125	148	364	460	605	11.3	10.5	11.5	14.5	15	13	3.1	3	3.5	2.7	2.6	3.1	71.42857143	83.33333333	50	76	132	140
2014	IITA	International Institute of Tropical Agriculture	2014 GBS Training Population field 2 Sendusu	Training population for GBS	RCBD			Sendusu	27770S-20			plot	14-27770S-20_R22C23_Plot653	1	1	653	22	23	test										595															80
2014	IITA	International Institute of Tropical Agriculture	2014 GBS Training Population field 2 Sendusu	Training population for GBS	RCBD			Sendusu	27770S-4			plot	14-27770S-4_R10C20_Plot290	1	1	290	10	20	test	1	1	1	10	19	15	108	116	94	326	447	584	11.2	13	10.5	11.3	16.5	14.5	3	3.8	3.5	2.7	3.5	3	77.77777778	60	54.54545455	143	160	158
2014	IITA	International Institute of Tropical Agriculture	2014 GBS Training Population field 2 Sendusu	Training population for GBS	RCBD			Sendusu	27770S-4			plot	14-27770S-4_R30C26_Plot896	1	1	896	30	26	test	2	1	1	7	15	25	151	127	64	255	419	669	10.4	12	13.7	15	12	17	2.9	3.8	4.1	2.6	3.5	3.9	71.42857143	53.84615385	72.72727273	147	132	187
2014	IITA	International Institute of Tropical Agriculture	2014 GBS Training Population field 2 Sendusu	Training population for GBS	RCBD			Sendusu	27770S-4			plot	14-27770S-4_R7C18_Plot198	1	1	198	7	18	test	1	3	1	6.5	19	23	116	115	117	332	462	558	10.5	12.5	13.4	9	16	17	2.8	3.8	4	2.6	3.3	3.5	75	66.66666667	76.92307692	144	175	149
2014	IITA	International Institute of Tropical Agriculture	2014 GBS Training Population field 2 Sendusu	Training population for GBS	RCBD			Sendusu	27825S-4			plot	14-27825S-4_R27C26_Plot806	1	1	806	27	26	test	2	1	1	7	10	13	193	182	167	406	612	876	9.5	9.2	10.3	11.5	12	14.5	2.6	2.8	2.8	2.2	2.3	2.2	100	85.71428571	60	103	196	181
2014	IITA	International Institute of Tropical Agriculture	2014 GBS Training Population field 2 Sendusu	Training population for GBS	RCBD			Sendusu	27825S-4			plot	14-27825S-4_R29C21_Plot861	1	1	861	29	21	test	2	1	2	4	8	2.5	179	183	188	458	657	927	9	9.6	9.5	13	11	11	2.4	2.8	2.6	2	2.2	2	88.88888889	66.66666667	62.5	85	140	78
2014	IITA	International Institute of Tropical Agriculture	2014 GBS Training Population field 2 Sendusu	Training population for GBS	RCBD			Sendusu	27825S-4			plot	14-27825S-4_R4C14_Plot104	1	1	104	4	14	test	1		1	2		6.5	191		196	439	440	616	8.5		9.4	11		15	2.1		2.5	1.5		2.1	66.66666667	50	70	81		138
2014	IITA	International Institute of Tropical Agriculture	2014 GBS Training Population field 2 Sendusu	Training population for GBS	RCBD			Sendusu	27833S-10			plot	14-27833S-10_R25C27_Plot747	1	1	747	25	27	test	3	2	1	0.5	1	0.5	138	136	239	499	802	993	4.3	5.2	4.5	5	6	5.2	0.9	0.8	0.9	0.6	0.5	0.6	80	27.27272727	60	72	172	216
2014	IITA	International Institute of Tropical Agriculture	2014 GBS Training Population field 2 Sendusu	Training population for GBS	RCBD			Sendusu	27833S-13			plot	14-27833S-13_R11C3_Plot303	1	1	303	11	3	test	1	2	1	1	8	13	237	199	197	288	469	660	6.8	8.2	9	6.5	9.5	11.5	1.8	2.2	2.5	1.5	1.9	2.1	62.5	72.72727273	80	149	418	260
2014	IITA	International Institute of Tropical Agriculture	2014 GBS Training Population field 2 Sendusu	Training population for GBS	RCBD			Sendusu	27833S-13			plot	14-27833S-13_R22C6_Plot636	1	1	636	22	6	test	3	2	2	1	5	8	236	231	190	292	437	657	6.2	7	8.1	6.5	8	8.5	1.5	1.9	2.1	1.1	1.5	1.7	75	70	77.77777778	148	101	278
2014	IITA	International Institute of Tropical Agriculture	2014 GBS Training Population field 2 Sendusu	Training population for GBS	RCBD			Sendusu	27833S-13			plot	14-27833S-13_R5C3_Plot123	1	1	123	5	3	test	2	2	1	4	4	9	181	212	180	449	575	807	7.2	7.7	7.1	7	11	7	2	2	2	1.6	1.7	1.4	70	70	72.72727273	152	162	261
2014	IITA	International Institute of Tropical Agriculture	2014 GBS Training Population field 2 Sendusu	Training population for GBS	RCBD			Sendusu	27873S-12			plot	14-27873S-12_R14C16_Plot406	1	1	406	14	16	test	3	2	2	0.5	2	1.5	160	206	217	302	441	634	5.3	7	6.4	4.5	6.5	5.5	1.3	1.7	1.7	0.9	1.4	1.3	100	54.54545455	72.72727273	125	161	212
2014	IITA	International Institute of Tropical Agriculture	2014 GBS Training Population field 2 Sendusu	Training population for GBS	RCBD			Sendusu	27873S-12			plot	14-27873S-12_R17C29_Plot509	1	1	509	17	29	test	2	2	2	0.5	1.5	7	172	241	242	349	504	696	6.4	5.5	8.5	5	5	9	1.7	1.8	2.4	1.2	1.5	1.9	100	100	81.81818182	103	140	228
2014	IITA	International Institute of Tropical Agriculture	2014 GBS Training Population field 2 Sendusu	Training population for GBS	RCBD			Sendusu	27873S-12			plot	14-27873S-12_R8C15_Plot225	1	1	225	8	15	test	3	2	2	0.5	0.5	1	195	135	209	386	680	813	5.1	5.3	4.5	4	4.2	4.5	1.3	1.3	1.1	0.9	0.9	0.8	90.90909091	42.85714286	75	42	141	130
2014	IITA	International Institute of Tropical Agriculture	2014 GBS Training Population field 2 Sendusu	Training population for GBS	RCBD			Sendusu	27873S-14			plot	14-27873S-14_R12C25_Plot355	1	1	355	12	25	test	2	3	2	2	1.5	2.5	89	99	138	341	450	653	6		5.7	9.5	9	9.5	1.3	1.2	1.4	1	0.7	1.1	100	90	77.77777778	161	158	324
2014	IITA	International Institute of Tropical Agriculture	2014 GBS Training Population field 2 Sendusu	Training population for GBS	RCBD			Sendusu	27873S-14			plot	14-27873S-14_R27C7_Plot787	1	1	787	27	7	test	2	1	2	1.5	2.5	8	74	109	201	367	440	499	5.7	6	9.4	9	7	12.5	1.2	1.1	2.1	0.7	0.7	1.7	75	70	83.33333333	130	150	170
2014	IITA	International Institute of Tropical Agriculture	2014 GBS Training Population field 2 Sendusu	Training population for GBS	RCBD			Sendusu	27873S-14			plot	14-27873S-14_R28C22_Plot832	1	1	832	28	22	test	3	2		2.5	2		84	143		465	679		6	6.6		8	9.5		1.3	1.6		0.8	1.3		100	60		151	189
2014	IITA	International Institute of Tropical Agriculture	2014 GBS Training Population field 2 Sendusu	Training population for GBS	RCBD			Sendusu	27873S-17			plot	14-27873S-17_R17C7_Plot487	1	1	487	17	7	test	2	1	1	3	5	10	203	129	174	413	567	799	7	6.5	7	11	11	10	1.9	1.3	2	1.5	0.9	1.5	80	78.57142857	58.33333333	157	276	320
2014	IITA	International Institute of Tropical Agriculture	2014 GBS Training Population field 2 Sendusu	Training population for GBS	RCBD			Sendusu	27873S-17			plot	14-27873S-17_R28C16_Plot826	1	1	826	28	16	test		1	1		5	3		146	162	380	587	761		5.5	6.3		8.5	7		1.2	1		0.9	0.6	70	85.71428571	55.55555556		190	252
2014	IITA	International Institute of Tropical Agriculture	2014 GBS Training Population field 2 Sendusu	Training population for GBS	RCBD			Sendusu	27873S-17			plot	14-27873S-17_R8C16_Plot226	1	1	226	8	16	test	2	1	2	3.5	16.5	7.5	146	151	104	364	517	690	7.5	8.7	5.9	10.5	13	8	2.1	2.2	1.3	1.8	1.8	1	75	69.23076923	84.61538462	179	351	380
2014	IITA	International Institute of Tropical Agriculture	2014 GBS Training Population field 2 Sendusu	Training population for GBS	RCBD			Sendusu	27873S-18			plot	14-27873S-18_R17C3_Plot483	1	1	483	17	3	test	2	2		0.5	0.5		207	235		647	944		3.2	5		4.5	6.8		0.7	0.7		0.5	0.4		75	44.44444444		94	88
2014	IITA	International Institute of Tropical Agriculture	2014 GBS Training Population field 2 Sendusu	Training population for GBS	RCBD			Sendusu	27873S-18			plot	14-27873S-18_R27C27_Plot807	1	1	807	27	27	test	3	2	1	0.5	1	1	227	228	216	420	612	932	4.2	4.6	5.8	6.5	6.5	6.9	1.2	1.1	1.1	1.1	0.8	0.8	72.72727273	78.57142857	36.36363636	57	92	120
2014	IITA	International Institute of Tropical Agriculture	2014 GBS Training Population field 2 Sendusu	Training population for GBS	RCBD			Sendusu	27873S-18			plot	14-27873S-18_R9C7_Plot247	1	1	247	9	7	test			2			0.5			227	616	934	1068			5.4			6			1.1			0.7	46.66666667	30	71.42857143			44
2014	IITA	International Institute of Tropical Agriculture	2014 GBS Training Population field 2 Sendusu	Training population for GBS	RCBD			Sendusu	27873S-26			plot	14-27873S-26_R19C16_Plot556	1	1	556	19	16	test	2			6			155			321			9.4			10			2.3			1.9			80			122
2014	IITA	International Institute of Tropical Agriculture	2014 GBS Training Population field 2 Sendusu	Training population for GBS	RCBD			Sendusu	27873S-26			plot	14-27873S-26_R28C14_Plot824	1	1	824	28	14	test	2	1	1	4	17	13	186	171	165	332	466	633	10.4	13	12	8.5	15	13	3	3.5	3.6	2.5	2.9	2.8	66.66666667	100	70	93	151	151
2014	IITA	International Institute of Tropical Agriculture	2014 GBS Training Population field 2 Sendusu	Training population for GBS	RCBD			Sendusu	27873S-26			plot	14-27873S-26_R5C10_Plot130	1	1	130	5	10	test	2	1	1	6	15	15	187	178	171	317	441	620	9.3	11	12	9	13	13.5	2.6	3.1	3.5	2.2	2.6	2.9	80	81.81818182	78.57142857	121	147	226
2014	IITA	International Institute of Tropical Agriculture	2014 GBS Training Population field 2 Sendusu	Training population for GBS	RCBD			Sendusu	27873S-33			plot	14-27873S-33_R15C12_Plot432	1	1	432	15	12	test	2	1	1	7	12	13	171	165	141	483	867	1196	9.5	10.2	11.4	13.5	14	15.1	2.9	2.9	3	2.5	2.4	2.6	72.72727273	66.66666667	83.33333333	100	151	196
2014	IITA	International Institute of Tropical Agriculture	2014 GBS Training Population field 2 Sendusu	Training population for GBS	RCBD			Sendusu	27873S-33			plot	14-27873S-33_R1C8_Plot8	1	1	8	1	8	test			1			12			119			854			14.5			21.3			3.8			3.2			75			86
2014	IITA	International Institute of Tropical Agriculture	2014 GBS Training Population field 2 Sendusu	Training population for GBS	RCBD			Sendusu	27873S-33			plot	14-27873S-33_R5C5_Plot125	1	1	125	5	5	test		1	1		12	5		174	95	595	914	1233		11.2	8.1		15	13.6		3	1.8		2.5	1.4	75	72.72727273	85.71428571		142	174
2014	IITA	International Institute of Tropical Agriculture	2014 GBS Training Population field 2 Sendusu	Training population for GBS	RCBD			Sendusu	27873S-37			plot	14-27873S-37_R12C22_Plot352	1	1	352	12	22	test	2	2	2	5	10	8	176	181	186	391	522	741	9	9	8.2	10	10.5	8	2.2	2.4	2.1	1.8	2	1.8	83.33333333	81.81818182	75	96	156	275
2014	IITA	International Institute of Tropical Agriculture	2014 GBS Training Population field 2 Sendusu	Training population for GBS	RCBD			Sendusu	27873S-37			plot	14-27873S-37_R16C30_Plot480	1	1	480	16	30	test	3	2	2	2	6.5	5	199	159	193	371	478	540	9.6	9	9.5	9.5	8	10.5	2.7	2.2	2.5	2.3	1.9	2.1	75	83.33333333	83.33333333	71	164	148
2014	IITA	International Institute of Tropical Agriculture	2014 GBS Training Population field 2 Sendusu	Training population for GBS	RCBD			Sendusu	27873S-37			plot	14-27873S-37_R23C22_Plot682	1	1	682	23	22	test	2	2	2	1	4	8	121	174	204	292	477	716	5.1	7.6	8.1	6	8	7.6	1	2.3	1.8	0.7	1.9	1.2	62.5	70	70	165	179	240
2014	IITA	International Institute of Tropical Agriculture	2014 GBS Training Population field 2 Sendusu	Training population for GBS	RCBD			Sendusu	27873S-38			plot	14-27873S-38_R4C18_Plot108	1	1	108	4	18	test	2	1	1	7	12	11	137	118	154	360	565	829	9.2	10.9	9.8	14	13	10	2.5	3	2.1	2	2.4	1.8	50	84.61538462	72.72727273	118	145	240
2014	IITA	International Institute of Tropical Agriculture	2014 GBS Training Population field 2 Sendusu	Training population for GBS	RCBD			Sendusu	27873S-4			plot	14-27873S-4_R10C13_Plot283	1	1	283	10	13	test	3	2	1	0.5	1.5	2	166	192	282	366	602	975	4.5	5.6	6.7	6	7.5	7.5	1.3	1.4	1.4	0.8	1	1	41.66666667	61.53846154	50	34	140	154
2014	IITA	International Institute of Tropical Agriculture	2014 GBS Training Population field 2 Sendusu	Training population for GBS	RCBD			Sendusu	27873S-4			plot	14-27873S-4_R14C6_Plot396	1	1	396	14	6	test	3	2	1	1.5	0.5	2	174	207	252	330	612	875	6.1	5.4	6	7	7.5	8	1.4	1.3	1.2	1	0.8	0.9	70	42.85714286	63.63636364	64	197	161
2014	IITA	International Institute of Tropical Agriculture	2014 GBS Training Population field 2 Sendusu	Training population for GBS	RCBD			Sendusu	27873S-4			plot	14-27873S-4_R14C7_Plot397	1	1	397	14	7	test	1	2		0.5	2.5		167	255		323	578	832	5.2	5		7	6.6		1.2	1.2		0.8	0.9		62.5	62.5	70	54	178
2014	IITA	International Institute of Tropical Agriculture	2014 GBS Training Population field 2 Sendusu	Training population for GBS	RCBD			Sendusu	27873S-5			plot	14-27873S-5_R12C6_Plot336	1	1	336	12	6	test	2	3	1	1	0.5	2.5	100	101	129	404	567	914	5	3.5	6.2	7.5	6.5	9.5	1	0.7	1.4	0.8	0.3	0.9	77.77777778	58.33333333	72.72727273	96	110	187
2014	IITA	International Institute of Tropical Agriculture	2014 GBS Training Population field 2 Sendusu	Training population for GBS	RCBD			Sendusu	27873S-5			plot	14-27873S-5_R1C20_Plot20	1	1	20	1	20	test	1	2	2	0.5	1	1	110	174	200	408	473	962	5	7	6.1	5.5	7.1	8.3	1.1	1.7	1.3	0.8	1.2	1	55.55555556	71.42857143	57.14285714	83	114	175
2014	IITA	International Institute of Tropical Agriculture	2014 GBS Training Population field 2 Sendusu	Training population for GBS	RCBD			Sendusu	27873S-5			plot	14-27873S-5_R9C6_Plot246	1	1	246	9	6	test		2	3		1	1		141	147	346	452	745		4.2	4.5		7	8		1.4	1		1	0.6	62.5	50	37.5		116	214
2014	IITA	International Institute of Tropical Agriculture	2014 GBS Training Population field 2 Sendusu	Training population for GBS	RCBD			Sendusu	27873S-7			plot	14-27873S-7_R19C10_Plot550	1	1	550	19	10	test	2	2		2	4	6.5	212	184	201	358	540	1006	8.5	8.8	9.5	9.5	10	9	2.5	2.6	2.4	2.1	2.1	2	72.72727273	60	90.90909091	44	102	184
2014	IITA	International Institute of Tropical Agriculture	2014 GBS Training Population field 2 Sendusu	Training population for GBS	RCBD			Sendusu	27873S-7			plot	14-27873S-7_R5C14_Plot134	1	1	134	5	14	test	2	2	2	2	4	2	186	190	191	332	440	603	6.8	8	7.8	6.5	9	8.9	2.9	2.2	2.1	1.4	1.8	1.8	87.5	64.28571429	75	95	109	129
2014	IITA	International Institute of Tropical Agriculture	2014 GBS Training Population field 2 Sendusu	Training population for GBS	RCBD			Sendusu	27873S-7			plot	14-27873S-7_R7C25_Plot205	1	1	205	7	25	test	2	2	2	2.5	4	3	197	193	159	289	405	625	7.2	8.5	8.2	7	10	8.5	1.8	2.4	2.3	1.4	1.9	1.9	66.66666667	63.63636364	44.44444444	86	120	122
2014	IITA	International Institute of Tropical Agriculture	2014 GBS Training Population field 2 Sendusu	Training population for GBS	RCBD			Sendusu	27885S-1			plot	14-27885S-1_R24C6_Plot696	1	1	696	24	6	test	2	2	1	3	9	17	145	174	151	307	382	521	9.4	12	12.6	9.5	13	17.5	2.6	3.6	3.8	2.3	3.1	3.2	50	81.81818182	75	78	82	107
2014	IITA	International Institute of Tropical Agriculture	2014 GBS Training Population field 2 Sendusu	Training population for GBS	RCBD			Sendusu	27885S-1			plot	14-27885S-1_R2C21_Plot51	1	1	51	2	21	test	2	2	1	7	8	13	197	168	150	184	395	487	10.5	13	11.5	12	14	15	2.9	3.7	3.1	2.4	3.2	2.8	66.66666667	63.63636364	66.66666667	96	62	137
2014	IITA	International Institute of Tropical Agriculture	2014 GBS Training Population field 2 Sendusu	Training population for GBS	RCBD			Sendusu	27885S-1			plot	14-27885S-1_R32C18_Plot948	1	1	948	32	18	test	2	2	1	2.5	9	13.5	165	151	116	241	412	546	8.8	12	12.5	11.5	14.5	15	2.2	3.4	3.6	1.9	3	3.2	63.63636364	38.46153846	78.57142857	71	85	102
2014	IITA	International Institute of Tropical Agriculture	2014 GBS Training Population field 2 Sendusu	Training population for GBS	RCBD			Sendusu	27885S-9			plot	14-27885S-9_R10C4_Plot274	1	1	274	10	4	test	2	2	1	3	12	18	139	130	125	312	456	627	9.5	10.6	11.2	9.5	16.5	16.5	2.6	3	3.2	2.3	2.7	2.8	50	85.71428571	75	86	130	124
2014	IITA	International Institute of Tropical Agriculture	2014 GBS Training Population field 2 Sendusu	Training population for GBS	RCBD			Sendusu	27885S-9			plot	14-27885S-9_R21C19_Plot619	1	1	619	21	19	test	2	1	1	4.5	6	17	145	124	134	327	457	599	9.4	9.5	12.6	10.8	14	17	2.5	2.6	3.6	2.3	2.3	3.4	57.14285714	71.42857143	60	86	126	127
2014	IITA	International Institute of Tropical Agriculture	2014 GBS Training Population field 2 Sendusu	Training population for GBS	RCBD			Sendusu	27885S-9			plot	14-27885S-9_R28C18_Plot828	1	1	828	28	18	test	3	2	1	1.5	6.5	5	181	143	143	379	599	816	11	11	9.8	16	13	11.5	3	3.3	2.7	2.5	2.8	2.4	66.66666667	71.42857143	66.66666667	46	84	117
2014	IITA	International Institute of Tropical Agriculture	2014 GBS Training Population field 2 Sendusu	Training population for GBS	RCBD			Sendusu	27886S-5			plot	14-27886S-5_R2C16_Plot46	1	1	46	2	16	test	2	3	3	6	3	5	191	72	189	456	564	731	9.3	7.2	9.8	12	9	9	2.6	1.8	2.9	2.2	1.2	2.4	87.5	100	66.66666667	102	146	90
2014	IITA	International Institute of Tropical Agriculture	2014 GBS Training Population field 2 Sendusu	Training population for GBS	RCBD			Sendusu	27886S-5			plot	14-27886S-5_R3C14_Plot74	1	1	74	3	14	test	3	1	1	3	12.5	12	113	126	183	345	465	650	7.3	9.5	9.8	6	10.5	10	1.7	2.8	2.7	1.2	2.3	2.1	100	75	50	134	136	217
2014	IITA	International Institute of Tropical Agriculture	2014 GBS Training Population field 2 Sendusu	Training population for GBS	RCBD			Sendusu	27886S-5			plot	14-27886S-5_R6C26_Plot176	1	1	176	6	26	test	1	2	1	7	14	19	208	185	188	422	616	764	10.5	11.9	11.2	11	10.5	12	3.1	3	3	2.5	2.6	2.5	80	63.63636364	66.66666667	108	178	235
2014	IITA	International Institute of Tropical Agriculture	2014 GBS Training Population field 2 Sendusu	Training population for GBS	RCBD			Sendusu	27914S-11			plot	14-27914S-11_R17C25_Plot505	1	1	505	17	25	test	3	1	2	0.5	0.5	0.5	139	156	145	271	509	614	4.6	4.5	2.7	5	5	4	1.1	1.3	0.6	0.8	0.9	0.4	62.5	71.42857143	66.66666667	59	75	66
2014	IITA	International Institute of Tropical Agriculture	2014 GBS Training Population field 2 Sendusu	Training population for GBS	RCBD			Sendusu	27914S-11			plot	14-27914S-11_R21C8_Plot608	1	1	608	21	8	test	3	2	2	0.5	0.5	0.5	128	139	126	302	547	710	5	4.8	5	4	7.5	6	1.3	1.3	1.2	1	1	0.6	87.5	70	80	75	68	66
2014	IITA	International Institute of Tropical Agriculture	2014 GBS Training Population field 2 Sendusu	Training population for GBS	RCBD			Sendusu	27914S-13			plot	14-27914S-13_R22C15_Plot645	1	1	645	22	15	test	2	1	1	2.5	6	10	125	111	118	347	442	565	9	9.2	11	10.5	10	13	2.7	3	3.3	2	2.5	2.8	77.77777778	66.66666667	72.72727273	60	105	127
2014	IITA	International Institute of Tropical Agriculture	2014 GBS Training Population field 2 Sendusu	Training population for GBS	RCBD			Sendusu	27914S-13			plot	14-27914S-13_R27C16_Plot796	1	1	796	27	16	test	2	2	2	4	6	10	111	123	123	347	402	622	9.1	11	9.5	8.2	11	11	2.6	3.3	3.3	2.2	2.9	2.8	66.66666667	63.63636364	66.66666667	114	97	100
2014	IITA	International Institute of Tropical Agriculture	2014 GBS Training Population field 2 Sendusu	Training population for GBS	RCBD			Sendusu	27914S-13			plot	14-27914S-13_R9C10_Plot250	1	1	250	9	10	test	2	2	2	3	5	8	142	133	128	243	409	596	8.9	10	10.5	11	12	10	2.3	3	3	2	2.6	2.7	62.5	77.77777778	70	82	80	158
2014	IITA	International Institute of Tropical Agriculture	2014 GBS Training Population field 2 Sendusu	Training population for GBS	RCBD			Sendusu	27914S-18			plot	14-27914S-18_R26C19_Plot769	1	1	769	26	19	test	2	2	1	4	6	9	128	147	146	355	423	620	8.4	9.7	10.6	9	10.5	11	2.5	2.8	3.2	2.2	2.5	2.7	75	75	85.71428571	110	153	178
2014	IITA	International Institute of Tropical Agriculture	2014 GBS Training Population field 2 Sendusu	Training population for GBS	RCBD			Sendusu	27914S-18			plot	14-27914S-18_R27C9_Plot789	1	1	789	27	9	test		2	2		10	10		140	132	334	459	659		10	10.3		12	12.5		3	2.9		2.6	2.5	87.5	75	62.5		166	177
2014	IITA	International Institute of Tropical Agriculture	2014 GBS Training Population field 2 Sendusu	Training population for GBS	RCBD			Sendusu	27914S-18			plot	14-27914S-18_R5C29_Plot149	1	1	149	5	29	test	1	1	1	7	7	9	159	150	131	233	389	506	9.5	9.5	9.6	9.5	11	11.5	2.5	2.7	2.8	2.3	2.4	2.4	84.61538462	50	81.81818182	116	103	167
2014	IITA	International Institute of Tropical Agriculture	2014 GBS Training Population field 2 Sendusu	Training population for GBS	RCBD			Sendusu	27914S-1			plot	14-27914S-1_R11C19_Plot319	1	1	319	11	19	test	2	1	1	2.5	15.5	26	95	141	115	211	384	568	7.7	12.5	15	8	16.5	15	2.1	3.8	4.2	1.7	3.4	3.9	50	80	60	148	132	191
2014	IITA	International Institute of Tropical Agriculture	2014 GBS Training Population field 2 Sendusu	Training population for GBS	RCBD			Sendusu	27914S-1			plot	14-27914S-1_R26C14_Plot764	1	1	764	26	14	test	1	1	1	10	19	30	164	115	98	242	406	585	11.7	13.7	14.1	10	15.5	17	3.3	4	4.2	3	3.6	3.9	84.61538462	38.88888889	76.92307692	137	158	234
2014	IITA	International Institute of Tropical Agriculture	2014 GBS Training Population field 2 Sendusu	Training population for GBS	RCBD			Sendusu	27914S-1			plot	14-27914S-1_R8C8_Plot218	1	1	218	8	8	test	2	3	1	8.5	16	28	157	141	135	259	401	565	10.3	13	15.1	13.5	14	18	3.9	4	4.2	2.7	3.6	3.9	87.5	46.66666667	80	147	145	225
2014	IITA	International Institute of Tropical Agriculture	2014 GBS Training Population field 2 Sendusu	Training population for GBS	RCBD			Sendusu	27914S-21			plot	14-27914S-21_R20C16_Plot586	1	1	586	20	16	test	2	2	2	0.5	0.5	0.5	91	85	88	353	580	828	4.8	4.8	3.4	5.2	6	5	1.1	0.8	0.2	0.6	0.6	0.1	100	44.44444444	75	114	140	213
2014	IITA	International Institute of Tropical Agriculture	2014 GBS Training Population field 2 Sendusu	Training population for GBS	RCBD			Sendusu	27914S-21			plot	14-27914S-21_R25C30_Plot750	1	1	750	25	30	test	2	2		0.5	0.5		87	93		399	1251		5.3	6		6	6.5		1.3	1		1	0.7		75	66.66666667		49	57
2014	IITA	International Institute of Tropical Agriculture	2014 GBS Training Population field 2 Sendusu	Training population for GBS	RCBD			Sendusu	27914S-21			plot	14-27914S-21_R32C5_Plot935	1	1	935	32	5	test	3	2	2	1	1	0.5	69	39	55	400	623	841	5	4.6	4.4	6	7.9	5.5	1.3	1.1	0.6	0.8	0.8	0.4	77.77777778	75	66.66666667	74	144	95
2014	IITA	International Institute of Tropical Agriculture	2014 GBS Training Population field 2 Sendusu	Training population for GBS	RCBD			Sendusu	27914S-22			plot	14-27914S-22_R20C6_Plot576	1	1	576	20	6	test	2	1	2	1	3	2	250	230	257	604	788	1006	4.8	5.3	5.7	6.5	7	7.5	1.2	1.3	1	0.9	1	0.6	35.71428571	62.5	66.66666667	160	174	219
2014	IITA	International Institute of Tropical Agriculture	2014 GBS Training Population field 2 Sendusu	Training population for GBS	RCBD			Sendusu	27914S-22			plot	14-27914S-22_R9C11_Plot251	1	1	251	9	11	test	1	3	1	1	0.5	1	241	204	268	620	667	967	4.6	3.5	5.5	5.5	5	6.5	1	1	1	0.8	0.6	0.6	60	60	70	147	188	217
2014	IITA	International Institute of Tropical Agriculture	2014 GBS Training Population field 2 Sendusu	Training population for GBS	RCBD			Sendusu	27914S-24			plot	14-27914S-24_R12C7_Plot337	1	1	337	12	7	test	2	1	1	5	15.5	16	151	138	145	241	448	483	6.6	12.1	13.1	9	18	18	3	3.5	3.8	2.6	3.1	3.4	72.72727273	60	66.66666667	91	118	116
2014	IITA	International Institute of Tropical Agriculture	2014 GBS Training Population field 2 Sendusu	Training population for GBS	RCBD			Sendusu	27914S-24			plot	14-27914S-24_R18C10_Plot520	1	1	520	18	10	test	1	1	1	8.5	22	20	145	140	120	261	395	555	10.3	14.5	12	15.8	18	19	2.9	4.8	3.5	2.5	3.9	3	66.66666667	87.5	81.81818182	119	137	141
2014	IITA	International Institute of Tropical Agriculture	2014 GBS Training Population field 2 Sendusu	Training population for GBS	RCBD			Sendusu	27914S-26			plot	14-27914S-26_R10C7_Plot277	1	1	277	10	7	test		2	3		8	2.5		140	127	327	462	606		10.8	8.5		12.5	10.3		3	2.4		2.6	2.1	88.88888889	77.77777778	100		111	68
2014	IITA	International Institute of Tropical Agriculture	2014 GBS Training Population field 2 Sendusu	Training population for GBS	RCBD			Sendusu	27914S-26			plot	14-27914S-26_R25C29_Plot749	1	1	749	25	29	test	2	1		6	17.5		146	137	118	372	462	1312	11.5	10.5		15.5	13.5		3.2	3.3		2.8	2.9		77.77777778	66.66666667	75	84	156
2014	IITA	International Institute of Tropical Agriculture	2014 GBS Training Population field 2 Sendusu	Training population for GBS	RCBD			Sendusu	27914S-26			plot	14-27914S-26_R27C24_Plot804	1	1	804	27	24	test	2	1	1	9	19	28	137	140	128	297	416	555	10.2	12	12.6	13	13	14.5	2.7	3.5	3.6	2.4	3.2	3	71.42857143	72.72727273	83.33333333	136	162	193
2014	IITA	International Institute of Tropical Agriculture	2014 GBS Training Population field 2 Sendusu	Training population for GBS	RCBD			Sendusu	27914S-3			plot	14-27914S-3_R12C5_Plot335	1	1	335	12	5	test	2	1	1	7	10.5	21	99	142	128	331	486	740	8.9	10.4	11.2	10.5	12.5	15	2.3	3	3.3	1.9	2.7	3	33.33333333	85.71428571	75	180	175	232
2014	IITA	International Institute of Tropical Agriculture	2014 GBS Training Population field 2 Sendusu	Training population for GBS	RCBD			Sendusu	27914S-3			plot	14-27914S-3_R18C26_Plot536	1	1	536	18	26	test		2	1	0.5	10	14	112	138	127	350	492	625		10.1	11.5		12.5	15		2.8	3.3		2.3	2.9	100	100	71.42857143		146	154
2014	IITA	International Institute of Tropical Agriculture	2014 GBS Training Population field 2 Sendusu	Training population for GBS	RCBD			Sendusu	27914S-3			plot	14-27914S-3_R29C13_Plot853	1	1	853	29	13	test	1	1	1	8.5	16	17	111	124	126	330	492	658	9.8	10	10.7	13	14	13.5	2.5	2.8	3.1	2.2	2.4	2.7	50	62.5	75	176	131	198
2014	IITA	International Institute of Tropical Agriculture	2014 GBS Training Population field 2 Sendusu	Training population for GBS	RCBD			Sendusu	27914S-6			plot	14-27914S-6_R13C10_Plot370	1	1	370	13	10	test	3	1	1	3.5	9	8.5	123	148	109	363	398	514	8.2	11	10.7	13	15	17.5	2	3.1	2.7	1.5	2.6	2	83.33333333	70	80	100	87	109
2014	IITA	International Institute of Tropical Agriculture	2014 GBS Training Population field 2 Sendusu	Training population for GBS	RCBD			Sendusu	27914S-6			plot	14-27914S-6_R15C8_Plot428	1	1	428	15	8	test	2	3	1	3	8	12	135	142	137	309	362	563	6.5	11.2	12.3	8.5	15.5	18.5	1.6	3	3.1	1.2	2.6	2.6	75	100	77.77777778	118	94	133
2014	IITA	International Institute of Tropical Agriculture	2014 GBS Training Population field 2 Sendusu	Training population for GBS	RCBD			Sendusu	27914S-6			plot	14-27914S-6_R16C8_Plot458	1	1	458	16	8	test	2	2	2	6	6.5	7	151	163	93	465	701	1090	8.1	9.8	10	12	12.5	12.5	2.2	2.7	2.9	1.8	2.3	2.5	57.14285714	100	64.28571429	81	118	120
2014	IITA	International Institute of Tropical Agriculture	2014 GBS Training Population field 2 Sendusu	Training population for GBS	RCBD			Sendusu	27914S-7			plot	14-27914S-7_R19C22_Plot562	1	1	562	19	22	test	2	2		4	14		153	157		344	455	507	9.7	12		10	12.5		2.7	3.8		2.5	2.4		83.33333333	70	63.63636364	80	140
2014	IITA	International Institute of Tropical Agriculture	2014 GBS Training Population field 2 Sendusu	Training population for GBS	RCBD			Sendusu	27914S-7			plot	14-27914S-7_R28C26_Plot836	1	1	836	28	26	test	3		1	10	4.5	14.5	152	145	155	313	365	583	11.5	8.1	11.6	12	12	14	3.3	3.8	3.4	3	2.8	3	62.5	81.81818182	69.23076923	107	63	140
2014	IITA	International Institute of Tropical Agriculture	2014 GBS Training Population field 2 Sendusu	Training population for GBS	RCBD			Sendusu	27914S-7			plot	14-27914S-7_R28C3_Plot813	1	1	813	28	3	test	2	1	2	4	12	6	138	113	144	439	653	856	11.5	11.5	12.6	11	10	13.6	3.4	3.4	3.4	3.1	2.8	3	71.42857143	75	63.63636364	74	178	88
2014	IITA	International Institute of Tropical Agriculture	2014 GBS Training Population field 2 Sendusu	Training population for GBS	RCBD			Sendusu	27914S-8			plot	14-27914S-8_R23C3_Plot663	1	1	663	23	3	test	2	3		1.5	1.5		125	117		344	513		9	7.7		7	8		3.1	2.2		2.6	1.9		100	70		42	20
2014	IITA	International Institute of Tropical Agriculture	2014 GBS Training Population field 2 Sendusu	Training population for GBS	RCBD			Sendusu	27914S-8			plot	14-27914S-8_R4C13_Plot103	1	1	103	4	13	test	3	2	3	0.5	3	2	102	122	90	283	413	593	5	19.7	10.9	6	10	11	1.3	2.6	3.3	1	2.3	3	66.66666667	62.5	50	73	69	42
2014	IITA	International Institute of Tropical Agriculture	2014 GBS Training Population field 2 Sendusu	Training population for GBS	RCBD			Sendusu	27914S-8			plot	14-27914S-8_R9C14_Plot254	1	1	254	9	14	test	2	1	2	0.5	4	1.5	154	115	129	238	543	1078	6	11	11.6	7.5	11	10.5	1.5	3.3	3.1	1.3	2.8	2.8	83.33333333	70	50	62	30	26
2014	IITA	International Institute of Tropical Agriculture	2014 GBS Training Population field 2 Sendusu	Training population for GBS	RCBD			Sendusu	27915S-2			plot	14-27915S-2_R10C6_Plot276	1	1	276	10	6	test	2	3		1	1.5		145	124		448	645	940	5.6	5.5		8	6.9		1.3	1.3		1	0.9		62.5	75	60	124	282
2014	IITA	International Institute of Tropical Agriculture	2014 GBS Training Population field 2 Sendusu	Training population for GBS	RCBD			Sendusu	27915S-2			plot	14-27915S-2_R12C11_Plot341	1	1	341	12	11	test	2	2	2	1.5	0.5	4	103	140	198	390	605	1209	6	3.5	7.5	8	5	10	1.5	0.5	1.8	1	0.3	1.4	50	60	72.72727273	114	176	202
2014	IITA	International Institute of Tropical Agriculture	2014 GBS Training Population field 2 Sendusu	Training population for GBS	RCBD			Sendusu	27915S-2			plot	14-27915S-2_R21C12_Plot612	1	1	612	21	12	test	1	1	1	8	4	3.5	158	125	185	325	533	851	6	6.6	6.5	6	11.5	7	1.2	1.6	1	0.9	1.2	0.6	57.14285714	62.5	66.66666667	9.5	205	284
2014	IITA	International Institute of Tropical Agriculture	2014 GBS Training Population field 2 Sendusu	Training population for GBS	RCBD			Sendusu	27915S-3			plot	14-27915S-3_R12C8_Plot338	1	1	338	12	8	test	3	2	2	1	4	2	142	161	174	467	586	786	6.8	7.6	8.2	8	8.5	9.5	1.7	2.2	2.3	1.2	1.9	2	80	63.63636364	50	78	104	100
2014	IITA	International Institute of Tropical Agriculture	2014 GBS Training Population field 2 Sendusu	Training population for GBS	RCBD			Sendusu	27915S-3			plot	14-27915S-3_R4C29_Plot119	1	1	119	4	29	test		2	2		3	3		178	194	340	459	628		7.2	8.2		9	10.5		2	2.4		1.7	1.9	100	77.77777778	63.63636364		126	151
2014	IITA	International Institute of Tropical Agriculture	2014 GBS Training Population field 2 Sendusu	Training population for GBS	RCBD			Sendusu	27935S-7			plot	14-27935S-7_R15C19_Plot439	1	1	439	15	19	test	3	2	1	4	4.5	8	137	136	143	276	438	634	9	9.7	7	10	13	11	2.4	2.8	2.4	2.2	2.5	2.1	83.33333333	85.71428571	66.66666667	74	67	155
2014	IITA	International Institute of Tropical Agriculture	2014 GBS Training Population field 2 Sendusu	Training population for GBS	RCBD			Sendusu	27960S-1			plot	14-27960S-1_R15C24_Plot444	1	1	444	15	24	test	2	3	1	1	1.5	9.5	144	140	179	241	357	504	5.7	7.2	11	6.5	9	11.5	1.4	1.8	3.1	1	1.5	2.8	78.57142857	58.33333333	100	117	67	120
2014	IITA	International Institute of Tropical Agriculture	2014 GBS Training Population field 2 Sendusu	Training population for GBS	RCBD			Sendusu	27960S-1			plot	14-27960S-1_R1C22_Plot22	1	1	22	1	22	test	2	2	3	0.5	2	1.5	126	205	175	231	432	563	4.7	6.1	6.2	4.5	6.5	6.5	1.2	1.3	1.5	0.8	1	1.2	50	77.77777778	86.66666667	97	138	142
2014	IITA	International Institute of Tropical Agriculture	2014 GBS Training Population field 2 Sendusu	Training population for GBS	RCBD			Sendusu	28030S-2			plot	14-28030S-2_R17C1_Plot481	1	1	481	17	1	test	2	2	1	5	13	17	148	143	146	359	494	655	11.3	11.7	12.5	10.5	13	12	3.3	3.4	3.6	2.9	3	3.3	90	77.77777778	70	57	142	186
2014	IITA	International Institute of Tropical Agriculture	2014 GBS Training Population field 2 Sendusu	Training population for GBS	RCBD			Sendusu	28030S-2			plot	14-28030S-2_R20C20_Plot590	1	1	590	20	20	test	2	1	1	4	16	15	137	148	138	318	471	646	10.5	11.7	11	10	11.5	13	2.8	3.3	3.3	2.5	3.1	3	88.88888889	88.88888889	80	89	182	188
2014	IITA	International Institute of Tropical Agriculture	2014 GBS Training Population field 2 Sendusu	Training population for GBS	RCBD			Sendusu	28030S-2			plot	14-28030S-2_R27C11_Plot791	1	1	791	27	11	test	2	1	1	5	19	19	141	156	141	311	443	618	10.5	12	12.3	10	12	11.5	2.9	3.5	4.1	2.7	3.2	3.4	80	80	80	99	159	165
2014	IITA	International Institute of Tropical Agriculture	2014 GBS Training Population field 2 Sendusu	Training population for GBS	RCBD			Sendusu	28030S-6			plot	14-28030S-6_R11C1_Plot301	1	1	301	11	1	test	1			19				109			759		12.5			15.5			3.6			3.1				77.77777778		173
2014	IITA	International Institute of Tropical Agriculture	2014 GBS Training Population field 2 Sendusu	Training population for GBS	RCBD			Sendusu	28030S-6			plot	14-28030S-6_R17C26_Plot506	1	1	506	17	26	test	1	2	1	6.5	17	10	168	157	147	315	490	686	9.2	7.9	9.8	9.5	8.5	10	2.2	2.1	2.7	1.9	1.6	2.3	57.14285714	66.66666667	77.77777778	172	200	228
2014	IITA	International Institute of Tropical Agriculture	2014 GBS Training Population field 2 Sendusu	Training population for GBS	RCBD			Sendusu	28030S-6			plot	14-28030S-6_R18C6_Plot516	1	1	516	18	6	test	2	1	1	4.5	9.5	10	142	149	158	372	596	808	9.3	7.6	10.8	10.5	9.5	11	2.5	2.4	3	2.1	1.9	2.5	92.30769231	81.81818182	62.5	109	104	233
2014	IITA	International Institute of Tropical Agriculture	2014 GBS Training Population field 2 Sendusu	Training population for GBS	RCBD			Sendusu	28033S-14			plot	14-28033S-14_R30C16_Plot886	1	1	886	30	16	test	3	3		0.5	0.5		149	110		277	373	565	4.5	4.5		4.5	6		0.9	1		0.6	0.7		62.5	91.66666667	80	74	40
2014	IITA	International Institute of Tropical Agriculture	2014 GBS Training Population field 2 Sendusu	Training population for GBS	RCBD			Sendusu	28033S-14			plot	14-28033S-14_R32C30_Plot960	1	1	960	32	30	test		2	2		3	1		149	44	406	577	715		7.5	5.5		8	6		2	1.3		1.6	0.9	77.77777778	76.92307692	75		71	84
2014	IITA	International Institute of Tropical Agriculture	2014 GBS Training Population field 2 Sendusu	Training population for GBS	RCBD			Sendusu	28033S-14			plot	14-28033S-14_R7C7_Plot187	1	1	187	7	7	test	3	2	2	0.5	2.5	2.5	114	141	169	335	567	699	4.5	7.5	7.7	4.5	8	9.5	1	2.6	2	0.7	2	1.5	66.66666667	60	72.72727273	55	97	83
2014	IITA	International Institute of Tropical Agriculture	2014 GBS Training Population field 2 Sendusu	Training population for GBS	RCBD			Sendusu	28033S-18			plot	14-28033S-18_R14C29_Plot419	1	1	419	14	29	test	2	2	1	4	7	11	160	157	159	326	424	583	9.3	10	11.6	7	10	10	2.6	2.8	3.3	2.3	2.5	2.9	66.66666667	53.84615385	45.45454545	110	138	188
2014	IITA	International Institute of Tropical Agriculture	2014 GBS Training Population field 2 Sendusu	Training population for GBS	RCBD			Sendusu	28033S-18			plot	14-28033S-18_R18C7_Plot517	1	1	517	18	7	test	2	2	1	3	5	8	152	165	152	320	461	632	9.5	9.5	9.6	8	10	9	2.5	2.6	2.7	2.1	2.3	2.4	88.88888889	75	72.72727273	95	114	140
2014	IITA	International Institute of Tropical Agriculture	2014 GBS Training Population field 2 Sendusu	Training population for GBS	RCBD			Sendusu	28033S-18			plot	14-28033S-18_R9C27_Plot267	1	1	267	9	27	test	2		1	3.5	4	10	156	161	150	379	581	704	9.3	8.8	10	8	8	8.5	2.5	2.4	2.7	2.2	2.2	2.4	66.66666667	60	54.54545455	74	120	147
2014	IITA	International Institute of Tropical Agriculture	2014 GBS Training Population field 2 Sendusu	Training population for GBS	RCBD			Sendusu	28033S-23			plot	14-28033S-23_R11C17_Plot317	1	1	317	11	17	test	2	1	1	6	13	21	153	189	164	253	423	669	9.8	13.7	10.6	11	12.5	14	2.5	4.1	2.9	2	3.6	2.3	55.55555556	69.23076923	66.66666667	162	170	310
2014	IITA	International Institute of Tropical Agriculture	2014 GBS Training Population field 2 Sendusu	Training population for GBS	RCBD			Sendusu	28033S-23			plot	14-28033S-23_R20C24_Plot594	1	1	594	20	24	test	2	1	1	6	17	12	221	175	121	262	492	666	9.2	12	8.8	12.5	14	11.5	2.3	3.4	2.3	2	3	1.8	83.33333333	81.81818182	58.33333333	164	183	413
2014	IITA	International Institute of Tropical Agriculture	2014 GBS Training Population field 2 Sendusu	Training population for GBS	RCBD			Sendusu	28033S-3			plot	14-28033S-3_R18C11_Plot521	1	1	521	18	11	test	3	1	1	0.5	3	3	144	140	136	449	693	927	4.7	5.3	5.5	6.5	7.5	7.5	1.3	1.2	1.1	1	0.8	0.7	66.66666667	66.66666667	50	139	222	251
2014	IITA	International Institute of Tropical Agriculture	2014 GBS Training Population field 2 Sendusu	Training population for GBS	RCBD			Sendusu	28033S-3			plot	14-28033S-3_R1C7_Plot7	1	1	7	1	7	test	3	3	1	1	1	1	114	119	142	387	564	824	5.4	5.2	4.5	7	8	6.5	1.2	1.2	1	1	0.9	0.8	87.5	84.61538462	71.42857143	118	169	283
2014	IITA	International Institute of Tropical Agriculture	2014 GBS Training Population field 2 Sendusu	Training population for GBS	RCBD			Sendusu	28033S-3			plot	14-28033S-3_R5C18_Plot138	1	1	138	5	18	test	1	1		3.5	2		202	142		659	1006	1296	5.5	5.9		8	7.3		1.3	1.1		1	0.6		75	44.44444444	58.33333333	250	228
2014	IITA	International Institute of Tropical Agriculture	2014 GBS Training Population field 2 Sendusu	Training population for GBS	RCBD			Sendusu	28033S-9			plot	14-28033S-9_R15C7_Plot427	1	1	427	15	7	test	3	2	2	0.5	0.5	1	163	199	206	295	452	830	4.3	5	5.1	3.9	4	5	1	1	1.3	0.7	0.5	1	71.42857143	71.42857143	66.66666667	82	109	143
2014	IITA	International Institute of Tropical Agriculture	2014 GBS Training Population field 2 Sendusu	Training population for GBS	RCBD			Sendusu	28033S-9			plot	14-28033S-9_R16C4_Plot454	1	1	454	16	4	test	2		2	0.5		0.5	150		211	528	728	975	5		6	5.5		6.3	1.7		1.2	0.9		0.9	55.55555556	62.5	44.44444444	62		94
2014	IITA	International Institute of Tropical Agriculture	2014 GBS Training Population field 2 Sendusu	Training population for GBS	RCBD			Sendusu	28033S-9			plot	14-28033S-9_R7C22_Plot202	1	1	202	7	22	test	3	2	2	1	1	4	171	211	191	480	643	817	5.5	5.2	6.7	5.5	5	7	1.5	1.4	1.7	0.9	1.1	1.3	75	75	66.66666667	96	144	193
2014	IITA	International Institute of Tropical Agriculture	2014 GBS Training Population field 2 Sendusu	Training population for GBS	RCBD			Sendusu	28036S-11			plot	14-28036S-11_R23C11_Plot671	1	1	671	23	11	test	3	2	2	0.5	0.5	2	136	128	23	298	407	645	5.2	6	5.6	5	7	7.5	1.2	1.3	1.4	0.9	1	1.1	85.71428571	62.5	57.14285714	88	81	115
2014	IITA	International Institute of Tropical Agriculture	2014 GBS Training Population field 2 Sendusu	Training population for GBS	RCBD			Sendusu	28036S-11			plot	14-28036S-11_R23C25_Plot685	1	1	685	23	25	test	2	3	3	0.5	0.5	0.5	94	116	148	212	346	585	4.5	6	2.9	6	6.8	4.5	0.9	1.6	0.6	0.7	1.1	0.4	77.77777778	81.81818182	55.55555556	90	60	112
2014	IITA	International Institute of Tropical Agriculture	2014 GBS Training Population field 2 Sendusu	Training population for GBS	RCBD			Sendusu	28036S-11			plot	14-28036S-11_R30C23_Plot893	1	1	893	30	23	test	3	2	2	0.5	1	1	138	129	98	288	473	574	4.6	5.7	5.5	4.5	6	6	1.1	1.2	1.2	0.8	1.1	0.9	83.33333333	71.42857143	45.45454545	57	98	119
2014	IITA	International Institute of Tropical Agriculture	2014 GBS Training Population field 2 Sendusu	Training population for GBS	RCBD			Sendusu	28036S-2			plot	14-28036S-2_R13C1_Plot361	1	1	361	13	1	test	1	1	1	8	22	18		126	144		626	885	11.7	12.1	12.5	14	13.5	13	3.4	3.5	3.7	2.8	3	3.2		50	76.92307692	96	180	178
2014	IITA	International Institute of Tropical Agriculture	2014 GBS Training Population field 2 Sendusu	Training population for GBS	RCBD			Sendusu	28036S-2			plot	14-28036S-2_R1C26_Plot26	1	1	26	1	26	test	2	1	1	1.5	11	14	140	123	137	420	587	745	8	12.2	11.3	8.5	14	12	1.9	3.6	3.3	1.2	3.1	2.8	72.72727273	75	22.22222222	67	103	156
2014	IITA	International Institute of Tropical Agriculture	2014 GBS Training Population field 2 Sendusu	Training population for GBS	RCBD			Sendusu	28036S-2			plot	14-28036S-2_R29C2_Plot842	1	1	842	29	2	test	3			1			164			406	612		6.3			8			1.8			1.3			83.33333333	66.66666667		100
2014	IITA	International Institute of Tropical Agriculture	2014 GBS Training Population field 2 Sendusu	Training population for GBS	RCBD			Sendusu	28060S-8			plot	14-28060S-8_R13C13_Plot373	1	1	373	13	13	test	1	2	1	7	11	19	177	161	151	229	374	489	8.5	11	10.3	11	15.5	13	2.3	2.9	2.9	2	2.6	2.3	72.72727273	81.81818182	81.81818182	142	135	231
2014	IITA	International Institute of Tropical Agriculture	2014 GBS Training Population field 2 Sendusu	Training population for GBS	RCBD			Sendusu	28068S-9			plot	14-28068S-9_R13C21_Plot381	1	1	381	13	21	test	3	1	1	0.5	11.5	10	69	128	126	237	458	850	3.1	11	10.5	7	14.5	14	0.6	3.1	3	0.4	2.7	2.7	50	85.71428571	77.77777778	123	161	145
2014	IITA	International Institute of Tropical Agriculture	2014 GBS Training Population field 2 Sendusu	Training population for GBS	RCBD			Sendusu	28068S-9			plot	14-28068S-9_R18C2_Plot512	1	1	512	18	2	test		1		4	13		162	133		342	553		8.8	1.5		10.5	16		2.4	3.8		1.9	2.9		71.42857143	66.66666667		116	188
2014	IITA	International Institute of Tropical Agriculture	2014 GBS Training Population field 2 Sendusu	Training population for GBS	RCBD			Sendusu	28068S-9			plot	14-28068S-9_R1C3_Plot3	1	1	3	1	3	test	1	2	1	0.5	8	17	44	132	136	283	372	547	2.3	12	11.7	4.7	16.5	15.5	0.4	3.5	3	0.2	3	2.4	100	100	72.72727273	60	71	204
2014	IITA	International Institute of Tropical Agriculture	2014 GBS Training Population field 2 Sendusu	Training population for GBS	RCBD			Sendusu	28071S-1			plot	14-28071S-1_R17C30_Plot510	1	1	510	17	30	test			2			8			169	618		769			11.2			10.5			3.4			3	62.5		61.53846154			99
2014	IITA	International Institute of Tropical Agriculture	2014 GBS Training Population field 2 Sendusu	Training population for GBS	RCBD			Sendusu	28071S-1			plot	14-28071S-1_R2C14_Plot44	1	1	44	2	14	test	3			1.5	2		163	193		418	576	823	8.7	10.7		6.5	7.1		2.5	3.1		2.2	2.7		71.42857143	50	87.5	56	97
2014	IITA	International Institute of Tropical Agriculture	2014 GBS Training Population field 2 Sendusu	Training population for GBS	RCBD			Sendusu	28071S-1			plot	14-28071S-1_R9C3_Plot243	1	1	243	9	3	test	2	2	2	1.5	3	6	161	159	146	432	593	966	9.1	10.6	10.7	7	8.5	10	2.7	3.2	3.2	2.4	2.7	2.8	62.5	50	77.77777778	62	77	106
2014	IITA	International Institute of Tropical Agriculture	2014 GBS Training Population field 2 Sendusu	Training population for GBS	RCBD			Sendusu	28073S-1			plot	14-28073S-1_R11C28_Plot328	1	1	328	11	28	test	2	3	2	0.5	1	1.5	92	89	132	235	373	473	3	5.5	5.2	6	9	6	0.4	1.2	1.2	0.3	0.9	0.9	57.14285714	83.33333333	60	119	84	180
2014	IITA	International Institute of Tropical Agriculture	2014 GBS Training Population field 2 Sendusu	Training population for GBS	RCBD			Sendusu	28073S-1			plot	14-28073S-1_R13C22_Plot382	1	1	382	13	22	test	3	2	3	0.5	1.5	3	58	77	138	248	385	595	4.6	5.7	5.5	5.5	8.5	9	0.6	1.7	1.4	0.5	1.4	1	55.55555556	41.66666667	60	116	87	140
2014	IITA	International Institute of Tropical Agriculture	2014 GBS Training Population field 2 Sendusu	Training population for GBS	RCBD			Sendusu	28073S-1			plot	14-28073S-1_R24C3_Plot693	1	1	693	24	3	test	2	3	3	0.5	1.5	0.5	88	74	101	239	424	637	3.1	5.5	2.7	5.5	7	5.5	0.7	1.4	0.5	0.5	1	0.4	57.14285714	70	77.77777778	99	116	154
2014	IITA	International Institute of Tropical Agriculture	2014 GBS Training Population field 2 Sendusu	Training population for GBS	RCBD			Sendusu	28077S-5			plot	14-28077S-5_R13C23_Plot383	1	1	383	13	23	test	3	3	3	0.5	3	7.5	136	157	192	298	462	662	4.7	5.5	7.2	5.5	7.5	10	1.1	1.3	2	0.8	0.9	1.6	57.14285714	77.77777778	70	114	169	234
2014	IITA	International Institute of Tropical Agriculture	2014 GBS Training Population field 2 Sendusu	Training population for GBS	RCBD			Sendusu	28095S-1			plot	14-28095S-1_R16C10_Plot460	1	1	460	16	10	test	3	3	2	0.5	2.5	2	74	219	188	232	362	405	4.5	8	6	5.5	9.5	8.8	0.8	2.3	1.5	0.6	1.9	1.1	88.88888889	75	72.22222222	143	68	79
2014	IITA	International Institute of Tropical Agriculture	2014 GBS Training Population field 2 Sendusu	Training population for GBS	RCBD			Sendusu	28095S-1			plot	14-28095S-1_R21C22_Plot622	1	1	622	21	22	test	3	2	2	0.5	1	5.5	75	159	193	231	408	552	4.3	5	6	5.5	7	9	0.6	1.3	2.5	0.4	0.9	2	72.72727273	71.42857143	60	120	103	140
2014	IITA	International Institute of Tropical Agriculture	2014 GBS Training Population field 2 Sendusu	Training population for GBS	RCBD			Sendusu	28164S-15			plot	14-28164S-15_R22C30_Plot660	1	1	660	22	30	test		1	2		13	8		119	170	381	518	705		11.8	11.4		12.5	9.5		3.4	3		3.1	2.8	72.72727273	70	70		180	121
2014	IITA	International Institute of Tropical Agriculture	2014 GBS Training Population field 2 Sendusu	Training population for GBS	RCBD			Sendusu	28164S-15			plot	14-28164S-15_R25C25_Plot745	1	1	745	25	25	test	2	2	1	5	8	12	138	125	124	363	480	554	11.6	11.2	12.3	10.5	10.5	14	3.3	3.4	3.9	2	3.2	3.3	80	57.14285714	70	93	117	166
2014	IITA	International Institute of Tropical Agriculture	2014 GBS Training Population field 2 Sendusu	Training population for GBS	RCBD			Sendusu	28164S-3			plot	14-28164S-3_R29C27_Plot867	1	1	867	29	27	test	1	1		7	12		140	141		364	650		10.1	10.6		14	14		2.8	3		2.5	2.6		75	71.42857143		52	163
2014	IITA	International Institute of Tropical Agriculture	2014 GBS Training Population field 2 Sendusu	Training population for GBS	RCBD			Sendusu	28164S-3			plot	14-28164S-3_R30C4_Plot874	1	1	874	30	4	test	1	2	1	6	10	12	144	141	144	381	450	745	11.6	11	11.2	15	12	12	3.4	3.2	3.2	3	2.9	2.8	80	85.71428571	57.14285714	58	143	140
2014	IITA	International Institute of Tropical Agriculture	2014 GBS Training Population field 2 Sendusu	Training population for GBS	RCBD			Sendusu	28164S-3			plot	14-28164S-3_R5C9_Plot129	1	1	129	5	9	test	2	2	1	4.5	10	8	154	124	166	402	443	695	10	10.5	11	11	14	12	2.9	3.2	3	2.6	2.7	2.7	54.54545455	75	50	71	132	128
2014	IITA	International Institute of Tropical Agriculture	2014 GBS Training Population field 2 Sendusu	Training population for GBS	RCBD			Sendusu	28165S-1			plot	14-28165S-1_R17C14_Plot494	1	1	494	17	14	test	3	2	2	6	12	15	147	138	142	329	495	652	8.1	9	9.1	12	13	10	2.3	2.2	2.3	1.5	1.7	1.9	88.88888889	70	70	158	192	208
2014	IITA	International Institute of Tropical Agriculture	2014 GBS Training Population field 2 Sendusu	Training population for GBS	RCBD			Sendusu	28165S-1			plot	14-28165S-1_R1C19_Plot19	1	1	19	1	19	test	2			2	1		173	74		285	384	612	6.7	5.8		9.5	8.2		1.4	1.2		1	0.8		100	100	75	157	106
2014	IITA	International Institute of Tropical Agriculture	2014 GBS Training Population field 2 Sendusu	Training population for GBS	RCBD			Sendusu	28165S-1			plot	14-28165S-1_R24C5_Plot695	1	1	695	24	5	test	2	1		2	5		122	141		319	535	785	6.6	7.9		7.5	13		1.4	1.6		1	1.2		100	80	33.33333333	122	104
2014	IITA	International Institute of Tropical Agriculture	2014 GBS Training Population field 2 Sendusu	Training population for GBS	RCBD			Sendusu	28188S-2			plot	14-28188S-2_R17C11_Plot491	1	1	491	17	11	test	2	2	3	0.5	2	2	93	232	193	271	429	559	4.3	5.5	5.5	4.5	6.5	6.8	1	1.2	3.1	0.7	0.8	0.7	80	82.35294118	86.66666667	136	193	240
2014	IITA	International Institute of Tropical Agriculture	2014 GBS Training Population field 2 Sendusu	Training population for GBS	RCBD			Sendusu	28188S-2			plot	14-28188S-2_R22C7_Plot637	1	1	637	22	7	test	2	2	2	1.5	3.5	3	59	210	153	273	420	536	4.1	5	6	4	5	6	0.9	1.1	1.3	0.7	0.8	0.9	44.44444444	81.25	83.33333333	141	167	194
2014	IITA	International Institute of Tropical Agriculture	2014 GBS Training Population field 2 Sendusu	Training population for GBS	RCBD			Sendusu	28200S-3			plot	14-28200S-3_R13C12_Plot372	1	1	372	13	12	test	2	2		0.5	1.5		111	174		634	1121		3	7		5.5	8.5		0.5	1.5		0.3	1		57.14285714	60		187	86
2014	IITA	International Institute of Tropical Agriculture	2014 GBS Training Population field 2 Sendusu	Training population for GBS	RCBD			Sendusu	28200S-3			plot	14-28200S-3_R29C22_Plot862	1	1	862	29	22	test		2	1	4	19	32	90	154	143	375	464	658	7.8	11.5	10.8	11.5	16.7	15.5	1.8	3.4	3.1	1.5	3	2.7	66.66666667	80	83.33333333	127	192	248
2014	IITA	International Institute of Tropical Agriculture	2014 GBS Training Population field 2 Sendusu	Training population for GBS	RCBD			Sendusu	28200S-3			plot	14-28200S-3_R32C3_Plot933	1	1	933	32	3	test		1	1		15	7	97	146	130	351	501	790		11.5	9.2		14	10.8		3.1	2.2		2.6	1.9	100	80	70		212	164
2014	IITA	International Institute of Tropical Agriculture	2014 GBS Training Population field 2 Sendusu	Training population for GBS	RCBD			Sendusu	28246S-4			plot	14-28246S-4_R11C30_Plot330	1	1	330	11	30	test	3	2	3	1	2.5	1.5	218	182	168	254	339	493	5	7	5.5	7.8	8.5	6	1.6	1.7	1.4	0.8	1.4	1	40	75	42.85714286	115	136	150
2014	IITA	International Institute of Tropical Agriculture	2014 GBS Training Population field 2 Sendusu	Training population for GBS	RCBD			Sendusu	28246S-4			plot	14-28246S-4_R16C7_Plot457	1	1	457	16	7	test	3	3	3	1	0.5	2	94	139	146	212	287	382	5.4	4.8	6.5	7	5	8	1.1	0.7	1.5	0.9	0.4	1.1	66.66666667	57.14285714	50	136	155	125
2014	IITA	International Institute of Tropical Agriculture	2014 GBS Training Population field 2 Sendusu	Training population for GBS	RCBD			Sendusu	28246S-4			plot	14-28246S-4_R6C15_Plot165	1	1	165	6	15	test		2	2	1	1	1	93	114	184	213	407	775	5.3	5	6.1	6.5	7	7	2.5		1.6	1.8		1.3	66.66666667	77.77777778	33.33333333	146	92	139
2014	IITA	International Institute of Tropical Agriculture	2014 GBS Training Population field 2 Sendusu	Training population for GBS	RCBD			Sendusu	28246S-7			plot	14-28246S-7_R16C29_Plot479	1	1	479	16	29	test	2	1	1	6	13.5	23	117	115	122	292	406	550	9.3	12.1	13.8	11	16	16.5	2.4	3.4	3.9	2.2	3	3.6	62.5	61.53846154	84.61538462	141	128	156
2014	IITA	International Institute of Tropical Agriculture	2014 GBS Training Population field 2 Sendusu	Training population for GBS	RCBD			Sendusu	28246S-7			plot	14-28246S-7_R6C17_Plot167	1	1	167	6	17	test	2	1	1	5	12	22	141	112	115	258	409	564	11	13.4	14.2	13.3	15	19.5	3	3.8	4.5	2.8	3.4	4.1	75	46.15384615	75	124	104	182
2014	IITA	International Institute of Tropical Agriculture	2014 GBS Training Population field 2 Sendusu	Training population for GBS	RCBD			Sendusu	28246S-7			plot	14-28246S-7_R8C25_Plot235	1	1	235	8	25	test	1	2	1	9	15	16	138	113	116	243	440	631	11.2	13	12.5	13	15	16.5	3	3.7	3.6	2.8	3.4	3.2	75	62.5	75	123	114	171
2014	IITA	International Institute of Tropical Agriculture	2014 GBS Training Population field 2 Sendusu	Training population for GBS	RCBD			Sendusu	28257S-1			plot	14-28257S-1_R10C10_Plot280	1	1	280	10	10	test	2	3	1	0.5	3	7	100	373	166	292	463	810	4.5	6.6	8.3	5.5	8.5	11.5	1	1.8	2	0.7	1.4	1.6		55.55555556	77.77777778	128	126	160
2014	IITA	International Institute of Tropical Agriculture	2014 GBS Training Population field 2 Sendusu	Training population for GBS	RCBD			Sendusu	28257S-1			plot	14-28257S-1_R14C10_Plot400	1	1	400	14	10	test	2	2	1	1	5	10	171	165	156	255	388	568	8.1	9.5	10.8	10.3	12	12.8	2.2	3	2.9	1.8	2.6	2.5	60	83.33333333	60	129	84	130
2014	IITA	International Institute of Tropical Agriculture	2014 GBS Training Population field 2 Sendusu	Training population for GBS	RCBD			Sendusu	28257S-1			plot	14-28257S-1_R30C2_Plot872	1	1	872	30	2	test	2	2	1	6	11	22	165	162	149	241	408	502	9.5	11.2	11.8	13.5	13	13	2.6	3.2	3.3	2.4	2.8	2.8	80	81.25	81.81818182	137	93	157
2014	IITA	International Institute of Tropical Agriculture	2014 GBS Training Population field 2 Sendusu	Training population for GBS	RCBD			Sendusu	28257S-2			plot	14-28257S-2_R17C24_Plot504	1	1	504	17	24	test	2	2	1	4	5	9	167	150	158	243	371	489	6.5	8	8.2	11.5	13	13.5	1.3	2	2.2	1	1.2	1.7	66.66666667	80	75	140	116	176
2014	IITA	International Institute of Tropical Agriculture	2014 GBS Training Population field 2 Sendusu	Training population for GBS	RCBD			Sendusu	28257S-2			plot	14-28257S-2_R27C2_Plot782	1	1	782	27	2	test	2	1	1	5	8	17	179	135	181	325	477	564	8.3	8.3	11	11	14.5	11.5	2.1	2.2	3.6	1.8	1.8	3	77.77777778	75	83.33333333	131	173	126
2014	IITA	International Institute of Tropical Agriculture	2014 GBS Training Population field 2 Sendusu	Training population for GBS	RCBD			Sendusu	28257S-2			plot	14-28257S-2_R3C28_Plot88	1	1	88	3	28	test	2	1	1	2	8	18	144	152	176	304	418	557	7	8.4	9.5	8.2	14.5	13	1.8	2.2	2.4	1.5	1.7	2	57.14285714	62.5	75	161	136	201
2014	IITA	International Institute of Tropical Agriculture	2014 GBS Training Population field 2 Sendusu	Training population for GBS	RCBD			Sendusu	28257S-4			plot	14-28257S-4_R20C21_Plot591	1	1	591	20	21	test	2	3	1	0.5	1	2	58	150	84	269	406	578	4.3	5	5.6	4.5	6	7.5	0.9	1.3	1.1	0.6	1	0.8	100		83.33333333	129	113	174
2014	IITA	International Institute of Tropical Agriculture	2014 GBS Training Population field 2 Sendusu	Training population for GBS	RCBD			Sendusu	28257S-4			plot	14-28257S-4_R21C27_Plot627	1	1	627	21	27	test		2	1		0.5	2		129	129	444	627	970		5	5.1		6.5	6		1.1	1.1		0.9	0.8	75	62.5	60		145	366
2014	IITA	International Institute of Tropical Agriculture	2014 GBS Training Population field 2 Sendusu	Training population for GBS	RCBD			Sendusu	28260S-2			plot	14-28260S-2_R16C9_Plot459	1	1	459	16	9	test	2	1	1	8	12.5	11	153	141	143	407	597	840	11	11.6	11.7	12.5	10.5	11	3.3	3.3	3.3	2.8	2.9	2.8	41.66666667	41.66666667	70	109	122	188
2014	IITA	International Institute of Tropical Agriculture	2014 GBS Training Population field 2 Sendusu	Training population for GBS	RCBD			Sendusu	28260S-2			plot	14-28260S-2_R21C14_Plot614	1	1	614	21	14	test	2	1	1	6	15	46	132	139	163	396	494	701	10.5	11.5	12.7	12	18.5	18.5	2.9	3.2	3.6	2.5	2.7	3.2	78.57142857	75	66.66666667	95	193	331
2014	IITA	International Institute of Tropical Agriculture	2014 GBS Training Population field 2 Sendusu	Training population for GBS	RCBD			Sendusu	28260S-2			plot	14-28260S-2_R7C26_Plot206	1	1	206	7	26	test		1	2		9	7		148	144	375	594	812		12.8	11.5		10.5	12		3.6	3.3		3.2	2.9	70	69.23076923	66.66666667		170	120
2014	IITA	International Institute of Tropical Agriculture	2014 GBS Training Population field 2 Sendusu	Training population for GBS	RCBD			Sendusu	28263S-2			plot	14-28263S-2_R25C11_Plot731	1	1	731	25	11	test											525															50
2014	IITA	International Institute of Tropical Agriculture	2014 GBS Training Population field 2 Sendusu	Training population for GBS	RCBD			Sendusu	28432S-19			plot	14-28432S-19_R11C25_Plot325	1	1	325	11	25	test	3	2	2	0.5	4	5	94	206	210	212	424	605	5	2.5	6.2	7.5	3.2	8.5	0.9	1.5	1.7	0.6	1.2	1.2	81.81818182	71.42857143	53.84615385	140	208	270
2014	IITA	International Institute of Tropical Agriculture	2014 GBS Training Population field 2 Sendusu	Training population for GBS	RCBD			Sendusu	28432S-19			plot	14-28432S-19_R24C17_Plot707	1	1	707	24	17	test	3	2	2	1	3	8	196	208	163	294	572	677	5	5.2	8.1	5.5	7	10	1	1.3	2.2	0.8	0.9	1.9	50	78.57142857	66.66666667	168	215	264
2014	IITA	International Institute of Tropical Agriculture	2014 GBS Training Population field 2 Sendusu	Training population for GBS	RCBD			Sendusu	28432S-19			plot	14-28432S-19_R31C17_Plot917	1	1	917	31	17	test	3	2	1	1	3.5	1.5	155	213	157	307	427	578	5	5.1	6	5.7	6	7.5	1.2	1.1	1	0.9	0.8	0.7	28.57142857	91.66666667	85.71428571	117	175	190
[truncated: 858 more rows]
[truncated: 46 more columns]
